# Supplementary material for: TcrXY is an acid-sensing two-component transcriptional regulator of Mycobacterium tuberculosis required for persistent infection
Source: Nat Commun. 2024 Feb 22;15:1615. doi: 10.1038/s41467-024-45343-7 (PMC10883919; doi:10.1038/s41467-024-45343-7)
Supplement: Supplementary file 4 — Supplementary Data 1 [file 41467_2024_45343_MOESM4_ESM.xlsx]

## Sheet: 1a
Supplementary Dataset 1a: Upregulated genes in tcrXY-KO mutant compared to WT Mtb at pH 5.4 (log2 FC > 1; adj. P < 0.05)
Gene (Rv #)	Annotation	Description	log2 fold-change	fold increase	Std Error	P value	adj. P value
Rv0064A	vapB1	antitoxin VapB1	1.46885	2.93769	0.371738	7.77296e-05	0.00244723
Rv0299	Rv0299	toxin	1.09178	2.18356	0.189486	8.32351e-09	8.33204e-07
Rv0416	thiS	sulfur carrier protein ThiS	2.18327	4.36653	0.425953	2.96587e-07	2.06763e-05
Rv0456B	mazE1	antitoxin MazE1	2.14483	4.28966	0.709039	0.00248651	0.032575
Rv0463	Rv0463	membrane protein	2.31439	4.62877	0.440419	1.48047e-07	1.20412e-05
Rv0581	vapB26	antitoxin VapB26	1.06513	2.13027	0.361836	0.00324319	0.0389582
Rv0599c	vapB27	antitoxin VapB27	1.71314	3.42629	0.298674	9.70383e-09	9.47094e-07
Rv0609	vapC28	ribonuclease VapC28	1.60369	3.20738	0.197506	4.67251e-16	1.52012e-13
Rv0900	arfB	membrane protein	1.88859	3.77717	0.434714	1.39634e-05	0.000626398
Rv0944	Rv0944	formamidopyrimidine-DNA glycosylase	1.92242	3.84484	0.580681	0.000930858	0.0158003
Rv1041c	Rv1041c	IS2-like transposase	2.54459	5.08917	0.207193	1.14269e-34	2.23054e-31
Rv1042c	Rv1042c	IS2-like transposase	2.10978	4.21955	0.196347	6.24495e-27	8.12676e-24
Rv1107c	xseB	exodeoxyribonuclease VII small subunit	1.04047	2.08094	0.242976	1.85056e-05	0.000729756
Rv1114	vapC32	ribonuclease VapC32	1.45473	2.90945	0.335694	1.4676e-05	0.000631656
Rv1332	Rv1332	transcriptional regulator	1.09466	2.18933	0.156267	2.46821e-12	5.07152e-10
Rv1344	mbtL	acyl carrier protein MbtL	1.39862	2.79723	0.257177	5.378e-08	4.66571e-06
Rv1495	mazF	toxin MazF	1.59382	3.18764	0.379618	2.68715e-05	0.00100872
Rv1560	vapB11	antitoxin VapB11	2.06569	4.13137	0.340981	1.37772e-09	1.73489e-07
Rv1580c	Rv1580c	phage protein	1.12123	2.24246	0.377188	0.00295292	0.0369494
Rv1583c	Rv1583c	phage protein	1.42893	2.85787	0.243774	4.58126e-09	5.11007e-07
Rv1587c	Rv1587c	hypothetical protein	3.00063	6.00126	0.326872	4.31699e-20	2.40765e-17
Rv1693	Rv1693	hypothetical protein	1.14665	2.2933	0.266964	1.74582e-05	0.000702648
Rv1709	scpA	segregation and condensation protein ScpA	1.17847	2.35695	0.196518	2.01271e-09	2.3811e-07
Rv1741	vapC34	ribonuclease VapC34	1.71419	3.42839	0.295081	6.27613e-09	6.80611e-07
Rv1839c	vapB13	antitoxin VapB13	1.03065	2.06131	0.362936	0.00451462	0.049232
Rv1892	Rv1892	membrane protein	1.19591	2.39182	0.200354	2.38739e-09	2.74128e-07
Rv1950c	Rv1950c	hypothetical protein	1.43569	2.87139	0.340339	2.46019e-05	0.000941624
Rv1995	Rv1995	hypothetical protein	1.13427	2.26853	0.372445	0.00232325	0.0311682
Rv2010	vapC15	ribonuclease VapC15	1.08609	2.17219	0.179432	1.42204e-09	1.73489e-07
Rv2057c	rpmG1	50S ribosomal protein L33 RpmG1	2.18368	4.36737	0.432984	4.57475e-07	2.92784e-05
Rv2060	Rv2060	integral membrane protein	5.71423	11.4285	1.28856	9.22521e-06	0.000433918
Rv2076c	Rv2076c	hypothetical protein	1.61909	3.23818	0.223543	4.39302e-13	1.0719e-10
Rv2093c	tatC	Sec-independent protein translocase transmembrane protein TatC	1.39486	2.78972	0.148855	7.21125e-21	5.63055e-18
Rv2110c	prcB	proteasome subunit beta	1.24072	2.48144	0.123593	1.02975e-23	1.00504e-20
Rv2142c	parE2	toxin ParE2	1.32235	2.6447	0.257301	2.75758e-07	1.99363e-05
Rv2254c	Rv2254c	integral membrane protein	1.90507	3.81015	0.340252	2.15573e-08	1.9572e-06
Rv2256a	Rv2256a	hypothetical protein	1.50605	3.01209	0.261269	8.19707e-09	8.33204e-07
Rv2353c	PPE39	PPE family protein PPE39	1.32422	2.64843	0.430772	0.00211171	0.0291976
Rv2369c	Rv2369c	hypothetical protein	4.25633	8.51265	0.646265	4.51726e-11	7.31199e-09
Rv2415c	Rv2415c	hypothetical protein	1.02801	2.05602	0.319332	0.00128529	0.0198331
Rv2468A	Rv2468A	hypothetical protein	1.14362	2.28724	0.222462	2.73637e-07	1.99363e-05
Rv2550c	vapB20	antitoxin VapB20	1.58136	3.16273	0.464726	0.000667019	0.0132185
Rv2655c	Rv2655c	prophage protein	1.14215	2.28431	0.185756	7.81357e-10	1.05187e-07
Rv2656c	Rv2656c	prophage protein	1.67973	3.35946	0.201656	8.10701e-17	3.51664e-14
Rv2657c	Rv2657c	prophage protein	1.10532	2.21064	0.212203	1.90089e-07	1.51451e-05
Rv2706c	Rv2706c	hypothetical protein	2.45472	4.90943	0.534759	4.42568e-06	0.000221511
Rv2722	Rv2722	hypothetical protein	1.70832	3.41664	0.427714	6.49506e-05	0.00214887
Rv2730	Rv2730	hypothetical protein	2.09229	4.18458	0.275368	3.00365e-14	8.37588e-12
Rv2794c	pptT	4'-phosphopantetheinyl transferase	1.05653	2.11307	0.208357	3.96188e-07	2.66676e-05
Rv2801A	mazE9	antitoxin MazE9	1.67607	3.35213	0.485888	0.000561632	0.0115447
Rv2866	relG	toxin RelG	2.87555	5.7511	0.529745	5.6934e-08	4.83196e-06
Rv2923c	Rv2923c	hypothetical protein	1.38551	2.77103	0.410995	0.000748618	0.0143971
Rv2943A	Rv2943A	transposase	3.26858	6.53716	0.751414	1.362e-05	0.000618283
Rv3023c	Rv3023c	transposase	1.35154	2.70307	0.419328	0.00126812	0.0198144
Rv3072c	Rv3072c	hypothetical protein	1.05594	2.11189	0.359057	0.00327275	0.0391927
Rv3073c	Rv3073c	hypothetical protein	1.16982	2.33965	0.40372	0.00376014	0.0433181
Rv3250c	rubB	rubredoxin RubB	1.16312	2.32623	0.182119	1.69645e-10	2.45295e-08
Rv3384c	vapC46	ribonuclease VapC46	1.51209	3.02419	0.206455	2.40524e-13	6.26004e-11
Rv3489	Rv3489	hypothetical protein	1.48669	2.97338	0.181404	2.49598e-16	9.74432e-14
Rv3655c	Rv3655c	hypothetical protein	1.33777	2.67553	0.364194	0.000239504	0.00599374
Rv3656c	Rv3656c	hypothetical protein	2.00162	4.00324	0.620387	0.00125354	0.019813
Rv3685c	cyp137	cytochrome P450 Cyp137	1.04546	2.09093	0.14602	8.08352e-13	1.85636e-10
Rv3697c	vapC48	ribonuclease VapC48	1.07478	2.14957	0.28498	0.000162311	0.00434016
Rv3857c	Rv3857c	membrane protein	1.00116	2.00233	0.197877	4.2028e-07	2.73462e-05
Rv3922c	Rv3922c	membrane protein insertion efficiency factor	1.2321	2.4642	0.181461	1.12228e-11	1.99154e-09
Rv3924c	rpmH	50S ribosomal protein L34	1.46508	2.93016	0.167084	1.80977e-18	8.83169e-16

## Sheet: 1b
Supplementary Dataset 1b: Downregulated genes in tcrXY-KO mutant compared to WT Mtb at pH 5.4 (log2 FC < -1; adj. P < 0.05)
Gene (Rv #)	Annotation	Description	log2 fold-change	fold decrease	Std Error	P value	adj. P value
Rv0251c	hsp	heat-stress-induced ribosome-binding protein	-1.0837	2.11947	0.164679	4.68237e-11	7.31199e-09
Rv3705A	Rv3705A	hypothetical protein	-1.4618	2.75452	0.189584	1.25236e-14	3.76095e-12
Rv3706c	Rv3706c	hypothetical protein	-2.70973	6.54201	0.177284	9.66917e-53	3.77484e-49
Rv3763	lpqH	lipoprotein LpqH	-1.05136	2.07248	0.112971	1.32176e-20	8.60026e-18

## Sheet: 1c
Supplementary Dataset 1c: Upregulated genes in tcrXY-KO mutant compared to WT Mtb at pH 7 (log2 FC > 1; adj. P < 0.05)
Gene (Rv #)	Annotation	Description	log2 fold-change	fold increase	Std Error	P value	adj. P value

## Sheet: 1d
Supplementary Dataset 1d: Downregulated genes in tcrXY-KO mutant compared to WT Mtb at pH 7 (log2 FC < -1; adj. P < 0.05)
Gene (Rv #)	Annotation	Description	log2 fold-change	fold decrease	Std Error	P value	adj. P value
Rv3763	lpqH	lipoprotein LpqH	-1.30214	2.46595	0.152716	1.50757e-17	5.88252e-14
