# Supplementary material for: TcrXY is an acid-sensing two-component transcriptional regulator of Mycobacterium tuberculosis required for persistent infection
Source: Nat Commun. 2024 Feb 22;15:1615. doi: 10.1038/s41467-024-45343-7 (PMC10883919; doi:10.1038/s41467-024-45343-7)
Supplement: Supplementary file 5 — Supplementary Data 2 [file 41467_2024_45343_MOESM5_ESM.xlsx]

## Sheet: 2a
Supplementary Dataset 2a: Proteins of significantly increased abundance in CRISPRi-control cultured with ATc (+) compared to without (−) at pH7
Protein (UniProt)	Gene (Rv #)	Gene annotation	Description	log2 fold-change	fold increase	SE	Tvalue	DF	P value	adj. P value
A0A089QRB9	Rv1180/Rv1181	msl3	Mycolipanoate synthase (EC 2.3.1.252) (Mycocerosic acid synthase-like polyketide synthase) (MAS-like PKS) (Mycolipanoic/mycolipenic acids synthase-like polyketide synthase)	0.108027	1.07775	0.0132397	8.15935	3354	4.44089e-16	3.65459e-15
A0A089QRB9;O53901				0.10451	1.07513	0.00977898	10.6872	35	1.44773e-12	8.88323e-12
A0A089QRB9;P9WQE9;I6Y231				0.287788	1.22077	0.00590536	48.7334	47	0	0
I6WZ30			Conserved threonine rich protein	0.455195	1.37097	0.0345973	13.1569	19	5.39213e-11	2.96408e-10
I6WZ58			Probable conserved transmembrane protein	0.0922329	1.06602	0.0169963	5.42665	248	1.36506e-07	5.07902e-07
I6X4K0		adi	Probable amino acid decarboxylase	0.105115	1.07558	0.0121113	8.67906	900	0	0
I6X552			Probable conserved alanine rich transmembrane protein	0.273698	1.2089	0.0212239	12.8957	19	7.60956e-11	4.14232e-10
I6X630			Conserved protein	0.180277	1.1331	0.0341742	5.27523	109	6.79359e-07	2.27102e-06
I6X658			Probable transcriptional regulatory protein (Probably DeoR-family)	0.169347	1.12455	0.00622685	27.1963	83	0	0
I6X7D4			Conserved protein	0.168997	1.12428	0.0228163	7.40688	407	7.51843e-13	4.72732e-12
I6X7G8		mce4B	Mce-family protein Mce4B	0.139765	1.10173	0.0288121	4.8509	181	2.63978e-06	8.02836e-06
I6X7P2			Secreted protein	0.103658	1.07449	0.0110436	9.38625	43	5.69367e-12	3.32204e-11
I6X8D2	Rv3800c	pks13	Polyketide synthase Pks13 (EC 2.3.1.-)	0.091288	1.06532	0.0154113	5.92344	3686	3.44168e-09	1.5482e-08
I6X8R5	Rv0203 RVBD_0203		Heme-binding protein Rv0203	0.264065	1.20086	0.0335971	7.85976	91	7.46647e-12	4.33427e-11
I6X9V3			Conserved protein	0.117766	1.08505	0.0171249	6.87688	534	1.71543e-11	9.79544e-11
I6X9Y7			Conserved protein	0.172715	1.12718	0.030109	5.73633	311	2.29357e-08	9.3959e-08
I6XA34			Conserved protein	0.124886	1.09042	0.0209065	5.97353	257	7.70006e-09	3.34546e-08
I6XD65	Rv2043c LH57_11125	pncA	Nicotinamidase/pyrazinamidase (Nicotinamidase) (EC 3.5.1.19) (Nicotinamide deamidase) (NAMase) (Pyrazinamidase) (PZAase) (EC 3.5.1.-)	0.204614	1.15238	0.0201996	10.1296	15	4.217e-08	1.66891e-07
I6XD69	Rv2048c	pks12	Mycoketide-CoA synthase (EC 2.3.1.295) (Polyketide synthase Pks12)	0.172161	1.12674	0.0123604	13.9284	1538	0	0
I6XD69;P96284				0.214031	1.15992	0.0145172	14.7433	43	0	0
I6XEI0			Possible conserved membrane protein	0.172706	1.12717	0.0321033	5.3797	91	5.74966e-07	1.9406e-06
I6XEI5	Rv2525c LH57_13835		Putative peptidoglycan hydrolase Rv2525c (EC 3.2.1.17)	0.500596	1.4148	0.0414955	12.0639	152	0	0
I6XF60			Conserved alanine and arginine rich protein	0.105414	1.0758	0.0199008	5.29698	504	1.76219e-07	6.43683e-07
I6XFF7			YlxR domain-containing protein	0.237367	1.17884	0.0267706	8.86672	27	1.75489e-09	8.12943e-09
I6XFS7			Possible methyltransferase (Methylase)	0.168995	1.12427	0.0176196	9.59129	50	6.42153e-13	4.07425e-12
I6XHB8		kgtP	Probable dicarboxylic acid transport integral membrane protein KgtP (Dicarboxylate transporter)	0.730976	1.65976	0.0988002	7.39853	22	2.10698e-07	7.59708e-07
I6XHH2			DUF1214 domain-containing protein	0.277545	1.21213	0.0275091	10.0892	17	1.35909e-08	5.75298e-08
I6XHJ3	Rv3556c	fadA6	Steroid 3-ketoacyl-CoA thiolase FadA6 (EC 2.3.1.16) (Acetyl-CoA acetyltransferase FadA6)	0.199854	1.14858	0.0261795	7.63399	482	1.23013e-13	8.45675e-13
I6XI06			Conserved protein	0.298239	1.22964	0.0446747	6.6758	90	1.96461e-09	9.04109e-09
I6XWB9			DUF3073 domain-containing protein	0.118344	1.08549	0.0134281	8.81312	48	1.33804e-11	7.70478e-11
I6XWG2		moaD2	Probable molybdenum cofactor biosynthesis protein D 2 MoaD2 (Molybdopterin converting factor small subunit) (Molybdopterin [MPT] converting factor, subunit 1)	0.0538309	1.03802	0.00629511	8.55123	90	2.94875e-13	1.9505e-12
I6XWJ8			Possible lipid carrier protein or keto acyl-CoA thiolase	0.155707	1.11397	0.0278894	5.583	220	6.92717e-08	2.65874e-07
I6Y0W5		fadE19	Possible acyl-CoA dehydrogenase FadE19 (MMGC)	0.179062	1.13215	0.0133925	13.3703	392	0	0
I6Y1V6		cobO	Probable cob(I)alamin adenosyltransferase CobO (Corrinoid adenosyltransferase) (Corrinoid adotransferase activity)	0.370944	1.2932	0.0332277	11.1637	200	0	0
I6Y242;P71792				0.309083	1.23892	0.0266489	11.5983	44	5.77316e-15	4.40144e-14
I6Y276	Rv2993c		Protein Rv2993c	0.270687	1.20638	0.0523086	5.17482	237	4.86157e-07	1.65684e-06
I6Y3N9			Conserved protein	0.18665	1.13812	0.0288876	6.46124	83	6.69192e-09	2.9302e-08
I6Y461;O07417				0.394374	1.31437	0.0383741	10.2771	37	2.16671e-12	1.30939e-11
I6Y4D2	Rv3717		N-acetylmuramoyl-L-alanine amidase Rv3717 (EC 3.5.1.28) (Zinc-dependent peptidoglycan amidase)	0.379993	1.30134	0.0330101	11.5114	186	0	0
I6Y4E8		echA5	Probable enoyl-CoA hydratase EchA5 (Enoyl hydrase) (Unsaturated acyl-CoA hydratase) (Crotonase)	0.0931065	1.06666	0.0159731	5.82895	679	8.62178e-09	3.73433e-08
I6Y4R2		fadE9	Probable acyl-CoA dehydrogenase FadE9	0.151849	1.11099	0.017752	8.55395	333	4.44089e-16	3.65459e-15
I6Y870;O07412				0.42375	1.34141	0.0265256	15.9751	91	0	0
I6Y8F2		echA4	Possible enoyl-CoA hydratase EchA4 (Enoyl hydrase) (Unsaturated acyl-CoA hydratase) (Crotonase)	0.0930499	1.06662	0.0175516	5.30152	270	2.3906e-07	8.5209e-07
I6YA50	Rv2743c		Putative envelope-preserving system protein Rv2743c	0.281355	1.21534	0.026482	10.6244	306	0	0
I6YC03	Rv1938	ephB	Epoxide hydrolase B (EHB) (EC 3.3.2.10) (Epoxide hydrolase EphB)	0.210832	1.15736	0.00964754	21.8534	167	0	0
I6YC99		mce4A	Mce-family protein Mce4A	0.140523	1.1023	0.0223656	6.283	299	1.17067e-09	5.51438e-09
I6YCA3	Rv3504	fadE26	Acyl-CoA dehydrogenase FadE26 (ACAD) (EC 1.3.99.-) (3-oxocholest-4-en-26-oyl-CoA dehydrogenase alpha subunit)	0.141319	1.10291	0.0185532	7.61697	436	1.62981e-13	1.10954e-12
I6YDI9		plsC	PlsC domain-containing protein	0.121451	1.08783	0.0203065	5.98092	338	5.64762e-09	2.49243e-08
I6YDK7	Rv2502c	accD1	Biotin-dependent 3-methylcrotonyl-coenzyme A carboxylase beta1 subunit (3-methylcrotonyl-CoA carboxylase) (MCC) (EC 2.1.3.-)	0.141627	1.10315	0.023811	5.94794	346	6.64631e-09	2.91479e-08
I6YDV4			Probable conserved membrane protein	0.267952	1.2041	0.0319793	8.37893	220	6.21725e-15	4.72714e-14
I6YEA3			S-adenosyl-L-methionine-dependent methyltransferase (EC 2.1.1.-)	0.166041	1.12198	0.0147422	11.2629	413	0	0
I6YEU0		pca	Pyruvate carboxylase (EC 6.4.1.1)	0.073713	1.05242	0.00991154	7.43709	1564	1.68754e-13	1.14605e-12
I6YG32	Rv3420c LH57_18670	rimI	N-alpha-acetyltransferase RimI (EC 2.3.1.255) (EC 2.3.1.258)	0.333946	1.26046	0.052069	6.41353	28	6.05945e-07	2.03534e-06
I6YG46		gadB	Glutamate decarboxylase (EC 4.1.1.15)	0.143083	1.10426	0.0166385	8.59954	450	0	0
I6YGX9		moxR2	Probable methanol dehydrogenase transcriptional regulatory protein MoxR2	0.0767617	1.05465	0.0137166	5.59624	749	3.0736e-08	1.24276e-07
I6YHB0		hns	Possible histone-like protein Hns	0.269508	1.2054	0.0319029	8.44776	217	4.44089e-15	3.442e-14
L0T2W6		mce1F	Mce-family protein Mce1F	0.19323	1.14332	0.0367762	5.25421	631	2.03605e-07	7.35081e-07
L0T897			Possible transposase (Probable is like-2 transposase)	0.17323	1.12758	0.0222875	7.77251	37	2.71938e-09	1.2352e-08
L0TBR2			Possible flavoprotein	0.131799	1.09566	0.0116216	11.3409	500	0	0
L0TCG5	Rv3328c	sigJ	ECF RNA polymerase sigma factor SigJ (ECF sigma factor SigJ) (Alternative RNA polymerase sigma factor SigJ) (RNA polymerase sigma-J factor) (Sigma-J factor)	0.114583	1.08266	0.0168387	6.80475	249	7.4996e-11	4.09043e-10
L7N672		pcnA	Probable poly(A) polymerase PcnA (Polynucleotide adenylyltransferase) (NTP polymerase) (RNA adenylating enzyme) (Poly(A) polymerase)	0.0830707	1.05927	0.0158293	5.24791	610	2.12608e-07	7.64622e-07
L7N692			Conserved protein	0.147015	1.10728	0.0183942	7.99245	154	2.90878e-13	1.92862e-12
L7N6B0	Rv0237	lpqI	Beta-hexosaminidase LpqI (EC 3.2.1.52) (Beta-N-acetylglucosaminidase) (Beta-N-acetylhexosaminidase)	0.0999817	1.07176	0.0184951	5.40583	200	1.82673e-07	6.65519e-07
O05307	Rv1206	fadD6	Medium/long-chain-fatty-acid--CoA ligase FadD6 (EC 6.2.1.2) (EC 6.2.1.3) (FACL6)	0.166867	1.12262	0.0232571	7.17486	1208	1.25966e-12	7.79762e-12
O05436			Conserved protein	0.103399	1.0743	0.0203291	5.08625	371	5.80987e-07	1.95856e-06
O05450		eccC2	ESX conserved component EccC2. ESX-2 type VII secretion system protein. Possible membrane protein	0.194305	1.14417	0.0197598	9.83337	634	0	0
O05574			Conserved serine rich protein	0.440239	1.35683	0.0574632	7.66124	168	1.39311e-12	8.56685e-12
O05592			F5/8 type C domain-containing protein	0.130522	1.09469	0.0174039	7.49957	478	3.13971e-13	2.07191e-12
O05779	Rv3102c RVBD_3102c LH57_16935	ftsE	Cell division ATP-binding protein FtsE	0.144529	1.10537	0.0276819	5.22107	642	2.40594e-07	8.56464e-07
O05841			Bifunctional AAC/APH (EC 2.7.1.190)	0.228469	1.17159	0.0286353	7.97856	257	4.90719e-14	3.49372e-13
O05853			Possible SOJ/para-related protein	0.0844989	1.06032	0.0170781	4.94779	375	1.13565e-06	3.65657e-06
O05883	Rv3238c	mddA	Methanethiol S-methyltransferase (EC 2.1.1.334)	0.32865	1.25584	0.038664	8.50015	72	1.78546e-12	1.08839e-11
O05895		alkB	Probable transmembrane alkane 1-monooxygenase AlkB (Alkane 1-hydroxylase) (Lauric acid omega-hydroxylase) (Omega-hydroxylase) (Fatty acid omega-hydroxylase) (Alkane hydroxylase-rubredoxin)	0.963643	1.95023	0.109404	8.80815	32	4.59522e-10	2.27565e-09
O06154			Conserved protein	0.0915008	1.06548	0.00496349	18.4348	231	0	0
O06179	Rv1533		Putative monooxygenase Rv1533 (EC 1.13.12.-)	0.074879	1.05327	0.012845	5.82941	695	8.51594e-09	3.6942e-08
O06243			RHH_1 domain-containing protein	0.159101	1.11659	0.0152148	10.457	15	2.76704e-08	1.12368e-07
O06252			Probable conserved transmembrane protein	0.145991	1.10649	0.0112014	13.0332	43	0	0
O06291	Rv1223	htrA1	Probable serine protease HtrA1 (EC 3.4.21.107) (High-temperature requirement A protease)	0.0920764	1.0659	0.0134184	6.86193	821	1.33829e-11	7.70478e-11
O06302		hspR	Probable heat shock protein transcriptional repressor HspR (MerR family)	0.150014	1.10958	0.0308613	4.8609	234	2.14297e-06	6.64748e-06
O06350	Rv3487c	lipF	Carboxylesterase/phospholipase LipF (EC 3.1.1.1) (EC 3.1.4.3)	0.360811	1.28415	0.0166086	21.7243	519	0	0
O06380	Rv3627c		Carboxypeptidase Rv3627c (EC 3.4.16.-)	0.154864	1.11332	0.0232506	6.66066	242	1.81873e-10	9.45873e-10
O06392			Possible thioredoxin protein (Thiol-disulfide interchange protein)	0.133751	1.09714	0.0235182	5.68712	103	1.21645e-07	4.54561e-07
O06396			Conserved protein	0.200326	1.14896	0.0168401	11.8958	745	0	0
O06417	Rv0551c	fadD8	Medium/long-chain-fatty-acid--CoA ligase FadD8 (EC 6.2.1.2) (EC 6.2.1.3) (FACL8)	0.153867	1.11255	0.0279116	5.51264	312	7.41658e-08	2.82334e-07
O06422			Probable conserved transmembrane protein	0.317336	1.24603	0.0513054	6.18524	39	2.86392e-07	1.00542e-06
O06550			Probable transcriptional regulatory protein	0.201268	1.14971	0.0199395	10.0939	110	0	0
O06619			Conserved protein	0.126171	1.09139	0.021465	5.878	179	1.98948e-08	8.23457e-08
O06769	Rv0669c		Neutral ceramidase (N-CDase) (NCDase) (EC 3.5.1.23) (Acylsphingosine deacylase) (N-acylsphingosine amidohydrolase)	0.147323	1.10751	0.0258688	5.69499	432	2.2835e-08	9.36838e-08
O06798;O53461				0.235832	1.17759	0.0304124	7.75448	20	1.88033e-07	6.83269e-07
O06802			Conserved protein	0.147007	1.10727	0.0156403	9.39926	468	0	0
O06816			SRPBCC family protein	0.102805	1.07386	0.0203686	5.04724	177	1.10618e-06	3.57402e-06
O06829			Conserved protein	0.161394	1.11837	0.0333092	4.84532	202	2.51408e-06	7.69626e-06
O06830			PlsC domain-containing protein	0.22182	1.1662	0.042194	5.25714	143	5.21992e-07	1.77249e-06
O06831		fadD12	Possible long-chain-fatty-acid--CoA ligase FadD12 (Fatty-acid-CoA synthetase) (Fatty-acid-CoA synthase)	0.262317	1.1994	0.0191117	13.7255	449	0	0
O06832		lipO	Probable esterase LipO	0.26481	1.20148	0.0223641	11.8408	308	0	0
O07191			Conserved alanine and valine and glycine rich protein	0.172449	1.12697	0.0286248	6.02446	232	6.60214e-09	2.89997e-08
O07230			Probable dehydrogenase/reductase	0.119097	1.08606	0.0243592	4.88922	201	2.06787e-06	6.43594e-06
O07242			Possible beta-1,3-glucanase	0.381019	1.30226	0.044906	8.4848	315	8.88178e-16	7.18244e-15
O07243			Possible muconolactone isomerase	0.267882	1.20404	0.0377801	7.09057	91	2.79088e-10	1.42498e-09
O07408			Conserved protein	0.361954	1.28517	0.0650818	5.56152	43	1.582e-06	4.97913e-06
O07412		yrbE1A	Conserved integral membrane protein YrbE1A	0.542369	1.45636	0.0265305	20.4433	31	0	0
O07414		mce1B	Mce-family protein Mce1B	0.287682	1.22068	0.0191056	15.0574	684	0	0
O07415		mce1C	Mce-family protein Mce1C	0.122351	1.08851	0.0157056	7.7903	376	6.57252e-14	4.62058e-13
O07416		mce1D	Mce-family protein Mce1D	0.300082	1.23121	0.0206537	14.5292	530	0	0
O07417		lprK	Possible Mce-family lipoprotein LprK (Mce-family lipoprotein Mce1E)	0.303813	1.2344	0.0122225	24.8568	491	0	0
O07718	Rv1915 RVBD_1915 LH57_10430	aceAa	Putative isocitrate lyase subunit A (ICL) (EC 4.1.3.1) (Isocitrase) (Isocitratase)	0.353081	1.27729	0.0677701	5.20999	110	8.89962e-07	2.93992e-06
O07742			YceI domain-containing protein	0.192129	1.14245	0.0299752	6.40962	171	1.36841e-09	6.41342e-09
O33181			DUF3426 domain-containing protein	0.158813	1.11637	0.027394	5.79734	150	3.8434e-08	1.53407e-07
O33187			HTH tetR-type domain-containing protein	0.218893	1.16384	0.0446401	4.9035	131	2.73734e-06	8.29803e-06
O33189			Probable conserved ATP-binding protein ABC transporter	0.214056	1.15994	0.0233858	9.15325	493	0	0
O33208		scpA	Possible segregation and condensation protein ScpA	0.454539	1.37034	0.0525793	8.64482	82	3.66374e-13	2.39512e-12
O33223			Probable transmembrane protein	0.216852	1.1622	0.028194	7.69143	53	3.48854e-10	1.75556e-09
O33229		fadE20	Probable acyl-CoA dehydrogenase FadE20	0.106495	1.07661	0.00605616	17.5845	404	0	0
O33230		hflX	GTPase HflX (GTP-binding protein HflX)	0.900056	1.86614	0.04014	22.4229	154	0	0
O33237			Probable conserved transmembrane protein	0.202623	1.15079	0.0308664	6.56451	113	1.64939e-09	7.65341e-09
O33248			Probable integral membrane protein	0.117445	1.08481	0.019132	6.13865	250	3.24621e-09	1.46262e-08
O33259	Rv2124c	metH	Methionine synthase (EC 2.1.1.13) (5-methyltetrahydrofolate--homocysteine methyltransferase) (Methionine synthase, vitamin-B12 dependent) (MS)	0.128773	1.09336	0.014745	8.73336	882	0	0
O33268			Probable iron-sulfur-binding reductase	0.251585	1.19051	0.0200428	12.5524	1121	0	0
O33313			Flavodoxin	0.300338	1.23143	0.0438963	6.84199	90	9.18422e-10	4.40025e-09
O33336	Rv2794c	pptT	4'-phosphopantetheinyl transferase PptT (PPTase) (EC 2.7.8.7)	0.971527	1.96091	0.0838393	11.588	48	1.77636e-15	1.412e-14
O33340		aldC	Probable aldehyde dehydrogenase AldC	0.347423	1.27229	0.0229091	15.1653	650	0	0
O33358			Possible conserved transmembrane protein	0.120964	1.08746	0.0174373	6.93706	148	1.16132e-10	6.20107e-10
O33363	Rv0518		GDSL lipase Rv0518 (EC 3.1.1.-)	0.197366	1.1466	0.0301857	6.5384	57	1.86242e-08	7.72008e-08
O50383			DUF732 domain-containing protein	0.297955	1.2294	0.0247554	12.036	73	0	0
O50411	Rv3384c	vapC46	Ribonuclease VapC46 (RNase VapC46) (EC 3.1.-.-) (Toxin VapC46)	0.170157	1.12518	0.0234952	7.24217	34	2.20915e-08	9.07664e-08
O50431		fadH	Probable NADPH dependent 2,4-dienoyl-CoA reductase FadH (2,4-dienoyl coenzyme A reductase) (4-enoyl-CoA reductase)	0.101828	1.07313	0.012907	7.88934	871	9.10383e-15	6.84745e-14
O50442			Conserved protein	0.321613	1.24973	0.0362171	8.88014	263	0	0
O50451			Probable transmembrane protein	0.261093	1.19839	0.0301295	8.66567	158	4.88498e-15	3.75499e-14
O50455		corA	Magnesium transport protein CorA	0.139898	1.10183	0.0167993	8.3276	379	1.55431e-15	1.24256e-14
O50460			Probable short-chain type dehydrogenase/reductase	0.230088	1.17291	0.0122496	18.7833	552	0	0
O53164			Probable macrolide-transport ATP-binding protein ABC transporter	0.158851	1.1164	0.0306536	5.18213	281	4.19533e-07	1.43678e-06
O53165	Rv1474c		HTH-type transcriptional repressor Rv1474c	0.291387	1.22382	0.0305783	9.5292	166	0	0
O53167			Possible membrane protein	0.695119	1.61902	0.11775	5.90333	35	1.03521e-06	3.36022e-06
O53168	Rv1477	ripA	Peptidoglycan endopeptidase RipA (EC 3.4.-.-) (Macrophage invasion and intracellular persistence protein A) (Resuscitation-promoting factor interaction partner A) (Rpf-interacting protein A)	0.407409	1.3263	0.0397009	10.262	110	0	0
O53193	Rv2466c RVBD_2466c		Thioredoxin-like reductase Rv2466c	0.305142	1.23554	0.0150569	20.2659	317	0	0
O53203	Rv2476c	gdh	NAD-specific glutamate dehydrogenase (NAD-GDH) (EC 1.4.1.2) (NAD(+)-dependent glutamate dehydrogenase)	0.145099	1.10581	0.0161979	8.95793	2877	0	0
O53317			Probable transcriptional regulatory protein (Probably TetR-family)	0.0687369	1.0488	0.00779232	8.82111	11	2.55003e-06	7.7893e-06
O53370		sdhA	Succinate dehydrogenase flavoprotein subunit (EC 1.3.5.1)	0.125887	1.09118	0.0230195	5.4687	816	6.03009e-08	2.3272e-07
O53371		sdhB	Probable succinate dehydrogenase (Iron-sulphur protein subunit) SdhB (Succinic dehydrogenase) (Fumarate reductase) (Fumarate dehydrogenase) (Fumaric hydrogenase)	0.158432	1.11607	0.0248694	6.37055	305	6.93104e-10	3.37271e-09
O53382		nagA	Probable N-acetylglucosamine-6-phosphate deacetylase NagA (GlcNAc 6-P deacetylase)	0.09428	1.06753	0.0163431	5.76879	463	1.46227e-08	6.16179e-08
O53398			Probable oxidoreductase	0.266782	1.20312	0.0288506	9.24703	222	0	0
O53424	Rv1076	lipU	Esterase LipU (EC 3.1.1.-)	0.229145	1.17214	0.0320911	7.14044	49	4.02097e-09	1.80011e-08
O53445			Probable membrane glycine and proline rich protein	0.176047	1.12978	0.0296466	5.9382	169	1.59551e-08	6.66224e-08
O53463			Transcriptional regulatory protein	0.289544	1.22225	0.00464652	62.3141	38	0	0
O53465	Rv2019 RVBD_2019	vapC45	Putative ribonuclease VapC45 (RNase VapC45) (EC 3.1.-.-) (Toxin VapC45)	0.132932	1.09652	0.0233431	5.69468	139	7.0712e-08	2.7066e-07
O53493	Rv2051c	ppm1	Bifunctional apolipoprotein N-acyltransferase/polyprenol monophosphomannose synthase [Includes: Apolipoprotein N-acyltransferase (ALP N-acyltransferase) (EC 2.3.1.269); Polyprenol monophosphomannose synthase (PPM synthase) (Polyprenol-P-Man synthase) (Ppm1) (EC 2.4.1.-) (Dolichol-phosphate mannose synthase) (EC 2.4.1.83)]	0.236022	1.17774	0.0229959	10.2636	502	0	0
O53519		TB16.3	Conserved protein TB16.3	0.264469	1.20119	0.0408075	6.48089	304	3.6742e-10	1.84237e-09
O53521	Rv2187	fadD15	Long-chain-fatty-acid--CoA ligase FadD15 (FACL) (EC 6.2.1.3) (Acyl-CoA synthetase) (FACL15)	0.0800495	1.05705	0.0152162	5.2608	1116	1.71869e-07	6.29437e-07
O53546		yrbE4A	Conserved integral membrane protein YrbE4A. Possible ABC transporter	0.205195	1.15284	0.0410365	5.00031	101	2.41678e-06	7.41462e-06
O53581	Rv3802c	cut6	Carboxylesterase/lipase Culp6 (EC 3.1.1.-) (Cell wall lipase) (Cutinase-like protein 6) (Culp6)	0.305239	1.23562	0.0101704	30.0125	103	0	0
O53582	Rv3805c	aftB	Terminal beta-(1->2)-arabinofuranosyltransferase (EC 2.4.2.-)	0.241779	1.18245	0.0303211	7.97395	146	4.07674e-13	2.65891e-12
O53604	Rv0059	darT	DNA ADP-ribosyl transferase (DarT) (EC 2.4.2.-) (Toxin DarT)	0.371277	1.2935	0.0324253	11.4502	164	0	0
O53605	Rv0060	darG	DNA ADP-ribosyl glycohydrolase (DarG) (EC 3.2.2.-) (Antitoxin DarG)	0.261018	1.19832	0.0281187	9.28274	405	0	0
O53608			Possible oxidoreductase	1.71659	3.28659	0.121802	14.0933	27	5.77316e-14	4.07912e-13
O53611		icd2	Isocitrate dehydrogenase [NADP] (EC 1.1.1.42) (Oxalosuccinate decarboxylase)	0.123073	1.08905	0.01536	8.01253	1503	2.22045e-15	1.75009e-14
O53613			Probable oxidoreductase	0.275734	1.21061	0.0179002	15.404	527	0	0
O53620			Probable aminotransferase	0.121062	1.08754	0.0232365	5.20999	451	2.8786e-07	1.00931e-06
O53622			Probable oxidoreductase	0.149013	1.10881	0.0210839	7.06762	297	1.12792e-11	6.534e-11
O53666	Rv0244c	fadE5	Broad-specificity linear acyl-CoA dehydrogenase FadE5 (Long-chain-acyl-CoA dehydrogenase) (EC 1.3.8.8) (Medium-chain-acyl-CoA dehydrogenase) (EC 1.3.8.7) (Short-chain-acyl-CoA dehydrogenase) (EC 1.3.8.1)	0.0916051	1.06556	0.0110039	8.32478	950	4.44089e-16	3.65459e-15
O53718			Possible conserved secreted protein	0.206978	1.15427	0.0192642	10.7441	424	0	0
O53726			Probable dehydrogenase/reductase	0.0991854	1.07117	0.0169898	5.83794	541	9.11837e-09	3.92511e-08
O53740			Conserved protein	0.298907	1.23021	0.0289197	10.3358	281	0	0
O53762			Probable monooxygenase	0.323057	1.25098	0.0317251	10.183	153	0	0
O53789	Rv0681		Uncharacterized HTH-type transcriptional regulator Rv0681	0.0885345	1.06329	0.0158709	5.5784	217	7.18624e-08	2.74312e-07
O53811;P0CW33				0.0550558	1.0389	0.00639335	8.61141	45	4.51965e-11	2.51912e-10
O53816		mmsA	Probable methylmalonate-semialdehyde dehydrogenase MmsA (Methylmalonic acid semialdehyde dehydrogenase) (MMSDH)	0.0887795	1.06347	0.0179575	4.94387	535	1.02653e-06	3.34369e-06
O53901;P9WQE9				0.566057	1.48047	0.0657229	8.61279	31	9.98556e-10	4.73553e-09
O53962			Probable membrane protein	0.116116	1.08381	0.0188523	6.15924	360	1.95511e-09	9.01217e-09
O65934	Rv1747		ABC transporter ATP-binding/permease protein Rv1747 (EC 7.-.-.-)	0.113733	1.08202	0.0145451	7.81933	526	2.93099e-14	2.11364e-13
O69661			Possible conserved membrane protein	0.202286	1.15052	0.022013	9.18939	334	0	0
O69662			Possible conserved transmembrane protein	0.29901	1.2303	0.0398126	7.51043	147	5.26956e-12	3.08457e-11
O69690	Rv3723	lucA	Lipid uptake coordinator A	0.826927	1.7739	0.148928	5.55253	38	2.33941e-06	7.21684e-06
O69719		tadA	tRNA-specific adenosine deaminase (EC 3.5.4.33)	0.148411	1.10835	0.0276749	5.36267	192	2.34068e-07	8.36427e-07
O86335		pks6	Probable membrane bound polyketide synthase Pks6	0.186988	1.13838	0.0334869	5.5839	203	7.48531e-08	2.84178e-07
O86337		lprC	Possible lipoprotein LprC	0.131304	1.09528	0.0148714	8.82933	313	0	0
O86353			Conserved protein	0.141003	1.10267	0.021564	6.53884	747	1.14898e-10	6.14695e-10
P71615	Rv2837c	nrnA	Bifunctional oligoribonuclease and PAP phosphatase NrnA (EC 3.1.-.-) (3'(2'),5'-bisphosphate nucleotidase) (EC 3.1.3.7) (3'-phosphoadenosine 5'-phosphate phosphatase) (PAP phosphatase) (nanoRNase)	0.173172	1.12753	0.01271	13.6248	619	0	0
P71635	Rv2818c	csm6	CRISPR system endoribonuclease Csm6 (EC 3.1.-.-) (CRISPR type III-A associated protein Csm6)	0.104859	1.07539	0.0209341	5.00902	422	8.05762e-07	2.68076e-06
P71672			Probable transcriptional regulatory protein	0.0821572	1.0586	0.0170778	4.81076	292	2.41342e-06	7.41247e-06
P71707	Rv0050	ponA1	Penicillin-binding protein 1A (PBP-1A) (Penicillin-binding protein 1*) [Includes: Penicillin-insensitive transglycosylase (EC 2.4.1.129) (Peptidoglycan TGase); Penicillin-sensitive transpeptidase (EC 3.4.16.4) (DD-transpeptidase)]	0.149205	1.10896	0.023214	6.42737	357	4.15977e-10	2.06732e-09
P71737			Conserved protein	0.155385	1.11372	0.019829	7.83625	499	2.81997e-14	2.03883e-13
P71767			Conserved membrane protein	0.152131	1.11121	0.0275427	5.52345	83	3.72832e-07	1.28788e-06
P71784			Transferase	0.26048	1.19788	0.0499722	5.2125	98	1.03509e-06	3.36022e-06
P71787			Probable membrane protein	0.290627	1.22317	0.0254958	11.399	96	0	0
P71791		epiA	GDP-L-fucose synthase (EC 1.1.1.271) (GDP-4-keto-6-deoxy-D-mannose-3,5-epimerase-4-reductase)	0.116797	1.08432	0.0187919	6.21528	347	1.46941e-09	6.85233e-09
P71792			Conserved protein	0.155406	1.11373	0.020769	7.48258	328	6.75238e-13	4.27447e-12
P71805			Transferase	0.568795	1.48328	0.0287678	19.7719	289	0	0
P71810			Probable export or membrane protein	0.209693	1.15644	0.0295939	7.08566	80	4.85484e-10	2.39574e-09
P71814		phoP	Possible two component system response transcriptional positive regulator PhoP	0.122311	1.08848	0.0118004	10.365	711	0	0
P71941			Possible transcriptional regulatory protein (Probably ArsR-family)	0.278081	1.21258	0.0151876	18.3098	7	3.58977e-07	1.24155e-06
P71965			Possible exported alanine and valine rich protein	0.294325	1.22631	0.0211614	13.9086	39	0	0
P71968		ribD	RibD_C domain-containing protein	0.212525	1.15871	0.0366003	5.80665	136	4.29254e-08	1.6964e-07
P71969			Possible secreted protease	0.12824	1.09296	0.0155164	8.26478	320	3.77476e-15	2.942e-14
P72062		atsH	Conserved protein	0.146459	1.10685	0.0280178	5.22735	296	3.25401e-07	1.13525e-06
P94996		pks7	Probable polyketide synthase Pks7	0.388732	1.30924	0.0242891	16.0044	478	0	0
P95038	Rv0692	mftB	Peptide chaperone MftB	1.0356	2.04997	0.0771424	13.4245	39	4.44089e-16	3.65459e-15
P95059		atsA	Possible arylsulfatase AtsA (Aryl-sulfate sulphohydrolase) (Arylsulphatase)	0.152278	1.11132	0.0263621	5.7764	667	1.17082e-08	4.97864e-08
P95137			Conserved protein	0.100023	1.07179	0.0155998	6.41181	593	2.93776e-10	1.496e-09
P95141;P9WQ57				0.226951	1.17036	0.0253037	8.96906	39	5.07594e-11	2.81237e-10
P95144			Conserved protein	0.220482	1.16512	0.0140745	15.6654	384	0	0
P95147			Epimerase domain-containing protein	0.138911	1.10107	0.0279223	4.9749	301	1.09953e-06	3.56076e-06
P95172		nuoJ	NADH-quinone oxidoreductase subunit J (EC 7.1.1.-)	0.0789155	1.05622	0.0133113	5.92847	63	1.40416e-07	5.21757e-07
P95197		purT	Probable phosphoribosylglycinamide formyltransferase 2 PurT (GART 2) (Gar transformylase 2) (5'-phosphoribosylglycinamide transformylase 2) (Formate-dependent gar transformylase)	0.142067	1.10349	0.0212665	6.68033	352	9.32894e-11	5.03907e-10
P95200	Rv0392c	ndhA	Type II NADH:quinone oxidoreductase NdhA (EC 1.6.5.9) (Type II NADH dehydrogenase NdhA)	0.236096	1.1778	0.0180348	13.0911	569	0	0
P95223		oplA	Probable 5-oxoprolinase OplA (5-oxo-L-prolinase) (Pyroglutamase) (5-OPASE)	0.130934	1.095	0.0126355	10.3624	857	0	0
P95227		fadD2	Probable fatty-acid-CoA ligase FadD2 (Fatty-acid-CoA synthetase) (Fatty-acid-CoA synthase)	0.0610868	1.04325	0.0117863	5.18285	1704	2.44532e-07	8.68274e-07
P95257	Rv1957	secBL	SecB-like chaperone Rv1957	0.248777	1.1882	0.040179	6.19172	97	1.43058e-08	6.03736e-08
P95289			TIGR02611 family protein	0.112168	1.08085	0.0184343	6.08473	86	3.14232e-08	1.26872e-07
P96202;P9WQE5		PpsB/PpsC		0.990072	1.98628	0.151081	6.55326	31	2.56864e-07	9.07457e-07
P96202;P9WQE5;P9WQE7				0.207983	1.15507	0.0210364	9.88685	132	0	0
P96265		lpqM	Possible lipoprotein peptidase LpqM	0.158044	1.11577	0.0326402	4.84201	232	2.34799e-06	7.23533e-06
P96267			Alpha/beta hydrolase	0.172387	1.12692	0.0316891	5.43995	75	6.41596e-07	2.14735e-06
P96272			Possible transmembrane protein	0.322282	1.25031	0.0333751	9.65636	68	2.22045e-14	1.62639e-13
P96281			Conserved ATPase	0.124525	1.09015	0.0168453	7.39231	910	3.2685e-13	2.15182e-12
P96353			LysR family transcriptional regulator	0.260393	1.1978	0.0258175	10.0859	111	0	0
P96374	Rv1026	ppx2	Exopolyphosphatase 2 (ExopolyPase 2) (EC 3.6.1.11)	0.0977067	1.07007	0.0195083	5.00846	285	9.63514e-07	3.16051e-06
P96414		fadE4	Probable acyl-CoA dehydrogenase FadE4	0.0912473	1.06529	0.0130524	6.99087	1333	4.30656e-12	2.54751e-11
P96808		fadE1	Probable acyl-CoA dehydrogenase FadE1	0.157464	1.11533	0.0231194	6.81091	538	2.60205e-11	1.47082e-10
P96810			GCN5-related N-acetyltransferase	0.143961	1.10493	0.0212212	6.78385	231	9.71814e-11	5.21907e-10
P96818			SnoaL-like domain-containing protein	0.245388	1.18541	0.0134726	18.2138	263	0	0
P96831	Rv0154c	fadE2	Probable acyl-CoA dehydrogenase FadE2 (EC 1.3.99.-)	0.133379	1.09686	0.0124003	10.7561	896	0	0
P96832		pntAa	Probable NAD(P) transhydrogenase (Subunit alpha) PntAa [first part catalytic part] (Pyridine nucleotide transhydrogenase subunit alpha) (Nicotinamide nucleotide transhydrogenase subunit alpha)	0.782452	1.72005	0.0232852	33.603	824	0	0
P96833		pntAb	Proton-translocating NAD(P)(+) transhydrogenase (EC 7.1.1.1)	0.928246	1.90296	0.0793599	11.6967	8	2.60513e-06	7.94891e-06
P96834		pntB	NAD(P) transhydrogenase subunit beta (EC 7.1.1.1) (Nicotinamide nucleotide transhydrogenase subunit beta)	0.732435	1.66144	0.0306133	23.9253	151	0	0
P96878			Carbonic anhydrase (EC 4.2.1.1)	0.31208	1.2415	0.0208121	14.9951	631	0	0
P96900			Probable transcriptional regulatory protein (Probably TetR-family)	0.0520728	1.03675	0.00611773	8.51179	466	2.22045e-16	1.89994e-15
P96903		lpqC	Possible esterase lipoprotein LpqC	0.221234	1.16573	0.0383037	5.77578	144	4.54328e-08	1.78792e-07
P96923			Possible exported protein	0.33057	1.25751	0.0436235	7.57779	308	4.15223e-13	2.70185e-12
P96935		lipG	Probable lipase/esterase LipG	0.293848	1.22591	0.0477149	6.15841	151	6.3459e-09	2.79619e-08
P9WF11	Rv3433c	nnr	Bifunctional NAD(P)H-hydrate repair enzyme Nnr (Nicotinamide nucleotide repair protein) [Includes: ADP-dependent (S)-NAD(P)H-hydrate dehydratase (EC 4.2.1.136) (ADP-dependent NAD(P)HX dehydratase); NAD(P)H-hydrate epimerase (EC 5.1.99.6) (NAD(P)HX epimerase)]	0.104134	1.07485	0.0199466	5.22063	357	3.03374e-07	1.06238e-06
P9WF65	Rv1982c	vapC36	Ribonuclease VapC36 (RNase VapC36) (EC 3.1.-.-) (Toxin VapC36)	0.479472	1.39423	0.0371809	12.8957	9	4.16106e-07	1.42679e-06
P9WF87	Rv0240	vapC24	Ribonuclease VapC24 (RNase VapC24) (EC 3.1.-.-) (Toxin VapC24)	0.312374	1.24175	0.0445375	7.01373	54	3.91392e-09	1.75499e-08
P9WFB7	Rv0549c	vapC3	Ribonuclease VapC3 (RNase VapC3) (EC 3.1.-.-) (Toxin VapC3)	0.455676	1.37143	0.0434698	10.4826	208	0	0
P9WFC5	Rv1420	uvrC	UvrABC system protein C (Protein UvrC) (Excinuclease ABC subunit C)	0.182663	1.13498	0.033907	5.38717	50	1.92756e-06	6.03279e-06
P9WFC9	Rv1636		Universal stress protein Rv1636 (USP Rv1636)	0.148472	1.10839	0.0258695	5.73925	579	1.53491e-08	6.43878e-08
P9WFE1	Rv2678c	hemE	Uroporphyrinogen decarboxylase (UPD) (URO-D) (EC 4.1.1.37)	0.121143	1.0876	0.0205827	5.88564	234	1.36505e-08	5.76952e-08
P9WFE3	Rv1852	ureG	Urease accessory protein UreG	0.239487	1.18057	0.0472638	5.06703	143	1.22851e-06	3.93291e-06
P9WFF1	Rv1850	ureC	Urease subunit alpha (EC 3.5.1.5) (Urea amidohydrolase subunit alpha)	0.350575	1.27507	0.0650099	5.39264	87	5.88834e-07	1.98262e-06
P9WFF7	Rv2361c	uppS	Decaprenyl diphosphate synthase (DecaPP) (EC 2.5.1.86) (EC 2.5.1.87) (Decaprenyl pyrophosphate synthase) (Long-chain isoprenyl diphosphate synthase) (Trans,polycis-decaprenyl diphosphate synthase)	0.222614	1.16685	0.0377802	5.89234	102	4.9422e-08	1.92863e-07
P9WFH5	Rv3767c		Putative S-adenosyl-L-methionine-dependent methyltransferase Rv3767c (EC 2.1.1.-)	0.202959	1.15106	0.0266805	7.60702	427	1.80744e-13	1.22451e-12
P9WFH5;P9WFI7;P9WFJ3				0.117632	1.08495	0.0112452	10.4607	58	5.77316e-15	4.40144e-14
P9WFI3	Rv0830		Putative S-adenosyl-L-methionine-dependent methyltransferase Rv0830 (EC 2.1.1.-)	0.180036	1.13291	0.0318311	5.65597	229	4.59765e-08	1.80677e-07
P9WFJ5	Rv2345		UPF0603 protein Rv2345	0.121488	1.08786	0.0228264	5.32225	1001	1.26499e-07	4.71297e-07
P9WFJ7	Rv1481		UPF0353 protein Rv1481	0.292194	1.2245	0.0504958	5.78651	150	4.05141e-08	1.6125e-07
P9WFJ9	Rv0637		UPF0336 protein Rv0637	0.165802	1.12179	0.0311251	5.32695	403	1.66453e-07	6.12005e-07
P9WFK7	Rv2416c	eis	N-acetyltransferase Eis (EC 2.3.1.-) (Aminoglycoside N-acetyltransferase) (Enhanced intracellular survival protein) (Protein-lysine N-acetyltransferase)	0.76232	1.69622	0.0203439	37.4716	838	0	0
P9WFK9	Rv0566c		UPF0234 protein Rv0566c	0.347403	1.27227	0.0272571	12.7454	480	0	0
P9WFL3	Rv3193c		UPF0182 protein Rv3193c	0.163473	1.11998	0.0170427	9.59196	1414	0	0
P9WFM3	Rv1101c		Putative transport protein Rv1101c	0.596461	1.512	0.0669598	8.90774	35	1.59703e-10	8.3523e-10
P9WFN7	Rv1085c		UPF0073 membrane protein Rv1085c	0.385117	1.30597	0.0578626	6.65571	27	3.8343e-07	1.32286e-06
P9WFP5	Rv1462		UPF0051 protein Rv1462	0.0994504	1.07137	0.0190613	5.21741	419	2.85945e-07	1.00512e-06
P9WFP7	Rv1461		UPF0051 protein Rv1461 [Cleaved into: Endonuclease PI-MtuHIIP (EC 3.1.-.-) (Mtu pps1 intein)]	0.148861	1.10869	0.022769	6.53788	565	1.39694e-10	7.36091e-10
P9WFU7	Rv1640c	lysX	Lysylphosphatidylglycerol biosynthesis bifunctional protein LysX [Includes: Lysine--tRNA ligase (EC 6.1.1.6) (Lysyl-tRNA synthetase) (LysRS); Phosphatidylglycerol lysyltransferase (EC 2.3.2.3) (Lysylphosphatidylglycerol synthetase) (LPG synthetase)]	0.0910969	1.06518	0.0190609	4.77925	613	2.20479e-06	6.82411e-06
P9WFW5	Rv1292	argS	Arginine--tRNA ligase (EC 6.1.1.19) (Arginyl-tRNA synthetase) (ArgRS)	0.0809445	1.05771	0.0110899	7.29895	1122	5.48006e-13	3.49276e-12
P9WFW7	Rv2555c	alaS	Alanine--tRNA ligase (EC 6.1.1.7) (Alanyl-tRNA synthetase) (AlaRS)	0.0689963	1.04899	0.0127408	5.41539	1249	7.32868e-08	2.79369e-07
P9WFX9	Rv1612	trpB	Tryptophan synthase beta chain (EC 4.2.1.20)	0.179271	1.13231	0.0159895	11.2118	683	0	0
P9WFY1	Rv1613	trpA	Tryptophan synthase alpha chain (EC 4.2.1.20)	0.19115	1.14167	0.0218324	8.75534	585	0	0
P9WFY5	Rv3579c		Uncharacterized tRNA/rRNA methyltransferase Rv3579c (EC 2.1.1.-)	0.300499	1.23157	0.042095	7.1386	104	1.31898e-10	6.97051e-10
P9WFY9	Rv0208c	trmB	tRNA (guanine-N(7)-)-methyltransferase (EC 2.1.1.33) (tRNA (guanine(46)-N(7))-methyltransferase) (tRNA(m7G46)-methyltransferase)	0.136449	1.0992	0.0194209	7.02589	263	1.82085e-11	1.03763e-10
P9WFZ7	Rv1283c		Putative peptide transport permease protein Rv1283c	0.248257	1.18777	0.0407115	6.09795	111	1.5977e-08	6.66224e-08
P9WG01	Rv1237	sugB	Trehalose transport system permease protein SugB	0.358737	1.2823	0.0198032	18.1151	104	0	0
P9WG09	Rv0936	pstA2	Phosphate transport system permease protein PstA 2	0.391123	1.31141	0.0683751	5.72025	38	1.37769e-06	4.35567e-06
P9WG15	Rv2563		Uncharacterized ABC transporter permease Rv2563	0.157994	1.11573	0.0150228	10.5169	400	0	0
P9WG15;P9WG17				0.434454	1.3514	0.0465214	9.33879	27	6.03295e-10	2.9408e-09
P9WG21	Rv2938	drrC	Probable doxorubicin resistance ABC transporter permease protein DrrC	1.15917	2.2333	0.130663	8.8715	16	1.41427e-07	5.24121e-07
P9WG65	Rv2878c	mpt53	Soluble secreted antigen MPT53	0.356325	1.28016	0.0170665	20.8787	137	0	0
P9WG71	Rv2977c	thiL	Thiamine-monophosphate kinase (TMP kinase) (Thiamine-phosphate kinase) (EC 2.7.4.16)	0.0926918	1.06636	0.0156654	5.91696	370	7.47609e-09	3.2532e-08
P9WG77	Rv0422c	thiD	Hydroxymethylpyrimidine/phosphomethylpyrimidine kinase (EC 2.7.1.49) (EC 2.7.4.7) (Hydroxymethylpyrimidine kinase) (HMP kinase) (Hydroxymethylpyrimidine phosphate kinase) (HMP-P kinase) (HMP-phosphate kinase) (HMPP kinase)	0.0882494	1.06308	0.0169443	5.20819	131	7.20142e-07	2.40162e-06
P9WGA1	Rv2094c	tatA	Sec-independent protein translocase protein TatA	0.851739	1.80467	0.0821686	10.3657	43	2.86882e-13	1.91118e-12
P9WGA5	Rv2603c		Probable transcriptional regulatory protein Rv2603c	0.485686	1.40025	0.054873	8.85109	106	2.13163e-14	1.56543e-13
P9WGB7	Rv1079	metB	Cystathionine gamma-synthase (CGS) (EC 2.5.1.48) (O-succinylhomoserine (thiol)-lyase)	0.0581402	1.04112	0.00856641	6.78699	491	3.31011e-11	1.85978e-10
P9WGC7	Rv0952	sucD	Succinate--CoA ligase [ADP-forming] subunit alpha (EC 6.2.1.5) (Succinyl-CoA synthetase subunit alpha) (SCS-alpha)	0.0958281	1.06868	0.0176674	5.42401	771	7.80526e-08	2.95523e-07
P9WGD1	Rv0806c	cpsY	Exopolysaccharide phosphotransferase CpsY (EC 2.7.-.-) (Stealth protein CpsY)	0.676649	1.59842	0.038622	17.5198	164	0	0
P9WGD3	Rv3100c	smpB	SsrA-binding protein (Small protein B)	0.287172	1.22025	0.0404127	7.10598	48	5.05917e-09	2.2398e-08
P9WGD9	Rv2921c	ftsY	Signal recognition particle receptor FtsY (SRP receptor)	0.125442	1.09084	0.0152612	8.21963	522	1.77636e-15	1.412e-14
P9WGK7	Rv0902c	prrB	Sensor-type histidine kinase PrrB (EC 2.7.13.3)	0.193297	1.14337	0.0224862	8.59627	312	4.44089e-16	3.65459e-15
P9WGK9	Rv3245c	mtrB	Sensor histidine kinase MtrB (EC 2.7.13.3)	0.138313	1.10062	0.0217131	6.37001	140	2.54038e-09	1.15765e-08
P9WGL9	Rv0491	regX3	Sensory transduction protein RegX3	0.105638	1.07597	0.00913264	11.5671	265	0	0
P9WGM1	Rv0903c	prrA	Transcriptional regulatory protein PrrA	0.146098	1.10657	0.0146686	9.95992	258	0	0
P9WGN3	Rv0732	secY	Protein translocase subunit SecY	0.274175	1.2093	0.0275661	9.94611	84	8.88178e-16	7.18244e-15
P9WGN9	Rv2586c	secF	Protein translocase subunit SecF	0.0960743	1.06886	0.0131253	7.31981	309	2.16205e-12	1.30939e-11
P9WGP1	Rv2587c	secD	Protein translocase subunit SecD	0.11007	1.07928	0.021158	5.20229	257	4.02571e-07	1.38378e-06
P9WGP7	Rv2216		Epimerase family protein Rv2216	0.166055	1.12199	0.0200625	8.27688	291	4.66294e-15	3.60412e-14
P9WGS3	Rv2214c	ephD	Probable oxidoreductase EphD (EC 1.-.-.-)	0.152874	1.11178	0.0307982	4.96373	568	9.15546e-07	3.01376e-06
P9WGT5	Rv0069c	sdaA	L-serine dehydratase (SDH) (EC 4.3.1.17) (L-serine deaminase) (L-SD)	0.155565	1.11386	0.0233996	6.64821	278	1.56548e-10	8.20263e-10
P9WGU1	Rv0934	pstS1	Phosphate-binding protein PstS 1 (PBP 1) (PhoS1) (PstS-1) (38-kDa glycolipoprotein) (38-kDa lipoprotein) (P38) (Antigen Ag78) (Protein antigen B) (Pab)	0.0926236	1.06631	0.00836336	11.0749	550	0	0
P9WGU9	Rv1235	lpqY	Trehalose-binding lipoprotein LpqY	0.0975337	1.06994	0.0169764	5.74524	235	2.82926e-08	1.14728e-07
P9WGY3	Rv3853	rraA	Putative 4-hydroxy-4-methyl-2-oxoglutarate aldolase (HMG aldolase) (EC 4.1.3.17) (Oxaloacetate decarboxylase) (OAA decarboxylase) (EC 4.1.1.112) (Regulator of ribonuclease activity homolog) (RraA-like protein)	0.141591	1.10312	0.0263619	5.37107	243	1.82988e-07	6.658e-07
P9WH31	Rv0053	rpsF	30S ribosomal protein S6	0.179564	1.13254	0.0238135	7.54044	377	3.53051e-13	2.31343e-12
P9WH65	Rv3459c	rpsK	30S ribosomal protein S11	0.0759515	1.05406	0.0139157	5.45798	124	2.51267e-07	8.88804e-07
P9WH69	Rv0233	nrdB	R2-like ligand binding oxidase (EC 1.-.-.-) (Ribonucleotide reductase R2 subunit homolog) (Ribonucleotide reductase small subunit homolog)	0.687447	1.61043	0.0127286	54.008	192	0	0
P9WH71;P9WH73				0.361965	1.28518	0.027963	12.9444	91	0	0
P9WH73	Rv1981c	nrdF1	Ribonucleoside-diphosphate reductase subunit beta nrdF1 (EC 1.17.4.1) (Ribonucleotide reductase R2-1 small subunit) (Ribonucleotide reductase small subunit 1)	0.519035	1.433	0.0205566	25.2491	208	0	0
P9WH75	Rv3051c	nrdE	Ribonucleoside-diphosphate reductase subunit alpha (EC 1.17.4.1) (Ribonucleotide reductase R1 subunit)	0.173126	1.1275	0.0222894	7.76719	1171	1.73195e-14	1.27863e-13
P9WH79	Rv0056	rplI	50S ribosomal protein L9	0.130243	1.09448	0.0123588	10.5385	516	0	0
P9WH81	Rv0719	rplF	50S ribosomal protein L6	0.147608	1.10773	0.0243409	6.06417	507	2.59424e-09	1.18027e-08
P9WH89	Rv3461c	rpmJ	50S ribosomal protein L36 (Ribosomal protein B)	0.168533	1.12391	0.023943	7.03889	97	2.77584e-10	1.41989e-09
P9WHC3	Rv2442c	rplU	50S ribosomal protein L21	0.151307	1.11058	0.0072654	20.8257	273	0	0
P9WHD3	Rv3456c	rplQ	50S ribosomal protein L17	0.05841	1.04132	0.0112416	5.19589	184	5.37669e-07	1.81918e-06
P9WHD5	Rv0708	rplP	50S ribosomal protein L16	0.126339	1.09152	0.019183	6.586	290	2.11896e-10	1.09187e-09
P9WHE1	Rv3443c	rplM	50S ribosomal protein L13	0.117906	1.08516	0.0153725	7.66993	281	2.83329e-13	1.89202e-12
P9WHE5	Rv0640	rplK	50S ribosomal protein L11	0.363695	1.28672	0.0340729	10.674	299	0	0
P9WHE7	Rv0651	rplJ	50S ribosomal protein L10	0.188451	1.13954	0.0278664	6.76267	497	3.81486e-11	2.13847e-10
P9WHF3	Rv1297	rho	Transcription termination factor Rho (EC 3.6.4.-) (ATP-dependent helicase Rho)	0.197512	1.14672	0.0110173	17.9274	1290	0	0
P9WHH1	Rv3913	trxB	Thioredoxin reductase (TR) (TRXR) (EC 1.8.1.9)	0.098456	1.07063	0.0130219	7.56078	497	1.94955e-13	1.3176e-12
P9WHJ7	Rv2838c	rbfA	Ribosome-binding factor A	0.395899	1.31576	0.0173424	22.8284	330	0	0
P9WHP5	Rv2744c	pspA	PspA protein (35 kDa protein)	0.138389	1.10068	0.0157118	8.80796	962	0	0
P9WHQ1	Rv1711		Uncharacterized RNA pseudouridine synthase Rv1711 (EC 5.4.99.-) (RNA pseudouridylate synthase) (RNA-uridine isomerase)	0.15941	1.11683	0.0252318	6.31784	350	8.06176e-10	3.88241e-09
P9WHS3	Rv2869c	rip1	Zinc metalloprotease Rip1 (EC 3.4.24.-) (Regulator of sigma KLM proteases) (S2P endopeptidase) (Site-2 protease Rip1) (S2P protease Rip1) (Site-2-type intramembrane protease)	1.1142	2.16475	0.11693	9.52874	15	9.39438e-08	3.5473e-07
P9WHV7	Rv1695	ppnK	NAD kinase (EC 2.7.1.23) (ATP-dependent NAD kinase) (Poly(P)-dependent NAD kinase) (PPNK)	0.147124	1.10736	0.0281027	5.23523	306	3.06809e-07	1.07307e-06
P9WHW5	Rv0018c	pstP	Serine/threonine protein phosphatase PstP (EC 3.1.3.16) (Mycobacterial Ser/Thr phosphatase) (Mstp) (PP2C-family Ser/Thr phosphatase)	0.18065	1.13339	0.0321389	5.62092	319	4.14699e-08	1.64586e-07
P9WI03	Rv1809	PPE33	Uncharacterized PPE family protein PPE33	0.334232	1.26071	0.0474873	7.03835	82	5.40498e-10	2.65318e-09
P9WI23	Rv1387	PPE20	Uncharacterized PPE family protein PPE20	0.145026	1.10575	0.0289646	5.00701	176	1.33498e-06	4.2302e-06
P9WI25;Q6MWX1				0.302904	1.23363	0.0150531	20.1224	67	0	0
P9WI53	Rv3807c		Putative decaprenylphosphoryl-5-phosphoribose phosphatase Rv3807c (DPPR phosphatase) (EC 3.1.3.-) (Phospholipid phosphatase)	0.393097	1.31321	0.0317826	12.3683	50	0	0
P9WI61	Rv2482c	plsB	Glycerol-3-phosphate acyltransferase (GPAT) (EC 2.3.1.15)	0.138788	1.10098	0.0148866	9.32305	1047	0	0
P9WI71	Rv1266c	pknH	Serine/threonine-protein kinase PknH (EC 2.7.11.1)	0.135787	1.09869	0.0184468	7.36097	687	5.23137e-13	3.34951e-12
P9WI79	Rv0931c	pknD	Serine/threonine-protein kinase PknD (EC 2.7.11.1)	0.0982291	1.07046	0.0192245	5.10957	824	4.01506e-07	1.38181e-06
P9WI81	Rv0014c	pknB	Serine/threonine-protein kinase PknB (EC 2.7.11.1)	0.0846168	1.06041	0.01785	4.74045	591	2.67507e-06	8.11805e-06
P9WI83	Rv0015c	pknA	Serine/threonine-protein kinase PknA (EC 2.7.11.1)	0.280251	1.21441	0.0246349	11.3762	396	0	0
P9WI89	Rv3633		Uncharacterized protein Rv3633	0.185662	1.13734	0.00957994	19.3803	446	0	0
P9WIC1	Rv0948c		Intracellular chorismate mutase (CM) (EC 5.4.99.5)	0.154843	1.1133	0.022494	6.88375	91	7.27923e-10	3.52986e-09
P9WIC5	Rv2949c		Chorismate pyruvate-lyase (EC 4.1.3.40) (4-HB synthase) (p-hydroxybenzoic acid synthase)	0.151654	1.11084	0.0149918	10.1158	491	0	0
P9WIC7	Rv2419c	gpgP	Glucosyl-3-phosphoglycerate phosphatase (EC 3.1.3.85) (Mannosyl-3-phosphoglycerate phosphatase) (EC 3.1.3.70)	0.19526	1.14493	0.0216612	9.01427	154	8.88178e-16	7.18244e-15
P9WID5	Rv2202c	adoK	Adenosine kinase (ADK) (AK) (EC 2.7.1.20)	0.138883	1.10105	0.0224565	6.18455	580	1.17611e-09	5.53066e-09
P9WIE5	Rv1908c	katG	Catalase-peroxidase (CP) (EC 1.11.1.21) (Peroxidase/catalase)	0.105866	1.07614	0.0126859	8.34515	1789	0	0
P9WIG7	Rv3872	PE35	PE family immunomodulator PE35	0.621648	1.53863	0.0372981	16.667	43	0	0
P9WIK9	Rv3824c	papA1	2'-acyl-2-O-sulfo-trehalose (hydroxy)phthioceranyltransferase PapA1 (EC 2.3.1.283) (Polyketide synthase-associated protein A1) (SL659 acyltransferase PapA1)	0.343575	1.2689	0.0240322	14.2964	657	0	0
P9WIL9	Rv2095c	pafC	Protein PafC (Proteasome accessory factor C)	0.106785	1.07683	0.0169746	6.29086	479	7.12725e-10	3.46216e-09
P9WIM1	Rv2096c	pafB	Protein PafB (Proteasome accessory factor B)	0.228599	1.1717	0.0345681	6.61302	265	2.06756e-10	1.06735e-09
P9WIM7	Rv1078	pra	Proline-rich antigen homolog (Pra)	0.538079	1.45204	0.0387039	13.9025	116	0	0
P9WIN7	Rv2376c	mtb12	Low molecular weight antigen MTB12 (CFP-2) (Low molecular weight protein antigen 2)	0.197832	1.14697	0.0207	9.55708	98	1.11022e-15	8.92645e-15
P9WIP1	Rv1926c	mpt63	Immunogenic protein MPT63 (16 kDa immunoprotective extracellular protein) (Antigen MPT63)	0.221627	1.16605	0.0258306	8.58001	203	2.44249e-15	1.91969e-14
P9WIP7	Rv3597c	lsr2	Nucleoid-associated protein Lsr2	0.218113	1.16321	0.033544	6.50229	235	4.70193e-10	2.32438e-09
P9WIP9	Rv0475	hbhA	Heparin-binding hemagglutinin (Adhesin)	0.124398	1.09005	0.0114412	10.8728	525	0	0
P9WIR3	Rv0577	cfp32	Putative glyoxylase CFP32 (27 kDa antigen Cfp30B)	0.173986	1.12817	0.0119358	14.5769	214	0	0
P9WIT1	Rv2280		Uncharacterized FAD-linked oxidoreductase Rv2280 (EC 1.-.-.-)	0.343409	1.26875	0.0350955	9.78501	512	0	0
P9WIT9	Rv1656	argF	Ornithine carbamoyltransferase (OTCase) (EC 2.1.3.3)	0.169441	1.12462	0.0281373	6.02193	191	8.67601e-09	3.752e-08
P9WIW1	Rv3156	nuoL	NADH-quinone oxidoreductase subunit L (EC 7.1.1.-) (NADH dehydrogenase I subunit L) (NDH-1 subunit L)	0.454295	1.37011	0.0565102	8.03916	90	3.38551e-12	2.01118e-11
P9WIW9	Rv3158	nuoN	NADH-quinone oxidoreductase subunit N (EC 7.1.1.-) (NADH dehydrogenase I subunit N) (NDH-1 subunit N)	0.19016	1.14089	0.00411871	46.1698	23	0	0
P9WIZ3	Rv3052c	nrdI	Protein NrdI	0.326678	1.25412	0.0282654	11.5575	190	0	0
P9WJ05	Rv0910		Toxin Rv0910	0.178889	1.13201	0.0285955	6.25583	178	2.85888e-09	1.29436e-08
P9WJA3	Rv2626c	hrp1	Hypoxic response protein 1 (HRP1)	0.325737	1.2533	0.0143016	22.7763	318	0	0
P9WJA7	Rv1956	higA1	Antitoxin HigA1	0.180326	1.13314	0.00978598	18.4269	118	0	0
P9WJC7	Rv0289	espG3	ESX-3 secretion-associated protein EspG3	0.151553	1.11076	0.0222594	6.80851	249	7.33635e-11	4.0092e-10
P9WJD3	Rv3864	espE	ESX-1 secretion-associated protein EspE	0.285525	1.21885	0.0145815	19.5813	100	0	0
P9WJD9	Rv3881c	espB	ESX-1 secretion-associated protein EspB (Antigen MTB48)	0.0451338	1.03178	0.00613262	7.35963	429	9.47908e-13	5.90701e-12
P9WJE3	Rv1797	eccE5	ESX-5 secretion system protein EccE5 (ESX conserved component E5) (Type VII secretion system protein EccE5) (T7SS protein EccE5)	0.125744	1.09107	0.0177266	7.09351	414	5.699e-12	3.32204e-11
P9WJE5	Rv0292	eccE3	ESX-3 secretion system protein EccE3 (ESX conserved component E3) (Type VII secretion system protein EccE3) (T7SS protein EccE3)	0.268098	1.20422	0.0198998	13.4723	499	0	0
P9WJE7	Rv3885c	eccE2	ESX-2 secretion system protein EccE2 (ESX conserved component E2) (Type VII secretion system protein EccE2) (T7SS protein EccE2)	0.248258	1.18777	0.0202103	12.2837	442	0	0
P9WJF7	Rv2820c	csm4	CRISPR system Cms protein Csm4 (CRISPR type III-A associated RAMP protein Csm4)	0.493112	1.40748	0.0235168	20.9685	27	0	0
P9WJF9	Rv2821c	csm3	CRISPR system Cms endoribonuclease Csm3 (EC 3.1.-.-) (CRISPR type III A-associated RAMP protein Csm3)	0.264815	1.20148	0.0379554	6.97699	206	4.04117e-11	2.25692e-10
P9WJG1	Rv2822c	csm2	CRISPR system Cms protein Csm2 (CRISPR type III A-associated protein Csm2)	0.370636	1.29292	0.0280059	13.2342	26	4.64517e-13	3.00166e-12
P9WJG5	Rv0901	arfC	Uncharacterized membrane protein ArfC	0.207266	1.1545	0.0381381	5.43463	105	3.5867e-07	1.24155e-06
P9WJI1	Rv0886	fprB	Probable ferredoxin/ferredoxin--NADP reductase (FNR) (EC 1.18.1.2)	0.366556	1.28927	0.0436004	8.40717	115	1.29008e-13	8.84716e-13
P9WJK1	Rv1594	nadA	Quinolinate synthase (EC 2.5.1.72)	0.122307	1.08847	0.00580708	21.0618	663	0	0
P9WJK3	Rv3910	mviN	Probable peptidoglycan biosynthesis protein MviN	0.170833	1.12571	0.0141654	12.0599	346	0	0
P9WJM7	Rv0819	mshD	Mycothiol acetyltransferase (MSH acetyltransferase) (EC 2.3.1.189) (Mycothiol synthase)	0.117475	1.08483	0.0194872	6.02829	261	5.62953e-09	2.48838e-08
P9WJN9	Rv2166c	mraZ	Transcriptional regulator MraZ	0.256598	1.19466	0.022906	11.2022	363	0	0
P9WJP5	Rv2852c	mqo	Probable malate:quinone oxidoreductase (EC 1.1.5.4) (MQO) (Malate dehydrogenase [quinone])	0.107244	1.07717	0.00876618	12.2338	570	0	0
P9WJS7	Rv0677c	mmpS5	Siderophore export accessory protein MmpS5	0.19968	1.14844	0.0174844	11.4204	333	0	0
P9WJT9	Rv0202c	mmpL11	Heme uptake protein MmpL11	0.097388	1.06983	0.0152658	6.3795	375	5.23841e-10	2.58047e-09
P9WJU1	Rv1183	mmpL10	Acyltrehalose exporter MmpL10	0.253713	1.19227	0.0505371	5.02034	237	1.01387e-06	3.3063e-06
P9WJU7	Rv2942	mmpL7	Phthiocerol dimycocerosate exporter MmpL7	0.294683	1.22662	0.0403889	7.29615	298	2.69651e-12	1.6156e-11
P9WJV1	Rv0676c	mmpL5	Siderophore exporter MmpL5	0.360428	1.28381	0.0179028	20.1325	573	0	0
P9WJV3	Rv0450c	mmpL4	Siderophore exporter MmpL4	0.348886	1.27358	0.044097	7.91178	238	9.54792e-14	6.64554e-13
P9WJV5	Rv0206c	mmpL3	Trehalose monomycolate exporter MmpL3 (TMM exporter MmpL3) (MmpL3 transporter) (Mycobacterial membrane protein large 3)	0.189612	1.14046	0.0178676	10.6121	735	0	0
P9WJV9	Rv0402c	mmpL1	Probable transport protein MmpL1	0.0971694	1.06967	0.00465902	20.8562	7	1.46405e-07	5.41855e-07
P9WJX5	Rv0849		Uncharacterized MFS-type transporter Rv0849	0.111673	1.08048	0.00133512	83.6431	21	0	0
P9WJY9	Rv3341	metXA	Homoserine O-acetyltransferase (HAT) (EC 2.3.1.31) (Homoserine transacetylase) (HTA)	0.308325	1.23827	0.039515	7.80273	160	7.39409e-13	4.65961e-12
P9WK01	Rv3342		Uncharacterized methyltransferase Rv3342 (EC 2.1.1.-)	0.232968	1.17525	0.0196746	11.8411	290	0	0
P9WK29	Rv1899c		Uncharacterized protein Rv1899c	0.206952	1.15425	0.0203158	10.1867	451	0	0
P9WK47	Rv1368	lprF	Putative diacylated glycolipid transporter LprF (Lipoprotein LprF)	0.109723	1.07902	0.0176052	6.23244	459	1.04095e-09	4.91987e-09
P9WK63	Rv3584	lpqE	Putative lipoprotein LpqE	0.280421	1.21455	0.0262823	10.6696	244	0	0
P9WK77	Rv2080	lppJ	Putative lipoprotein LppJ	0.328631	1.25582	0.060676	5.41617	67	8.88933e-07	2.93992e-06
P9WK85	Rv3084	lipR	Putative acetyl-hydrolase LipR (EC 3.1.1.-)	0.169678	1.12481	0.0352846	4.80884	244	2.65792e-06	8.07478e-06
P9WK89	Rv1592c		Probable inactive lipase Rv1592c	0.315103	1.2441	0.0333586	9.44593	128	2.22045e-16	1.89994e-15
P9WK93	Rv1614	lgt	Phosphatidylglycerol--prolipoprotein diacylglyceryl transferase (EC 2.5.1.145)	0.355165	1.27913	0.0313091	11.3439	123	0	0
P9WK95	Rv2987c	leuD	3-isopropylmalate dehydratase small subunit (EC 4.2.1.33) (Alpha-IPM isomerase) (IPMI) (Isopropylmalate isomerase)	0.0403152	1.02834	0.00741396	5.43774	699	7.46528e-08	2.83802e-07
P9WKB7	Rv0221		Putative diacyglycerol O-acyltransferase Rv0221 (EC 2.3.1.20) (Putative triacylglycerol synthase Rv0221)	0.16373	1.12018	0.0253961	6.44706	565	2.44827e-10	1.25463e-09
P9WKB9	Rv1760		Putative diacyglycerol O-acyltransferase Rv1760 (EC 2.3.1.20) (Putative triacylglycerol synthase Rv1760)	0.568487	1.48297	0.0753735	7.54226	70	1.27027e-10	6.76995e-10
P9WKD1	Rv0016c	pbpA	Peptidoglycan D,D-transpeptidase PbpA (EC 3.4.16.4) (Penicillin-binding protein A) (PBPA)	0.186729	1.13818	0.0310917	6.00576	428	4.07097e-09	1.81958e-08
P9WKE1	Rv3247c	tmk	Thymidylate kinase (EC 2.7.4.9) (Thymidine monophosphate kinase) (dTMP kinase) (TMPK)	0.136813	1.09947	0.0284787	4.80404	190	3.14746e-06	9.47966e-06
P9WKG1	Rv1110	ispH2	4-hydroxy-3-methylbut-2-enyl diphosphate reductase 2 (HDR 2) (HMBPP reductase 2) (EC 1.17.7.4)	0.111642	1.08046	0.0196092	5.69336	243	3.57848e-08	1.43447e-07
P9WKG9	Rv3582c	ispD	2-C-methyl-D-erythritol 4-phosphate cytidylyltransferase (EC 2.7.7.60) (4-diphosphocytidyl-2C-methyl-D-erythritol synthase) (MEP cytidylyltransferase) (MCT)	0.443495	1.35989	0.079263	5.59523	357	4.39347e-08	1.7314e-07
P9WKI3	Rv1843c	guaB1	GMP reductase (EC 1.7.1.7) (Guanosine 5'-monophosphate reductase) (GMPR)	0.210153	1.15681	0.0108397	19.3873	1354	0	0
P9WKI5	Rv3410c	guaB3	Uncharacterized oxidoreductase Rv3410c (EC 1.-.-.-)	0.0471879	1.03325	0.00882938	5.34442	869	1.15961e-07	4.34348e-07
P9WKJ5	Rv0189c	ilvD	Dihydroxy-acid dehydratase (DAD) (EC 4.2.1.9)	0.0859763	1.06141	0.0145659	5.90259	974	4.93632e-09	2.18888e-08
P9WKJ7	Rv3001c	ilvC	Ketol-acid reductoisomerase (NADP(+)) (KARI) (EC 1.1.1.86) (Acetohydroxy-acid isomeroreductase) (AHIR) (Alpha-keto-beta-hydroxylacyl reductoisomerase) (Ketol-acid reductoisomerase type 1) (Ketol-acid reductoisomerase type I)	0.0807898	1.0576	0.0147862	5.46385	985	5.902e-08	2.28091e-07
P9WKK1	Rv2839c	infB	Translation initiation factor IF-2	0.206474	1.15386	0.012502	16.5152	966	0	0
P9WKK9	Rv2995c	leuB	3-isopropylmalate dehydrogenase (EC 1.1.1.85) (3-IPM-DH) (Beta-IPM dehydrogenase) (IMDH)	0.0677431	1.04808	0.0127523	5.31223	651	1.48862e-07	5.48769e-07
P9WKL3	Rv0559c		Uncharacterized protein Rv0559c	0.242219	1.18281	0.0342862	7.06463	61	1.79432e-09	8.29835e-09
P9WKL5	Rv0560c	htm	2-heptyl-1-hydroxyquinolin-4(1H)-one methyltransferase (HQNO methyltransferase) (HQNO-MTase) (EC 2.1.1.374) (Heterocyclic toxin methyltransferase)	0.654576	1.57415	0.0157793	41.4831	241	0	0
P9WKP1	Rv0940c		Uncharacterized protein Rv0940c	0.16317	1.11974	0.0193249	8.44351	479	4.44089e-16	3.65459e-15
P9WKP5	Rv0898c		Uncharacterized protein Rv0898c	0.233218	1.17545	0.0314186	7.42291	132	1.25868e-11	7.27643e-11
P9WKU3	Rv0497		Uncharacterized protein Rv0497	0.129613	1.094	0.0140424	9.23009	216	0	0
P9WKU5	Rv0495c		Uncharacterized protein Rv0495c	0.286699	1.21985	0.0278564	10.292	188	0	0
P9WKU7	Rv0493c		Uncharacterized protein Rv0493c	0.199786	1.14853	0.0216838	9.21361	335	0	0
P9WKU9	Rv0487		Uncharacterized protein Rv0487	0.0801954	1.05716	0.013975	5.73847	53	4.70519e-07	1.6055e-06
P9WKV7	Rv0479c		Uncharacterized protein Rv0479c	0.249935	1.18915	0.0410405	6.08997	490	2.28405e-09	1.04596e-08
P9WKZ1	Rv3406		Alpha-ketoglutarate-dependent sulfate ester dioxygenase (EC 1.14.11.-) (Type II alkyl sulfatase)	0.26659	1.20296	0.0312622	8.52754	33	7.44958e-10	3.59999e-09
P9WLA5	Rv2557		Uncharacterized protein Rv2557	0.0886768	1.06339	0.0186291	4.76013	284	3.08624e-06	9.31533e-06
P9WLD9	Rv2297		Uncharacterized protein Rv2297	0.166632	1.12243	0.0194356	8.57352	367	4.44089e-16	3.65459e-15
P9WLF7	Rv2271		Uncharacterized protein Rv2271	0.440058	1.35666	0.0812284	5.41754	57	1.26505e-06	4.04064e-06
P9WLI9	Rv2197c		Uncharacterized protein Rv2197c	0.250214	1.18938	0.0443828	5.63762	83	2.31377e-07	8.27867e-07
P9WLJ5	Rv2091c		Uncharacterized protein Rv2091c	0.0840693	1.06	0.0175864	4.78035	372	2.52456e-06	7.71991e-06
P9WLK1	Rv2084		Uncharacterized protein Rv2084	0.880814	1.84141	0.0728732	12.0869	31	2.8888e-13	1.91992e-12
P9WLL9	Rv2067c		Uncharacterized protein Rv2067c	0.173007	1.12741	0.0171153	10.1083	588	0	0
P9WLX5	Rv1480		Uncharacterized protein Rv1480	0.0972627	1.06974	0.0132261	7.35385	719	5.25802e-13	3.35889e-12
P9WM15	Rv1352		Uncharacterized protein Rv1352	0.194973	1.1447	0.0248211	7.85515	59	9.62119e-11	5.18692e-10
P9WM79	Rv0574c		Probable polyglutamine synthesis accessory protein Rv0574c	0.170948	1.1258	0.0219402	7.79151	13	2.98223e-06	9.0111e-06
P9WM81	Rv0572c		Uncharacterized protein Rv0572c	0.257302	1.19524	0.0316546	8.12844	35	1.42324e-09	6.65925e-09
P9WMD1	Rv1556		Uncharacterized HTH-type transcriptional regulator Rv1556	0.306318	1.23655	0.0235931	12.9834	170	0	0
P9WMD9	Rv0472c		Uncharacterized HTH-type transcriptional regulator Rv0472c	0.292317	1.22461	0.0310902	9.40222	179	0	0
P9WME7	Rv1828		Uncharacterized HTH-type transcriptional regulator Rv1828	0.189264	1.14018	0.0213058	8.88321	448	0	0
P9WMF1	Rv0880		Uncharacterized HTH-type transcriptional regulator Rv0880	0.128202	1.09293	0.0165475	7.7475	135	2.00262e-12	1.21547e-11
P9WMH1	Rv2711	ideR	Iron-dependent repressor IdeR	0.10698	1.07697	0.0166249	6.43489	455	3.1369e-10	1.59004e-09
P9WMH7	Rv2745c	clgR	Transcriptional regulator ClgR (ClpR-like regulator) (clp gene regulator)	0.312508	1.24186	0.020675	15.1153	19	4.81037e-12	2.82761e-11
P9WMJ9	Rv0350	dnaK	Chaperone protein DnaK (HSP70) (Heat shock 70 kDa protein) (Heat shock protein 70)	0.134669	1.09784	0.0183126	7.35393	2163	2.71783e-13	1.81925e-12
P9WMM5	Rv1603	priA	Phosphoribosyl isomerase A (1-(5-phosphoribosyl)-5-[(5-phosphoribosylamino)methylideneamino] imidazole-4-carboxamide isomerase) (EC 5.3.1.16) (N-(5'-phosphoribosyl)anthranilate isomerase) (PRAI) (EC 5.3.1.24) (Phosphoribosylformimino-5-aminoimidazole carboxamide ribotide isomerase)	0.231628	1.17416	0.0389599	5.94529	140	2.09255e-08	8.61021e-08
P9WMP3	Rv0510	hemC	Porphobilinogen deaminase (PBG) (EC 2.5.1.61) (Hydroxymethylbilane synthase) (HMBS) (Pre-uroporphyrinogen synthase)	0.187257	1.1386	0.0337546	5.54759	360	5.62036e-08	2.17507e-07
P9WMP5	Rv0512	hemB	Delta-aminolevulinic acid dehydratase (ALAD) (ALADH) (EC 4.2.1.24) (Porphobilinogen synthase)	0.159575	1.11696	0.0299202	5.33335	244	2.19801e-07	7.87458e-07
P9WMR7	Rv1341		dITP/XTP pyrophosphatase (EC 3.6.1.66) (Non-canonical purine NTP pyrophosphatase) (Non-standard purine NTP pyrophosphatase) (Nucleoside-triphosphate diphosphatase) (Nucleoside-triphosphate pyrophosphatase) (NTPase)	0.0514312	1.03629	0.0105295	4.88449	171	2.36923e-06	7.29274e-06
P9WMU1	Rv2145c	wag31	Cell wall synthesis protein Wag31 (Antigen 84)	0.251066	1.19009	0.0298743	8.4041	1080	0	0
P9WMU3	Rv3842c	glpQ1	Probable glycerophosphodiester phosphodiesterase 1 (Glycerophosphoryl diester phosphodiesterase 1) (EC 3.1.4.46)	0.193903	1.14385	0.0202052	9.59669	127	0	0
P9WMV7	Rv0492c		Uncharacterized GMC-type oxidoreductase Rv0492c (EC 1.1.-.-)	0.33137	1.25821	0.0196188	16.8904	402	0	0
P9WMV9	Rv3409c	choD	Cholesterol oxidase (EC 1.1.3.6) (Cholesterol isomerase) (EC 5.3.3.1)	0.171744	1.12642	0.0256437	6.6973	552	5.23914e-11	2.89135e-10
P9WMX1	Rv0696	mftF	Pre-mycofactocin glycosyltransferase (EC 2.4.1.-)	0.0898173	1.06424	0.0169085	5.31195	468	1.68036e-07	6.17016e-07
P9WN79	Rv3302c	glpD2	Glycerol-3-phosphate dehydrogenase 2 (EC 1.1.5.3)	0.145906	1.10642	0.0179941	8.1085	728	2.22045e-15	1.75009e-14
P9WN83	Rv1436	gap	Glyceraldehyde-3-phosphate dehydrogenase (GAPDH) (EC 1.2.1.12) (NAD-dependent glyceraldehyde-3-phosphate dehydrogenase)	0.117026	1.0845	0.019473	6.00966	766	2.87384e-09	1.29903e-08
P9WNA5	Rv1783	eccC5	ESX-5 secretion system protein EccC5 (ESX conserved component C5) (Type VII secretion system protein EccC5) (T7SS protein EccC5)	0.186193	1.13776	0.0168319	11.0619	1457	0	0
P9WNA9	Rv0284	eccC3	ESX-3 secretion system protein EccC3 (ESX conserved component C3) (Type VII secretion system protein EccC3) (T7SS protein EccC3)	0.200071	1.14876	0.0111963	17.8694	1613	0	0
P9WNC3	Rv2924c	fpg1	Formamidopyrimidine-DNA glycosylase 1 (Fapy-DNA glycosylase 1) (EC 3.2.2.23) (DNA-(apurinic or apyrimidinic site) lyase MutM 1) (AP lyase MutM 1) (EC 4.2.99.18)	0.284885	1.21831	0.0335991	8.47896	23	1.55925e-08	6.53113e-08
P9WNC5	Rv3607c	folB	Dihydroneopterin aldolase (DHNA) (EC 4.1.2.25) (7,8-dihydroneopterin 2'-epimerase) (7,8-dihydroneopterin aldolase) (7,8-dihydroneopterin epimerase) (EC 5.1.99.8) (7,8-dihydroneopterin hydroxylase) (EC 1.13.11.81) (Dihydroneopterin epimerase) (Dihydroneopterin hydroxylase)	0.216167	1.16164	0.0312385	6.91991	85	7.97414e-10	3.84684e-09
P9WNC7	Rv3606c	folK	2-amino-4-hydroxy-6-hydroxymethyldihydropteridine pyrophosphokinase (EC 2.7.6.3) (6-hydroxymethyl-7,8-dihydropterin pyrophosphokinase) (PPPK) (7,8-dihydro-6-hydroxymethylpterin-pyrophosphokinase) (HPPK)	0.256011	1.19417	0.0380417	6.72974	89	1.59628e-09	7.41926e-09
P9WND1	Rv3608c	folP1	Dihydropteroate synthase (DHPS) (EC 2.5.1.15) (Dihydropteroate pyrophosphorylase)	0.11648	1.08409	0.0177338	6.56823	207	4.03909e-10	2.01092e-09
P9WND7	Rv0694	mftD	Pre-mycofactocin synthase (PMFT synthase) (EC 1.4.3.26)	0.965211	1.95235	0.0539588	17.8879	317	0	0
P9WNE9	Rv3230c		NADPH oxidoreductase (EC 1.-.-.-) (Stearoyl-CoA 9-desaturase electron transfer partner)	0.132663	1.09632	0.0234742	5.65147	230	4.68424e-08	1.83822e-07
P9WNF9	Rv3854c	ethA	FAD-containing monooxygenase EthA (EC 1.14.13.-) (Baeyer-Villiger monooxygenase EtaA) (BVMO) (Prodrug activator EtaA)	0.20505	1.15273	0.0268177	7.64609	652	7.4607e-14	5.20574e-13
P9WNG9	Rv3028c	etfA	Electron transfer flavoprotein subunit alpha (Alpha-ETF) (Electron transfer flavoprotein large subunit) (ETFLS)	0.0738987	1.05256	0.0131778	5.6078	728	2.91075e-08	1.17862e-07
P9WNK3	Rv0288	esxH	ESAT-6-like protein EsxH (10 kDa antigen CFP7) (CFP-7) (Low molecular weight protein antigen 7) (Protein TB10.4)	0.306537	1.23674	0.0230161	13.3184	89	0	0
P9WNL5	Rv3793	embC	Probable arabinosyltransferase C (EC 2.4.2.-)	0.171589	1.1263	0.0146453	11.7163	432	0	0
P9WNM1	Rv2889c	tsf	Elongation factor Ts (EF-Ts)	0.0717517	1.05099	0.0102344	7.01084	883	4.70646e-12	2.77235e-11
P9WNM5	Rv1286	cysNC	Bifunctional enzyme CysN/CysC [Includes: Sulfate adenylyltransferase subunit 1 (EC 2.7.7.4) (ATP-sulfurylase large subunit) (Sulfate adenylate transferase) (SAT); Adenylyl-sulfate kinase (EC 2.7.1.25) (APS kinase) (ATP adenosine-5'-phosphosulfate 3'-phosphotransferase)]	0.203248	1.15129	0.0171094	11.8793	700	0	0
P9WNM7	Rv0684	fusA	Elongation factor G (EF-G)	0.11832	1.08547	0.0102674	11.5238	2096	0	0
P9WNN1	Rv0685	tuf	Elongation factor Tu (EF-Tu)	0.251677	1.19059	0.0244292	10.3023	1766	0	0
P9WNN3	Rv3039c	echA17	Probable enoyl-CoA hydratase EchA17 (EC 4.2.1.17)	0.0964972	1.06917	0.0193033	4.99899	303	9.76759e-07	3.19646e-06
P9WNN9	Rv1070c	echA8	Probable enoyl-CoA hydratase EchA8 (EC 4.2.1.17)	0.184471	1.1364	0.0246574	7.48138	502	3.31291e-13	2.17594e-12
P9WNP7	Rv0468	fadB2	3-hydroxybutyryl-CoA dehydrogenase (EC 1.1.1.157) (Beta-hydroxybutyryl-CoA dehydrogenase) (BHBD)	0.123789	1.08959	0.0175461	7.05509	659	4.37672e-12	2.58356e-11
P9WNP9	Rv1795	eccD5	ESX-5 secretion system protein EccD5 (ESX conserved component D5) (Type VII secretion system protein EccD5) (T7SS protein EccD5)	0.211199	1.15765	0.0222115	9.50856	342	0	0
P9WNQ9	Rv1782	eccB5	ESX-5 secretion system ATPase EccB5 (EC 3.6.-.-) (ESX conserved component B5) (Type VII secretion system protein EccB5) (T7SS protein EccB5)	0.117165	1.0846	0.0160753	7.28855	384	1.79901e-12	1.09426e-11
P9WNR3	Rv0283	eccB3	ESX-3 secretion system ATPase EccB3 (EC 3.6.-.-) (ESX conserved component B3) (Type VII secretion system protein EccB3) (T7SS protein EccB3)	0.143632	1.10468	0.0117947	12.1777	499	0	0
P9WNR5	Rv3895c	eccB2	ESX-2 secretion system ATPase EccB2 (EC 3.6.-.-) (ESX conserved component B2) (Type VII secretion system protein EccB2) (T7SS protein EccB2)	0.1311	1.09513	0.0241988	5.41763	309	1.21682e-07	4.54561e-07
P9WNS3	Rv2682c	dxs	1-deoxy-D-xylulose-5-phosphate synthase (EC 2.2.1.7) (1-deoxyxylulose-5-phosphate synthase) (DXP synthase) (DXPS)	0.097738	1.07009	0.0130099	7.51261	590	2.15827e-13	1.45165e-12
P9WNV7	Rv2373c	dnaJ2	Chaperone protein DnaJ 2	0.253022	1.1917	0.0210981	11.9927	310	0	0
P9WNV9	Rv0352	dnaJ1	Chaperone protein DnaJ 1	0.206481	1.15387	0.0163185	12.6532	713	0	0
P9WP09	Rv0364		Uncharacterized membrane protein Rv0364	0.30775	1.23778	0.0334201	9.20854	17	5.11204e-08	1.9866e-07
P9WP29	Rv2252	dagK	Diacylglycerol kinase (DAG kinase) (DAGK) (EC 2.7.1.107)	0.165678	1.12169	0.0297258	5.57354	381	4.73121e-08	1.85146e-07
P9WPA1	Rv3600c	coaX	Type III pantothenate kinase (EC 2.7.1.33) (PanK-III) (Pantothenic acid kinase)	0.145181	1.10587	0.0228132	6.3639	360	5.98596e-10	2.9281e-09
P9WPB1	Rv0645c	mmaA1	Mycolic acid methyltransferase MmaA1 (EC 2.1.1.-) (S-adenosylmethionine-dependent methyltransferase) (AdoMet-MT) (SAM-MT)	0.0808346	1.05763	0.0165223	4.89245	481	1.36075e-06	4.307e-06
P9WPB1;Q6MX39				0.266619	1.20299	0.01457	18.2992	43	0	0
P9WPB7;P0CH91				0.248153	1.18769	0.0307569	8.0682	92	2.59748e-12	1.5596e-11
P9WPB7;Q79FX8				0.0701087	1.0498	0.0103992	6.74172	38	5.51026e-08	2.13542e-07
P9WPC9	Rv3596c	clpC1	ATP-dependent Clp protease ATP-binding subunit ClpC1	0.0877809	1.06273	0.00915492	9.58839	2325	0	0
P9WPE1	Rv2498c	citE	Citrate lyase subunit beta-like protein (EC 4.1.-.-)	0.0710542	1.05048	0.0128242	5.54064	441	5.19165e-08	2.01474e-07
P9WPE5	Rv3418c	groES	Co-chaperonin GroES (10 kDa antigen) (10 kDa chaperonin) (BCG-A heat shock protein) (Chaperonin-10) (Cpn10)	0.286872	1.21999	0.0217934	13.1632	593	0	0
P9WPE7;P9WPE9				0.122241	1.08842	0.00769942	15.8767	14	2.39501e-10	1.22959e-09
P9WPE9	Rv3417c	groEL1	Chaperonin GroEL 1 (EC 5.6.1.7) (60 kDa chaperonin 1) (Chaperonin-60 1) (Cpn60 1)	0.377923	1.29947	0.037346	10.1195	1555	0	0
P9WPG7	Rv2612c	pgsA1	Phosphatidylinositol phosphate synthase (PIP synthase) (EC 2.7.8.-) (CDP-diacylglycerol--D-myo-inositol-3-phosphate 3-phosphatidyltransferase)	0.581705	1.49662	0.0515985	11.2737	15	1.00983e-08	4.32694e-08
P9WPG9	Rv2289	cdh	Probable CDP-diacylglycerol pyrophosphatase (EC 3.6.1.26) (CDP-diacylglycerol phosphatidylhydrolase) (CDP-diglyceride hydrolase)	0.185941	1.13756	0.0282381	6.58477	436	1.31288e-10	6.95726e-10
P9WPH1	Rv1409	ribD	Riboflavin biosynthesis protein RibD [Includes: Diaminohydroxyphosphoribosylaminopyrimidine deaminase (DRAP deaminase) (EC 3.5.4.26) (Riboflavin-specific deaminase); 5-amino-6-(5-phosphoribosylamino)uracil reductase (EC 1.1.1.193) (HTP reductase)]	0.0884045	1.06319	0.012926	6.8393	637	1.8693e-11	1.06307e-10
P9WPH9	Rv3868	eccA1	ESX-1 secretion system protein EccA1 (ESX conserved component A1) (Type VII secretion system protein EccA1) (T7SS protein EccA1)	0.169696	1.12482	0.0164525	10.3143	1159	0	0
P9WPI1	Rv1798	eccA5	ESX-5 secretion system protein EccA5 (ESX conserved component A5) (Type VII secretion system protein EccA5) (T7SS protein EccA5)	0.19382	1.14379	0.0129503	14.9664	536	0	0
P9WPI5	Rv0106		Zinc chaperone Rv0106 (EC 3.6.5.-)	0.271387	1.20697	0.0217644	12.4693	11	7.8344e-08	2.96225e-07
P9WPJ7	Rv1284	mtcA1	Beta-carbonic anhydrase 1 (Beta-CA 1) (EC 4.2.1.1) (Carbonate dehydratase 1) (mtCA 1)	0.160279	1.1175	0.0295014	5.43293	417	9.44313e-08	3.5609e-07
P9WPM3	Rv0136	cyp138	Putative cytochrome P450 138 (EC 1.14.-.-)	0.174831	1.12883	0.0267862	6.5269	416	1.95693e-10	1.01211e-09
P9WPM5	Rv3685c	cyp137	Putative cytochrome P450 137 (EC 1.14.-.-)	0.246686	1.18648	0.0297476	8.29263	251	6.66134e-15	5.03741e-14
P9WPN5	Rv1256c	cyp130	Cytochrome P450 130 (EC 1.14.-.-)	0.116934	1.08443	0.0107191	10.9089	15	1.57246e-08	6.57661e-08
P9WPP9	Rv0764c	cyp51	Lanosterol 14-alpha demethylase (EC 1.14.14.154) (CYPLI) (Cytochrome P450 51) (Cytochrome P450-14DM) (Cytochrome P450-LIA1) (Sterol 14-alpha demethylase)	0.183171	1.13538	0.0315268	5.81	485	1.13227e-08	4.82205e-08
P9WPQ9	Rv1876	bfr	Bacterioferritin BfrA (Bfr) (EC 1.16.3.1)	0.189958	1.14073	0.0170716	11.1271	539	0	0
P9WPR9	Rv1488		Uncharacterized protein Rv1488	0.201051	1.14954	0.0284472	7.06753	984	2.98428e-12	1.78039e-11
P9WPS5	Rv0107c	ctpI	Probable cation-transporting ATPase I (EC 7.2.2.-)	0.1656	1.12163	0.0171746	9.64215	681	0	0
P9WPT1	Rv0908	ctpE	Calcium-transporting ATPase CtpE (EC 7.2.2.10)	0.287946	1.2209	0.0272669	10.5603	103	0	0
P9WPV3	Rv1307	atpFH	ATP synthase subunit b-delta [Includes: ATP synthase subunit b (ATP synthase F(0) sector subunit b 2) (ATPase subunit I 2) (F-type ATPase subunit b 2) (F-ATPase subunit b 2); ATP synthase subunit delta (ATP synthase F(1) sector subunit delta) (F-type ATPase subunit delta) (F-ATPase subunit delta)]	0.0539454	1.0381	0.0112481	4.79597	795	1.93291e-06	6.04277e-06
P9WPV5	Rv1306	atpF	ATP synthase subunit b (ATP synthase F(0) sector subunit b) (ATPase subunit I) (F-type ATPase subunit b) (F-ATPase subunit b)	0.16215	1.11895	0.02748	5.90066	279	1.04677e-08	4.47837e-08
P9WQ03	Rv2630		Probable protein archease	0.312775	1.24209	0.0119708	26.1282	13	1.27387e-12	7.86819e-12
P9WQ07	Rv2584c	apt	Adenine phosphoribosyltransferase (APRT) (EC 2.4.2.7)	0.103999	1.07475	0.0146737	7.08743	683	3.41394e-12	2.02377e-11
P9WQ35	Rv1625c	cya	Adenylate cyclase (EC 4.6.1.1) (ATP pyrophosphate-lyase) (Adenylyl cyclase)	0.295441	1.22726	0.0257951	11.4534	22	9.68101e-11	5.20913e-10
P9WQ37	Rv3089	fadD13	Long-chain-fatty-acid--CoA ligase FadD13 (EC 6.2.1.3) (Fatty acyl-CoA ligase) (FACL) (FACL13) (Fatty acyl-CoA synthetase) (ACS) (FACS) (Very-long-chain fatty-acyl-CoA synthetase) (ACSVL)	0.0833637	1.05949	0.0162555	5.12834	558	4.03822e-07	1.38637e-06
P9WQ43	Rv2930	fadD26	Long-chain-fatty-acid--AMP ligase FadD26 (FAAL) (EC 6.2.1.59) (Acyl-AMP synthetase) (FAAL26)	0.31899	1.24746	0.0569172	5.60446	105	1.69654e-07	6.2214e-07
P9WQ47	Rv3826	fadD23	Long-chain-fatty-acid--AMP ligase FadD23 (EC 6.2.1.57) (FAAL23) (Long-chain fatty acid adenylyltransferase FadD23) (Long-chain-fatty-acid adenylase/transferase FadD23)	0.074024	1.05265	0.0157513	4.69956	737	3.1113e-06	9.38084e-06
P9WQ59;P9WQ45;O53903				0.0930769	1.06664	0.0111863	8.32062	35	8.24178e-10	3.96228e-09
P9WQ91	Rv0337c	aspC	Alanine aminotransferase (EC 2.6.1.2) (Alanine transaminase) (Transaminase A)	0.264015	1.20082	0.0234979	11.2357	341	0	0
P9WQA5	Rv2971		Uncharacterized oxidoreductase Rv2971 (EC 1.-.-.-)	0.198521	1.14752	0.0232471	8.53959	867	0	0
P9WQE1	Rv2935	ppsE	Phenolphthiocerol/phthiocerol polyketide synthase subunit E (EC 2.3.1.292) ((Phenol)carboxyphthiodiolenone synthase subunit E) (Beta-ketoacyl-acyl-carrier-protein synthase I) (Phthiocerol synthesis polyketide synthase type I PpsE)	0.203888	1.1518	0.0165205	12.3415	2222	0	0
P9WQE3	Rv2934	ppsD	Phenolphthiocerol/phthiocerol polyketide synthase subunit D (EC 2.3.1.292) ((Phenol)carboxyphthiodiolenone synthase subunit D) (Beta-ketoacyl-acyl-carrier-protein synthase I) (Phthiocerol synthesis polyketide synthase type I PpsD)	0.123067	1.08905	0.0124596	9.87733	1500	0	0
P9WQE7	Rv2931	ppsA	Phenolphthiocerol/phthiocerol polyketide synthase subunit A (EC 2.3.1.292) ((Phenol)carboxyphthiodiolenone synthase subunit A) (Beta-ketoacyl-acyl-carrier-protein synthase I) (Phthiocerol synthesis polyketide synthase type I PpsA)	0.180195	1.13304	0.0173279	10.3991	664	0	0
P9WQE9	Rv3825c	pks2	Phthioceranic/hydroxyphthioceranic acid synthase (EC 2.3.1.287) (Polyketide synthase pks2)	0.353521	1.27767	0.010984	32.1851	2878	0	0
P9WQF3	Rv2244	acpM	Meromycolate extension acyl carrier protein (ACP)	0.320026	1.24835	0.0267738	11.953	421	0	0
P9WQI3	Rv1238	sugC	Trehalose import ATP-binding protein SugC (EC 7.5.2.-)	0.167089	1.12279	0.0183631	9.09919	469	0	0
P9WQJ5	Rv1281c		Uncharacterized ABC transporter ATP-binding protein Rv1281c	0.127514	1.09241	0.0146487	8.70478	523	0	0
P9WQL9	Rv2936	drrA	Doxorubicin resistance ATP-binding protein DrrA (EC 7.6.2.-)	0.0572966	1.04051	0.0119367	4.80002	629	1.98412e-06	6.18948e-06
P9WQN5;P96281				0.163881	1.1203	0.0203355	8.05887	43	3.91304e-10	1.95512e-09
P9WQN7	Rv3803c	mpt51	MPT51/MPB51 antigen	0.344459	1.26967	0.0347684	9.90726	228	0	0
P9WQN9	Rv0129c	fbpC	Diacylglycerol acyltransferase/mycolyltransferase Ag85C (DGAT) (EC 2.3.1.122) (EC 2.3.1.20) (Acyl-CoA:diacylglycerol acyltransferase) (Antigen 85 complex C) (85C) (Ag85C) (Fibronectin-binding protein C) (Fbps C)	0.615645	1.53224	0.047672	12.9142	473	0	0
P9WQP3	Rv3804c	fbpA	Diacylglycerol acyltransferase/mycolyltransferase Ag85A (DGAT) (EC 2.3.1.122) (EC 2.3.1.20) (Acyl-CoA:diacylglycerol acyltransferase) (Antigen 85 complex A) (85A) (Ag85A) (Fibronectin-binding protein A) (Fbps A)	0.271825	1.20733	0.0150229	18.094	623	0	0
P9WQP5	Rv1445c	pgl	6-phosphogluconolactonase (6PGL) (EC 3.1.1.31)	0.0949803	1.06805	0.0118141	8.03957	600	4.88498e-15	3.75499e-14
Q10690	Rv2082		Uncharacterized protein Rv2082	0.17595	1.12971	0.0145438	12.098	240	0	0
Q11061			Probable oxidoreductase	0.159175	1.11665	0.0174826	9.10474	396	0	0
Q79FG7			Probable conserved membrane protein	0.725988	1.65403	0.0600079	12.0982	9	7.18321e-07	2.3984e-06
Q79FK6	Rv1789	PPE26	PPE family protein PPE26	0.550586	1.46468	0.0494409	11.1362	13	5.09213e-08	1.98164e-07
Q79FX6	Rv0644c	mmaA2	Cyclopropane mycolic acid synthase MmaA2 (CMAS) (EC 2.1.1.79) (Cyclopropane-fatty-acyl-phospholipid synthase) (CFA synthase) (Mycolic acid methyltransferase) (MA-MT) (S-adenosylmethionine-dependent methyltransferase) (AdoMet-MT) (SAM-MT)	0.290058	1.22269	0.0245665	11.8071	715	0	0
Q79FX8	Rv0642c	mmaA4	Hydroxymycolate synthase MmaA4 (EC 2.1.1.-) (Mycolic acid methyltransferase) (MA-MT) (S-adenosylmethionine-dependent methyltransferase) (AdoMet-MT) (SAM-MT)	0.0516566	1.03645	0.00885023	5.83675	957	7.28257e-09	3.17393e-08
Q79FZ9		mce1A	Mce-family protein Mce1A	0.291587	1.22399	0.022218	13.1239	402	0	0
Q79FZ9;Q79FY7				0.496041	1.41034	0.0802719	6.17951	67	4.31258e-08	1.70192e-07
V5QPR5			Conserved protein	0.242162	1.18276	0.000993864	243.657	7	5.32907e-15	4.08513e-14

## Sheet: 2b
Supplementary Dataset 2b: Proteins of significantly decreased abundance in CRISPRi-control cultured with ATc (+) compared to without (−) at pH7
Protein (UniProt)	Gene (Rv #)	Gene annotation	Description	log2 fold-change	fold decrease	SE	Tvalue	DF	P value	adj. P value
I6WX95		acpA	Meromycolate extension acyl carrier protein	-0.329116	1.25624	0.0467346	-7.04224	45	8.82158e-09	3.8032e-08
I6WXS6	Rv0229A RVBD_0229Ac	vapB51	Putative antitoxin VapB51	-0.0835546	1.05963	0.015225	-5.48799	71	5.92881e-07	1.99385e-06
I6WYT7		mce2D	Mce-family protein Mce2D	-0.402119	1.32145	0.047984	-8.38028	49	5.0377e-11	2.80229e-10
I6WZK7	Rv0846c RVBD_0846c	mmcO	Multicopper oxidase MmcO (EC 1.16.3.1) (Mycobacterium multicopper oxidase)	-0.366149	1.28891	0.0190206	-19.2501	286	0	0
I6WZS8			DAP_DH_C domain-containing protein	-0.157078	1.11503	0.0187504	-8.3773	374	1.11022e-15	8.92645e-15
I6X235	Rv1700		ADP-ribose pyrophosphatase (EC 3.6.1.13) (8-oxo-(d)GDP phosphatase) (EC 3.6.1.58) (ADPR hydrolase) (MT-ADPRase)	-0.222182	1.1665	0.0422817	-5.25481	70	1.52595e-06	4.81897e-06
I6X562			DUF3039 domain-containing protein	-0.389871	1.31028	0.0617532	-6.31338	27	9.30434e-07	3.05917e-06
I6X5I7		cysG	Uroporphyrinogen-III C-methyltransferase (EC 2.1.1.107)	-0.0959573	1.06877	0.0198767	-4.82764	235	2.48936e-06	7.62896e-06
I6X654		fadE22	Probable acyl-CoA dehydrogenase FadE22	-0.176263	1.12995	0.0366193	-4.81339	486	1.98426e-06	6.18948e-06
I6X8R2		zmp1	Probable zinc metalloprotease Zmp1	-0.229968	1.17281	0.0193545	-11.8819	616	0	0
I6X9J0		fadE8	Probable acyl-CoA dehydrogenase FadE8	-0.0986076	1.07074	0.0119329	-8.2635	835	4.44089e-16	3.65459e-15
I6XDU8			Conserved protein	-0.155082	1.11349	0.0188295	-8.23612	162	5.63993e-14	3.99507e-13
I6XF25		ceoB	Trk system potassium uptake protein TrkA	-0.0818348	1.05836	0.0143199	-5.71477	588	1.74722e-08	7.26408e-08
I6XGJ1			Conserved protein	-0.32108	1.24927	0.0285786	-11.235	38	1.2168e-13	8.38576e-13
I6XHX8			Nudix hydrolase domain-containing protein	-0.139962	1.10188	0.016114	-8.68573	26	3.65769e-09	1.64273e-08
I6XU97	Rv0045c		Esterase Rv0045c (EC 3.1.1.1)	-0.0757172	1.05388	0.0119693	-6.32596	279	9.9761e-10	4.73553e-09
I6XY36			Conserved protein	-0.0601344	1.04256	0.0116919	-5.14326	240	5.60819e-07	1.89513e-06
I6Y0L1		mbtE	Phenyloxazoline synthase MbtB (Mycobactin synthetase protein B)	-0.27737	1.21198	0.0411879	-6.73427	192	1.86033e-10	9.63929e-10
I6Y1P2			Conserved protein	-0.102504	1.07364	0.0203864	-5.02804	242	9.64987e-07	3.16163e-06
I6Y2G3		pgmA	Phosphoglucomutase (alpha-D-glucose-1,6-bisphosphate-dependent) (EC 5.4.2.2)	-0.183961	1.136	0.0157452	-11.6836	613	0	0
I6Y3U6	Rv3550	echA20	(7aS)-7a-methyl-1,5-dioxo-2,3,5,6,7,7a-hexahydro-1H-indene-carboxyl-CoA hydrolase (HIEC-CoA hydrolase) (EC 4.1.99.-)	-0.297941	1.22939	0.0341235	-8.73124	140	6.66134e-15	5.03741e-14
I6Y4A5			Possible glyoxalase II (Hydroxyacylglutathione hydrolase) (GLX II)	-0.104125	1.07484	0.0155996	-6.67482	369	9.10076e-11	4.92533e-10
I6Y778	Rv0242c	fabG4	3-oxoacyl-[acyl-carrier-protein] reductase [NADH] (EC 1.1.1.212) (Beta-ketoacyl CoA reductase) (FASII-like 3-oxoacyl-thioester reductase) (HMwFabG)	-0.0463227	1.03263	0.00405151	-11.4335	1327	0	0
I6Y8I5	Rv0712		Formylglycine-generating enzyme (FGE) (EC 1.8.3.7)	-0.172057	1.12666	0.0211755	-8.12528	311	1.06581e-14	7.99503e-14
I6Y8K3			Possible transcriptional regulatory protein	-0.182119	1.13455	0.00530145	-34.3527	44	0	0
I6Y8S6		purS	Phosphoribosylformylglycinamidine synthase subunit PurS (FGAM synthase) (EC 6.3.5.3) (Formylglycinamide ribonucleotide amidotransferase subunit III) (FGAR amidotransferase III) (FGAR-AT III) (Phosphoribosylformylglycinamidine synthase subunit III)	-0.228749	1.17182	0.0210851	-10.8488	139	0	0
I6Y8Y8		mog	Probable molybdopterin biosynthesis Mog protein	-0.190788	1.14139	0.02576	-7.40637	64	3.5889e-10	1.80283e-09
I6Y946			Conserved protein	-0.182096	1.13453	0.0210541	-8.64895	656	0	0
I6Y9Q3	Rv1131 RVBD_1131	prpC	2-methylcitrate synthase (2-MCS) (MCS) (EC 2.3.3.5) (Citrate synthase) (EC 2.3.3.16)	-0.408217	1.32705	0.00756112	-53.989	32	0	0
I6YA00		msrB	Peptide-methionine (R)-S-oxide reductase (EC 1.8.4.12)	-0.143176	1.10433	0.0134718	-10.6278	271	0	0
I6YA03		echA15	Probable enoyl-CoA hydratase EchA15 (Enoyl hydrase) (Unsaturated acyl-CoA hydratase) (Crotonase)	-0.230496	1.17324	0.0225532	-10.2201	252	0	0
I6YCP0			DUF5593 domain-containing protein	-0.197594	1.14678	0.0288568	-6.8474	512	2.16085e-11	1.2239e-10
I6YCS6			Conserved protein	-0.31441	1.2435	0.0309675	-10.1529	121	0	0
I6YEB6		fabG5	Probable short-chain type dehydrogenase/reductase	-0.0927044	1.06637	0.0146801	-6.31497	495	6.01871e-10	2.93898e-09
I6YEN3			Possible oxidoreductase	-0.0878736	1.0628	0.0103245	-8.51114	375	4.44089e-16	3.65459e-15
I6YF16			Conserved protein	-0.135551	1.09851	0.00351428	-38.5715	134	0	0
I6YG83			Conserved protein	-0.0900454	1.0644	0.0153486	-5.8667	132	3.38854e-08	1.36223e-07
I6YGX2		ponA2	Peptidoglycan glycosyltransferase (EC 2.4.1.129)	-0.122609	1.0887	0.0167436	-7.32273	963	5.12701e-13	3.29022e-12
I6YGX9;Q79FN7				-0.060614	1.04291	0.00554984	-10.9218	91	0	0
L0T911	Rv2163c	pbpB	Penicillin-binding protein PbpB (Penicillin-binding protein 3) (PBP3)	-0.178172	1.13145	0.0231515	-7.69594	16	9.13395e-07	3.01022e-06
L0TAD5	Rv1703c		Probable O-methyltransferase Rv1703c (EC 2.1.1.-)	-0.166216	1.12211	0.010653	-15.6027	791	0	0
L0TB61			Conserved transmembrane protein	-0.141358	1.10294	0.0141974	-9.95662	266	0	0
L0TDE1	Rv3731	ligC	DNA ligase C (EC 6.5.1.1) (Polydeoxyribonucleotide synthase [ATP])	-0.0929424	1.06654	0.0188936	-4.91926	145	2.32766e-06	7.19644e-06
L7N655		pepN	Aminopeptidase N (EC 3.4.11.2) (Alanine aminopeptidase) (Lysyl aminopeptidase)	-0.12728	1.09223	0.0128489	-9.90591	1499	0	0
L7N664		trxB1	Thioredoxin	-0.217172	1.16245	0.0314619	-6.9027	151	1.32036e-10	6.97051e-10
L7N673			Phage shock protein A (IM30)	-0.542497	1.45649	0.0217	-24.9999	135	0	0
L7N675	Rv1196	PPE18	PPE family protein PPE18	-0.336446	1.26264	0.0191385	-17.5795	218	0	0
L7N677		oxyS	Oxidative stress response regulatory protein OxyS	-0.0951088	1.06815	0.0181236	-5.24778	332	2.75123e-07	9.68294e-07
L7N690		amiB1	Peptidase M20 domain-containing protein 2	-0.117409	1.08479	0.0237498	-4.94359	203	1.60314e-06	5.03999e-06
L7N6B1			Conserved protein	-0.192343	1.14262	0.0306413	-6.27725	159	3.14141e-09	1.41769e-08
O05296			Conserved protein	-0.38851	1.30904	0.0284121	-13.6741	322	0	0
O05316			Conserved protein	-0.081108	1.05783	0.0167251	-4.84948	287	2.0321e-06	6.33163e-06
O05576		galU	UTP--glucose-1-phosphate uridylyltransferase (EC 2.7.7.9)	-0.10758	1.07742	0.0223854	-4.80582	207	2.95811e-06	8.94788e-06
O05581	Rv0998		Acetyltransferase Pat (EC 2.3.1.-) (GCN5-like enzyme) (GCN5-related N-acetyltransferase) (GNAT) (Protein acetyltransferase) (Pat)	-0.193152	1.14326	0.025391	-7.6071	205	9.9698e-13	6.199e-12
O05591		pabB	Probable para-aminobenzoate synthase component I PABD	-0.0856754	1.06118	0.0127459	-6.72178	51	1.49754e-08	6.29149e-08
O05777			Conserved protein	-0.109185	1.07862	0.0162653	-6.71274	508	5.11942e-11	2.83085e-10
O05784		agpS	Possible alkyldihydroxyacetonephosphate synthase AgpS (Alkyl-DHAP synthase) (Alkylglycerone-phosphate synthase)	-0.168333	1.12376	0.0196357	-8.57279	394	2.22045e-16	1.89994e-15
O05819		mbtF	Phenyloxazoline synthase MbtB (Mycobactin synthetase protein B)	-0.150499	1.10995	0.0110495	-13.6205	31	1.24345e-14	9.27779e-14
O05855		rhlE	Probable ATP-dependent RNA helicase RhlE	-0.218156	1.16325	0.0179372	-12.1622	511	0	0
O05861			Conserved protein	-0.13233	1.09606	0.0103302	-12.8101	524	0	0
O05897	Rv3254 RVBD_3254		Protein Rv3254	-0.184747	1.13662	0.0187188	-9.86959	127	0	0
O05899			Conserved protein	-0.144071	1.10502	0.0143898	-10.012	648	0	0
O06149			DUF402 domain-containing protein	-0.303761	1.23436	0.0541035	-5.61444	90	2.1652e-07	7.77693e-07
O06180			Transposase	-0.181365	1.13396	0.023175	-7.82589	15	1.12792e-06	3.63585e-06
O06277			Probable conserved secreted protein	-0.370666	1.29295	0.00575418	-64.4169	9	2.64233e-13	1.77296e-12
O06310			Conserved protein	-0.118281	1.08544	0.0219262	-5.39453	157	2.48547e-07	8.80296e-07
O06381			Hydrolase	-0.0470489	1.03315	0.00469982	-10.0108	81	8.88178e-16	7.18244e-15
O06409			Conserved protein	-0.0969616	1.06952	0.00625104	-15.5113	18	7.34746e-12	4.27405e-11
O06541		echA11	Probable enoyl-CoA hydratase EchA11 (Enoyl hydrase) (Unsaturated acyl-CoA hydratase) (Crotonase)	-0.24564	1.18562	0.0126974	-19.3457	127	0	0
O06542		echA10	Probable enoyl-CoA hydratase EchA10 (Enoyl hydrase) (Unsaturated acyl-CoA hydratase) (Crotonase)	-0.275865	1.21072	0.0339129	-8.13452	219	3.06422e-14	2.19838e-13
O06553	Rv1155		F420H(2)-dependent reductase Rv1155 (EC 1.-.-.-)	-0.171124	1.12594	0.0312545	-5.47517	138	2.00213e-07	7.23766e-07
O06560		narH	Probable respiratory nitrate reductase (Beta chain) NarH	-0.243227	1.18364	0.0367687	-6.61506	368	1.3116e-10	6.95726e-10
O06575		bpoB	Possible peroxidase BpoB (Non-haem peroxidase)	-0.228521	1.17163	0.0397308	-5.75172	35	1.64038e-06	5.15127e-06
O06593			Methyltransf_11 domain-containing protein	-0.154247	1.11284	0.013805	-11.1733	150	0	0
O06610			Probable PhiRv1 phage protein	-0.156592	1.11465	0.0273129	-5.73328	38	1.32214e-06	4.19429e-06
O06614			Probable PhiRv1 phage protein	-0.245473	1.18548	0.0433991	-5.65619	119	1.0838e-07	4.06496e-07
O06633			Conserved protein	-0.218679	1.16367	0.0198381	-11.0232	497	0	0
O06800			Conserved protein	-0.337451	1.26352	0.0537488	-6.27829	41	1.73864e-07	6.35912e-07
O07171			Conserved protein	-0.216612	1.162	0.0329548	-6.573	67	8.73366e-09	3.77111e-08
O07178			Probable peptidase	-0.119304	1.08621	0.0180842	-6.59715	637	8.81899e-11	4.78208e-10
O07179		echA2	Enoyl-CoA hydratase EchA2 (Enoyl hydrase) (Unsaturated acyl-CoA hydratase) (Crotonase)	-0.128983	1.09352	0.0123694	-10.4276	183	0	0
O07196			Conserved protein	-0.0962042	1.06896	0.0197059	-4.882	208	2.08964e-06	6.49646e-06
O07238			DUF1822 family protein	-0.257634	1.19552	0.035877	-7.18105	197	1.38476e-11	7.95597e-11
O07422			Probable conserved Mce associated membrane protein	-0.147038	1.10729	0.0271319	-5.41938	193	1.7705e-07	6.45874e-07
O07427	Rv0183		Monoacylglycerol lipase (MGL) (EC 3.1.1.23)	-0.127216	1.09218	0.0198205	-6.41841	465	3.40021e-10	1.7142e-09
O07428			DUF2786 domain-containing protein	-0.382582	1.30367	0.0703807	-5.4359	109	3.36287e-07	1.17177e-06
O07429			TIGR04338 family metallohydrolase	-0.456957	1.37264	0.0393252	-11.62	66	0	0
O07431	Rv0187		Catechol O-methyltransferase (COMT) (EC 2.1.1.6)	-0.155625	1.1139	0.0128176	-12.1415	603	0	0
O07434	Rv0190 RVBD_0190	ricR	Copper-sensing transcriptional repressor RicR (Regulated in copper repressor)	-0.280306	1.21445	0.0352955	-7.9417	211	1.1724e-13	8.11971e-13
O07732		lipJ	Probable lignin peroxidase LipJ	-0.183623	1.13573	0.0209704	-8.75628	382	0	0
O07739			Conserved domain protein	-0.15119	1.11049	0.0118043	-12.808	207	0	0
O07755			EthD domain-containing protein	-0.108631	1.0782	0.0121018	-8.9765	229	0	0
O33182			Phosphate ABC transporter substrate-binding protein	-0.119741	1.08654	0.0148321	-8.07312	433	6.88338e-15	5.1913e-14
O33185			Possible bifunctional enzyme long-chain acyl-CoA synthase and lipase	-0.150452	1.10992	0.0154793	-9.71957	766	0	0
O33194	Rv1692 LH57_09220		D-glycerol 3-phosphate phosphatase (D,L-glycerol 3-phosphate phosphatase) (G3P phosphatase)	-0.100797	1.07237	0.0188588	-5.34481	428	1.47495e-07	5.45166e-07
O33195			Exodeoxyribonuclease VII small subunit	-0.310669	1.24028	0.0234265	-13.2615	40	4.44089e-16	3.65459e-15
O33289	Rv2747	argA	Amino-acid acetyltransferase (EC 2.3.1.1) (N-acetylglutamate synthase) (AGS) (NAGS)	-0.310109	1.2398	0.0135383	-22.9061	36	0	0
O33291			Conserved protein	-0.177792	1.13115	0.0332172	-5.3524	126	3.96092e-07	1.36486e-06
O33298		hsdM	Site-specific DNA-methyltransferase (adenine-specific) (EC 2.1.1.72)	-0.211706	1.15806	0.0387358	-5.46539	283	1.01394e-07	3.81319e-07
O50397			Possible oxidoreductase	-0.0588127	1.04161	0.0119473	-4.92267	361	1.301e-06	4.13188e-06
O50402		echA18	Probable enoyl-CoA hydratase EchA18 (Enoyl hydrase) (Unsaturated acyl-CoA hydratase) (Crotonase)	-0.15941	1.11683	0.0240251	-6.63515	122	9.42364e-10	4.49955e-09
O50418		iunH	Probable nucleoside hydrolase IunH (Purine nucleosidase)	-0.301156	1.23213	0.0610425	-4.93354	132	2.38719e-06	7.33995e-06
O50430		TB8.4	Low molecular weight T-cell antigen TB8.4	-0.15408	1.11271	0.00199118	-77.381	43	0	0
O50433		fdxC	Ferredoxin	-0.155565	1.11386	0.026216	-5.93399	164	1.7061e-08	7.10368e-08
O50434	Rv1178		Probable aminotransferase Rv1178 (EC 2.6.1.-)	-0.263333	1.20025	0.0180261	-14.6084	316	0	0
O50443		rocA	L-glutamate gamma-semialdehyde dehydrogenase (EC 1.2.1.88) (L-glutamate gamma-semialdehyde dehydrogenase)	-0.328275	1.25551	0.0293253	-11.1943	405	0	0
O50456	Rv1241	vapB33	Antitoxin VapB33	-0.154409	1.11297	0.0161711	-9.54842	20	6.84164e-09	2.99108e-08
O53157			Conserved protein	-0.305626	1.23595	0.00603627	-50.6316	35	0	0
O53185		mmuM	Probable homocysteine S-methyltransferase MmuM (S-methylmethionine:homocysteine methyltransferase) (Cysteine methyltransferase)	-0.210819	1.15734	0.0397296	-5.30634	89	8.11467e-07	2.69654e-06
O53219	Rv2494	vapC38	Ribonuclease VapC38 (RNase VapC38) (EC 3.1.-.-) (Toxin VapC38)	-0.286389	1.21958	0.0236061	-12.132	26	3.28804e-12	1.95743e-11
O53311			Possible dioxygenase	-0.250163	1.18934	0.0147879	-16.9167	1183	0	0
O53313			Possible conserved secreted protein	-0.41741	1.33553	0.0559297	-7.46312	31	2.08325e-08	8.58457e-08
O53324			Probable short-chain dehydrogenase/reductase	-0.518493	1.43246	0.0954063	-5.43458	51	1.55293e-06	4.89866e-06
O53404			Conserved protein	-0.147956	1.108	0.0236408	-6.2585	416	9.67964e-10	4.61391e-09
O53443		phoH2	Probable PHOH-like protein PhoH2 (Phosphate starvation-inducible protein PSIH)	-0.411493	1.33006	0.0298203	-13.7991	566	0	0
O53451	Rv1103c	mazE3	Antitoxin MazE3	-0.385367	1.30619	0.0119572	-32.2288	28	0	0
O53498		cobN	Cobalamin biosynthesis protein CobN	-0.151642	1.11083	0.0141079	-10.7487	842	0	0
O53506			Conserved protein	-0.189966	1.14074	0.0162693	-11.6764	696	0	0
O53512	Rv2178c	aroG	Phospho-2-dehydro-3-deoxyheptonate aldolase AroG (EC 2.5.1.54) (3-deoxy-D-arabino-heptulosonate 7-phosphate synthase) (DAHP synthase) (Phospho-2-keto-3-deoxyheptonate aldolase)	-0.0809077	1.05768	0.0126804	-6.38055	824	2.94067e-10	1.496e-09
O53537			Possible oxidoreductase	-0.0970297	1.06957	0.0142985	-6.78599	298	6.22196e-11	3.41354e-10
O53551	Rv3506	fadD17	Medium/long-chain-fatty-acid--CoA ligase FadD17 (FACL) (EC 6.2.1.2) (EC 6.2.1.3) (Acyl-CoA synthetase) (FACL17) (Steroid-24-oyl-CoA synthetase)	-0.678218	1.60016	0.0292214	-23.2096	7	6.99282e-08	2.68026e-07
O53567		ltp4	Possible lipid transfer protein or keto acyl-CoA thiolase Ltp4	-0.160891	1.11798	0.0153312	-10.4943	12	2.12116e-07	7.63837e-07
O53580	Rv3801c	fadD32	Long-chain-fatty-acid--AMP ligase FadD32 (FAAL) (EC 6.2.1.20) (Acyl-AMP synthetase) (FAAL32)	-0.0500209	1.03528	0.0104322	-4.79487	1737	1.76673e-06	5.53564e-06
O53630			DUF3883 domain-containing protein	-0.303267	1.23394	0.0382325	-7.93217	182	2.11386e-13	1.4252e-12
O53633			Possible transmembrane acyltransferase	-0.873009	1.83148	0.0359067	-24.3133	23	0	0
O53652			Conserved protein	-0.118551	1.08564	0.0217862	-5.44157	126	2.64632e-07	9.3372e-07
O53667			Possible oxidoreductase	-0.0745639	1.05304	0.0153678	-4.85196	217	2.33329e-06	7.2059e-06
O53672	Rv0250c		Uncharacterized protein Rv0250c	-0.109727	1.07902	0.0193748	-5.66339	123	9.92826e-08	3.7388e-07
O53673		hsp	Heat shock protein Hsp (Heat-stress-induced ribosome-binding protein A)	-0.533092	1.44703	0.0355701	-14.9871	133	0	0
O53697			Conserved protein	-0.265642	1.20217	0.0216581	-12.2652	352	0	0
O53764			Probable methyltransferase/methylase	-0.303482	1.23412	0.0194086	-15.6365	382	0	0
O53803	Rv0740 RVBD_0740		Protein Rv0740	-0.209287	1.15612	0.0184928	-11.3172	198	0	0
O53863			Probable short-chain type dehydrogenase/reductase	-0.279892	1.2141	0.034138	-8.19885	47	1.28815e-10	6.85215e-10
O53874			Conserved protein	-0.172343	1.12689	0.0165304	-10.4258	590	0	0
O53896	Rv0983	pepD	Serine protease PepD (EC 3.4.21.107) (HtrA-like serine protease)	-0.109718	1.07902	0.0170524	-6.43415	443	3.22671e-10	1.62966e-09
O53897		moaB2	MoCF_biosynth domain-containing protein	-0.0608491	1.04308	0.00991206	-6.1389	286	2.76809e-09	1.25528e-08
O53901	Rv1527c LH57_08370	pks5	Mycocerosic acid synthase-like polyketide synthase (MAS-like PKS) (EC 2.3.1.-) (Polyketide synthase Pks5)	-0.307087	1.23721	0.0211372	-14.5282	754	0	0
O53905			Conserved protein	-0.272558	1.20795	0.0279237	-9.76079	124	0	0
O53923			AhpC-TSA domain-containing protein	-0.111074	1.08003	0.0216448	-5.13168	319	4.99919e-07	1.70167e-06
O53926		fadE16	Possible acyl-CoA dehydrogenase FadE16	-0.171002	1.12584	0.0100791	-16.966	482	0	0
O53978			Conserved protein	-0.128098	1.09285	0.0195426	-6.55481	393	1.7534e-10	9.13596e-10
O69667			Conserved protein	-0.160582	1.11774	0.0137979	-11.6381	215	0	0
O69671	Rv3703c	egtB	Hercynine oxygenase (EC 1.14.99.50) (Gamma-glutamyl hercynylcysteine S-oxide synthase)	-0.100349	1.07203	0.0209237	-4.79592	285	2.61341e-06	7.95683e-06
O69689	Rv3722c		Aspartate aminotransferase (AspAT) (EC 2.6.1.1)	-0.0963919	1.0691	0.0154662	-6.23244	808	7.38885e-10	3.57682e-09
O69725		proX	Possible osmoprotectant (Glycine betaine/carnitine/choline/L-proline) binding lipoprotein ProX	-0.135941	1.09881	0.0268098	-5.07057	90	2.10928e-06	6.55025e-06
O69727		fadE36	Possible acyl-CoA dehydrogenase FadE36	-0.135825	1.09872	0.0146805	-9.25207	619	0	0
O69728			Possible hydrolase	-0.461463	1.37694	0.0231481	-19.9352	258	0	0
O86340			Conserved protein	-0.352446	1.27672	0.0466533	-7.55457	276	6.19726e-13	3.9409e-12
O86346			Possible bifunctional enzyme: 2-hydroxyhepta-2,4-diene-1,7-dioate isomerase (HHDD isomerase) + cyclase/dehydrase	-0.390465	1.31082	0.0246501	-15.8403	574	0	0
O86348			AB hydrolase-1 domain-containing protein	-0.182368	1.13475	0.0270706	-6.73675	218	1.42096e-10	7.47338e-10
O86374		pmmA	Probable phosphomannomutase PmmA (PMM) (Phosphomannose mutase)	-0.209732	1.15647	0.0321463	-6.5243	365	2.28384e-10	1.17467e-09
P0CG95;P0CG96				-0.174641	1.12868	0.0139683	-12.5026	236	0	0
P0DMM4	Rv0572A		Uncharacterized protein Rv0572A	-0.408433	1.32724	0.0220937	-18.4864	132	0	0
P0DV54	Rv2975A	rpmB3	50S ribosomal protein L28-3	-0.0861149	1.06151	0.0154953	-5.55747	225	7.70776e-08	2.92227e-07
P71623	Rv2829c	vapC22	Ribonuclease VapC22 (RNase VapC22) (EC 3.1.-.-) (Toxin VapC22)	-0.172272	1.12683	0.000107847	-1597.37	9	0	0
P71668	Rv1400c	lipI	Esterase LipI (EC 3.1.1.-)	-0.177538	1.13095	0.017366	-10.2234	307	0	0
P71699			Possible transcriptional regulatory protein (Probably MarR-family)	-0.211645	1.15801	0.0133236	-15.8849	316	0	0
P71701			Possible oxidoreductase	-0.117737	1.08503	0.0122348	-9.62313	547	0	0
P71839	Rv0786c		Protein Rv0786c	-0.206281	1.15371	0.0197151	-10.4631	210	0	0
P71853			Probable short-chain type dehydrogenase/reductase	-0.122809	1.08885	0.0145645	-8.43209	307	1.33227e-15	1.0681e-14
P71897			Conserved protein	-0.0940828	1.06739	0.0129739	-7.25169	887	8.96616e-13	5.59985e-12
P71905		rne	Possible ribonuclease E Rne	-0.0952664	1.06826	0.0142216	-6.6987	1259	3.16187e-11	1.78006e-10
P71990			Conserved protein	-0.152197	1.11126	0.0219752	-6.92584	244	3.82143e-11	2.13847e-10
P72007		fadD1	Possible fatty-acid-CoA ligase FadD1 (Fatty-acid-CoA synthetase) (Fatty-acid-CoA synthase)	-0.23187	1.17436	0.0238314	-9.7296	166	0	0
P72035			SnoaL-like domain-containing protein	-0.21117	1.15763	0.0380238	-5.55364	84	3.2101e-07	1.12133e-06
P95029		fas	Enoyl-CoA hydratase 2 (EC 4.2.1.119) (Enoyl-CoA hydratase 2)	-0.0613911	1.04347	0.00357484	-17.1731	4904	0	0
P95072		sppA	Possible protease IV SppA (Endopeptidase IV) (Signal peptide peptidase)	-0.11759	1.08492	0.0152237	-7.72413	672	4.10783e-14	2.93956e-13
P95115			Possible conserved secreted protein	-0.12586	1.09116	0.0232812	-5.40607	115	3.53927e-07	1.23017e-06
P95148			Conserved protein	-0.136224	1.09902	0.0181018	-7.52544	330	5.04485e-13	3.24494e-12
P95150			Probable short-chain type dehydrogenase	-0.14018	1.10204	0.0248879	-5.63246	341	3.71976e-08	1.48897e-07
P95159			Possible oxidoreductase	-0.0613652	1.04345	0.0101218	-6.06266	688	2.20707e-09	1.01236e-08
P95184			Serine/threonine protein kinase	-0.231687	1.17421	0.0263721	-8.7853	64	1.34226e-12	8.27234e-12
P95189	Rv3137	hisN	Histidinol-phosphatase (HolPase) (EC 3.1.3.15) (Histidinol-phosphate phosphatase)	-0.433826	1.35081	0.0331043	-13.1048	286	0	0
P95207		lpqK	Possible conserved lipoprotein LpqK	-0.140155	1.10202	0.00423357	-33.1056	13	6.12843e-14	4.31923e-13
P95234		moeW	Possible molybdopterin biosynthesis protein MoeW	-0.135671	1.0986	0.0271992	-4.98806	335	9.81244e-07	3.20738e-06
P95270			Conserved protein	-0.217196	1.16247	0.0334417	-6.49478	69	1.08139e-08	4.6124e-08
P95272	Rv1942c	mazF5	Probable endoribonuclease MazF5 (EC 3.1.-.-) (Toxin MazF5)	-0.14963	1.10928	0.0290208	-5.15596	160	7.36414e-07	2.45296e-06
P95290		lipD	Probable lipase LipD	-0.093954	1.06729	0.0184429	-5.09432	405	5.37692e-07	1.81918e-06
P96264	Rv0418	lpqL	Probable lipoprotein aminopeptidase LpqL (EC 3.4.11.1) (Leucine aminopeptidase) (Lipoprotein LpqL)	-0.13849	1.10075	0.0161448	-8.57801	400	2.22045e-16	1.89994e-15
P96274	Rv0428c		Probable histone acetyltransferase Rv0428c (EC 2.3.1.48)	-0.0960153	1.06882	0.0119695	-8.02169	286	2.70894e-14	1.96363e-13
P96277			Tuberculin related peptide	-0.127165	1.09215	0.0133649	-9.5148	101	8.88178e-16	7.18244e-15
P96817			Conserved protein	-0.355274	1.27923	0.0571352	-6.21813	36	3.55553e-07	1.23429e-06
P96821			Probable transcriptional regulatory protein (Possibly TetR-family)	-0.280101	1.21428	0.0175956	-15.9188	240	0	0
P9WF23	Rv3407	vapB47	Antitoxin VapB47	-0.295112	1.22698	0.0233732	-12.6261	184	0	0
P9WF91	Rv2757c	vapC21	Ribonuclease VapC21 (RNase VapC21) (EC 3.1.-.-) (Toxin VapC21)	-0.320418	1.24869	0.0378347	-8.46889	21	3.26532e-08	1.31459e-07
P9WF93	Rv2548	vapC19	Ribonuclease VapC19 (RNase VapC19) (EC 3.1.-.-) (Toxin VapC19)	-0.177427	1.13087	0.00540178	-32.8461	9	1.10602e-10	5.92842e-10
P9WFD5	Rv2624c		Universal stress protein Rv2624c (USP Rv2624c)	-0.565368	1.47976	0.0181355	-31.1747	501	0	0
P9WFD7	Rv2623		Universal stress protein Rv2623 (USP Rv2623)	-0.230901	1.17357	0.0239497	-9.6411	598	0	0
P9WFD9	Rv2028c		Universal stress protein Rv2028c (USP Rv2028c)	-0.30765	1.23769	0.0461418	-6.66749	116	9.25483e-10	4.4265e-09
P9WFH1	Rv3399		Putative S-adenosyl-L-methionine-dependent methyltransferase Rv3399 (EC 2.1.1.-)	-0.175058	1.12901	0.0119291	-14.6749	401	0	0
P9WFH1;P9WFJ1				-0.299123	1.2304	0.0322661	-9.27051	14	2.36711e-07	8.44793e-07
P9WFH7	Rv1896c		Putative S-adenosyl-L-methionine-dependent methyltransferase Rv1896c (EC 2.1.1.-)	-0.114032	1.08225	0.0220882	-5.16259	494	3.5364e-07	1.23017e-06
P9WFH9	Rv1729c		Putative S-adenosyl-L-methionine-dependent methyltransferase Rv1729c (EC 2.1.1.-)	-0.265003	1.20164	0.0397887	-6.66025	93	1.89223e-09	8.73675e-09
P9WFI1	Rv0893c		Putative S-adenosyl-L-methionine-dependent methyltransferase Rv0893c (EC 2.1.1.-)	-0.245862	1.1858	0.0410353	-5.99147	116	2.39571e-08	9.78568e-08
P9WFJ1	Rv0145		Putative S-adenosyl-L-methionine-dependent methyltransferase Rv0145 (EC 2.1.1.-)	-0.439872	1.35648	0.0500372	-8.7909	109	2.42029e-14	1.76814e-13
P9WFL7	Rv2295		UPF0167 protein Rv2295	-0.153173	1.11201	0.0235501	-6.50415	43	6.75116e-08	2.59831e-07
P9WFP9	Rv2556c		UPF0047 protein Rv2556c	-0.14976	1.10939	0.0131852	-11.3582	70	0	0
P9WFR1	Rv2958c		PGL/p-HBAD biosynthesis glycosyltransferase Rv2958c (EC 2.4.1.-)	-0.358346	1.28196	0.0547711	-6.5426	101	2.52893e-09	1.15431e-08
P9WFS9	Rv2448c	valS	Valine--tRNA ligase (EC 6.1.1.9) (Valyl-tRNA synthetase) (ValRS)	-0.136474	1.09921	0.0198796	-6.865	612	1.63545e-11	9.35784e-11
P9WFT1	Rv1689	tyrS	Tyrosine--tRNA ligase (EC 6.1.1.1) (Tyrosyl-tRNA synthetase) (TyrRS)	-0.103208	1.07416	0.0183334	-5.62947	386	3.48295e-08	1.39818e-07
P9WFU1	Rv1650	pheT	Phenylalanine--tRNA ligase beta subunit (EC 6.1.1.20) (Phenylalanyl-tRNA synthetase beta subunit) (PheRS)	-0.124629	1.09023	0.0148823	-8.37432	1135	0	0
P9WFU5	Rv1007c	metG	Methionine--tRNA ligase (EC 6.1.1.10) (Methionyl-tRNA synthetase) (MetRS)	-0.151314	1.11058	0.0161121	-9.39134	526	0	0
P9WFV1	Rv0041	leuS	Leucine--tRNA ligase (EC 6.1.1.4) (Leucyl-tRNA synthetase) (LeuRS)	-0.136174	1.09899	0.0111114	-12.2553	1015	0	0
P9WFX5	Rv2192c	trpD	Anthranilate phosphoribosyltransferase (EC 2.4.2.18)	-0.159525	1.11692	0.0226427	-7.04531	204	2.78761e-11	1.57253e-10
P9WFZ1	Rv2118c	trmI	tRNA (adenine(58)-N(1))-methyltransferase TrmI (EC 2.1.1.220) (tRNA(m1A58)-methyltransferase) (tRNA(m1A58)MTase)	-0.138796	1.10099	0.0250339	-5.54431	291	6.62287e-08	2.55245e-07
P9WG19	Rv3101c	ftsX	Cell division protein FtsX	-0.437454	1.35421	0.0714651	-6.12122	43	2.43618e-07	8.66129e-07
P9WG25	Rv1449c	tkt	Transketolase (TK) (EC 2.2.1.1)	-0.162396	1.11914	0.0113095	-14.3593	1274	0	0
P9WG37	Rv0853c	kdc	Alpha-keto-acid decarboxylase (KDC) (EC 4.1.1.-)	-0.248198	1.18772	0.0202135	-12.2788	628	0	0
P9WG55	Rv2462c	tig	Trigger factor (TF) (EC 5.2.1.8) (PPIase)	-0.268578	1.20462	0.030337	-8.85316	695	0	0
P9WG57	Rv2754c	thyX	Flavin-dependent thymidylate synthase (FDTS) (EC 2.1.1.148) (FAD-dependent thymidylate synthase) (Thymidylate synthase ThyX) (TS) (TSase)	-0.12541	1.09082	0.0190352	-6.58831	170	5.34746e-10	2.62956e-09
P9WGC3	Rv3284		Uncharacterized SufE-like protein Rv3284	-0.215951	1.16147	0.0126856	-17.0233	128	0	0
P9WGF9	Rv1276c		Uncharacterized protein Rv1276c (EC 3.1.3.-)	-0.154273	1.11286	0.0141357	-10.9137	229	0	0
P9WGJ5	Rv2147c	sepF	Cell division protein SepF	-0.298541	1.2299	0.0504732	-5.91484	34	1.11086e-06	3.58499e-06
P9WGK1;P9WGK3				-0.255531	1.19377	0.0100678	-25.3811	68	0	0
P9WGK3	Rv3132c	devS	Oxygen sensor histidine kinase response regulator DevS/DosS (EC 2.7.13.3)	-0.302615	1.23338	0.0189543	-15.9655	477	0	0
P9WGL7	Rv3143		Uncharacterized response regulatory protein Rv3143	-0.0584439	1.04134	0.0121143	-4.82437	189	2.88467e-06	8.73518e-06
P9WGM9	Rv0981	mprA	Response regulator MprA (Mycobacterial persistence regulator A)	-0.191706	1.14211	0.0197572	-9.70312	356	0	0
P9WGN1	Rv1027c	kdpE	Transcriptional regulatory protein KdpE	-0.176945	1.13049	0.0298143	-5.93492	103	3.99181e-08	1.59104e-07
P9WGQ5	Rv0927c		Uncharacterized oxidoreductase Rv0927c (EC 1.-.-.-)	-0.101788	1.0731	0.0164399	-6.19154	375	1.56512e-09	7.28652e-09
P9WGR9	Rv1350	fabG2	Uncharacterized oxidoreductase Rv1350 (EC 1.-.-.-)	-0.266473	1.20286	0.0275167	-9.68407	209	0	0
P9WGS1	Rv1543		Uncharacterized oxidoreductase Rv1543 (EC 1.-.-.-)	-0.174061	1.12823	0.0174286	-9.98704	1098	0	0
P9WGT1	Rv2002	fabG3	3-alpha-(or 20-beta)-hydroxysteroid dehydrogenase (EC 1.1.1.53) (NADH-dependent 3alpha, 20beta-hydroxysteroid dehydrogenase)	-0.198757	1.14771	0.0246029	-8.07859	211	4.996e-14	3.54792e-13
P9WGV5	Rv2953		Trans-acting enoyl reductase (EC 1.3.1.-)	-0.113374	1.08176	0.00966417	-11.7314	798	0	0
P9WGV5;O53176				-0.292092	1.22441	0.0435362	-6.70918	53	1.32479e-08	5.61632e-08
P9WH53	Rv2909c	rpsP	30S ribosomal protein S16	-0.253428	1.19204	0.0322868	-7.84928	149	7.54952e-13	4.73622e-12
P9WH77	Rv0570	nrdZ	Vitamin B12-dependent ribonucleoside-diphosphate reductase (B12-dependent RNR) (EC 1.17.4.1) (Ribonucleotide reductase)	-0.0893004	1.06385	0.0174204	-5.1262	503	4.22406e-07	1.44486e-06
P9WH85	Rv0702	rplD	50S ribosomal protein L4	-0.0839337	1.0599	0.0135465	-6.19596	276	2.09847e-09	9.64125e-09
P9WHF7	Rv3283	sseA	Putative thiosulfate sulfurtransferase SseA (EC 2.8.1.1)	-0.0826589	1.05897	0.0139501	-5.92533	715	4.84466e-09	2.15164e-08
P9WHH9	Rv0462	lpdC	Dihydrolipoyl dehydrogenase (LPD) (EC 1.8.1.4) (Component of peroxynitrite reductase/peroxidase complex) (Component of PNR/P) (Dihydrolipoamide dehydrogenase) (E3 component of alpha-ketoacid dehydrogenase complexes)	-0.0856486	1.06116	0.0118337	-7.23766	869	1.00386e-12	6.22796e-12
P9WHJ1	Rv0629c	recD	RecBCD enzyme subunit RecD (EC 3.1.11.5) (Exonuclease V subunit RecD) (ExoV subunit RecD) (Helicase/nuclease RecBCD subunit RecD)	-0.241454	1.18218	0.0376239	-6.41758	213	8.84008e-10	4.24263e-09
P9WHJ3	Rv2737c	recA	Protein RecA (Recombinase A) [Cleaved into: Endonuclease PI-MtuI (EC 3.1.-.-) (Mtu RecA intein)]	-0.167188	1.12287	0.0211139	-7.91837	530	1.42109e-14	1.0575e-13
P9WHJ5	Rv2050	rbpA	RNA polymerase-binding protein RbpA	-0.0843216	1.06019	0.015826	-5.32805	255	2.1829e-07	7.83046e-07
P9WHK7	Rv1699	pyrG	CTP synthase (EC 6.3.4.2) (Cytidine 5'-triphosphate synthase) (Cytidine triphosphate synthetase) (CTP synthetase) (CTPS) (UTP--ammonia ligase)	-0.0836769	1.05972	0.0163391	-5.12128	519	4.28442e-07	1.46371e-06
P9WHM3	Rv2964	purU	Formyltetrahydrofolate deformylase (EC 3.5.1.10) (Formyl-FH(4) hydrolase)	-0.226604	1.17008	0.0347132	-6.5279	241	3.90808e-10	1.95512e-09
P9WHM5	Rv0956	purN	Phosphoribosylglycinamide formyltransferase (EC 2.1.2.2) (5'-phosphoribosylglycinamide transformylase) (GAR transformylase) (GART)	-0.134908	1.09802	0.0200924	-6.7144	211	1.71794e-10	8.96789e-10
P9WHM7	Rv0957	purH	Bifunctional purine biosynthesis protein PurH [Includes: Phosphoribosylaminoimidazolecarboxamide formyltransferase (EC 2.1.2.3) (AICAR transformylase); IMP cyclohydrolase (EC 3.5.4.10) (ATIC) (IMP synthase) (Inosinicase)]	-0.137055	1.09966	0.00828874	-16.5351	535	0	0
P9WHM9	Rv0772	purD	Phosphoribosylamine--glycine ligase (EC 6.3.4.13) (GARS) (Glycinamide ribonucleotide synthetase) (Phosphoribosylglycinamide synthetase)	-0.0865417	1.06182	0.013539	-6.39205	664	3.08383e-10	1.56598e-09
P9WHQ9	Rv3624c	hpt	Hypoxanthine-guanine phosphoribosyltransferase (HGPRT) (HGPRTase) (EC 2.4.2.8)	-0.0858215	1.06129	0.00991902	-8.65221	120	2.70894e-14	1.96363e-13
P9WHR1	Rv2625c	rip3	Putative zinc metalloprotease Rip3	-0.380964	1.30221	0.0608841	-6.2572	59	4.82084e-08	1.8839e-07
P9WHU3	Rv2190c		Probable endopeptidase Rv2190c (EC 3.4.-.-)	-0.3169	1.24565	0.0398814	-7.94606	208	1.19904e-13	8.28374e-13
P9WHU7	Rv0500	proC	Pyrroline-5-carboxylate reductase (P5C reductase) (P5CR) (EC 1.5.1.2) (PCA reductase)	-0.0895013	1.064	0.0151992	-5.88856	238	1.3189e-08	5.59983e-08
P9WHV1	Rv2427c	proA	Gamma-glutamyl phosphate reductase (GPR) (EC 1.2.1.41) (Glutamate-5-semialdehyde dehydrogenase) (Glutamyl-gamma-semialdehyde dehydrogenase) (GSA dehydrogenase)	-0.0750365	1.05339	0.0110528	-6.78891	859	2.10625e-11	1.19539e-10
P9WHW9	Rv3873	PPE68	PPE family immunomodulator PPE68	-0.12594	1.09122	0.0239393	-5.2608	140	5.25993e-07	1.78391e-06
P9WHY3	Rv3136	PPE51	Uncharacterized PPE family protein PPE51	-0.332453	1.25915	0.0421855	-7.88074	163	4.38316e-13	2.84549e-12
P9WHZ7	Rv2356c	PPE40	Uncharacterized PPE family protein PPE40	-0.19192	1.14228	0.0337278	-5.69027	43	1.02997e-06	3.351e-06
P9WI57	Rv2783c	pnp	Polyribonucleotide nucleotidyltransferase (EC 2.7.7.8) (Polynucleotide phosphorylase) (PNPase)	-0.174861	1.12886	0.01135	-15.4062	1614	0	0
P9WI93	Rv1159.1		Putative pterin-4-alpha-carbinolamine dehydratase (PHS) (EC 4.2.1.96)	-0.319949	1.24829	0.0275156	-11.6279	142	0	0
P9WIA3	Rv2368c		PhoH-like protein	-0.114956	1.08294	0.0151105	-7.60769	101	1.49818e-11	8.58997e-11
P9WIH1	Rv1386	PE15	PE family immunomodulator PE15	-0.251411	1.19037	0.0200549	-12.5361	83	0	0
P9WIH3	Rv0211	pckG	Phosphoenolpyruvate carboxykinase [GTP] (PEP carboxykinase) (PEPCK) (EC 4.1.1.32) (GTP-dependent phosphoenolpyruvate carboxykinase) (GTP-PEPCK)	-0.119686	1.0865	0.0163272	-7.33048	1020	4.66072e-13	3.00477e-12
P9WII7	Rv2604c	pdxT	Pyridoxal 5'-phosphate synthase subunit PdxT (EC 4.3.3.6) (Pdx2) (Pyridoxal 5'-phosphate synthase glutaminase subunit) (EC 3.5.1.2)	-0.105288	1.07571	0.0213994	-4.92014	227	1.66111e-06	5.21052e-06
P9WIJ3	Rv0429c	def	Peptide deformylase (PDF) (EC 3.5.1.88) (Polypeptide deformylase)	-0.0902265	1.06454	0.0171695	-5.25506	102	8.14953e-07	2.70491e-06
P9WIJ5	Rv0319	pcp	Pyrrolidone-carboxylate peptidase (EC 3.4.19.3) (5-oxoprolyl-peptidase) (Pyroglutamyl-peptidase I) (PGP-I) (Pyrase)	-0.100558	1.07219	0.0180823	-5.56116	133	1.41396e-07	5.24121e-07
P9WIM5	Rv2959c		Rhamnosyl O-methyltransferase (EC 2.1.1.-)	-0.207204	1.15445	0.0244019	-8.49129	243	1.9984e-15	1.584e-14
P9WIN1	Rv2702	ppgK	Polyphosphate glucokinase (Poly(P) glucokinase) (EC 2.7.1.63) (ATP-dependent glucokinase) (EC 2.7.1.2) (Polyphosphate--glucose phosphotransferase)	-0.091667	1.0656	0.0182874	-5.01259	181	1.27264e-06	4.06025e-06
P9WIN9	Rv1980c	mpt64	Immunogenic protein MPT64 (Antigen MPT64)	-0.348984	1.27366	0.0465244	-7.5011	385	4.41647e-13	2.86048e-12
P9WIP5	Rv2377c	mbtH	Protein MbtH	-0.339363	1.2652	0.0623397	-5.44377	58	1.10257e-06	3.56646e-06
P9WIR5	Rv2641	cadI	Cadmium-induced protein CadI	-0.342391	1.26786	0.0421796	-8.11745	236	2.62013e-14	1.90914e-13
P9WIT7	Rv1380	pyrB	Aspartate carbamoyltransferase (EC 2.1.3.2) (Aspartate transcarbamylase) (ATCase)	-0.16047	1.11765	0.0200724	-7.99458	447	1.11022e-14	8.30589e-14
P9WIX9	Rv0413	mutT3	Putative 8-oxo-dGTP diphosphatase 3 (8-oxo-dGTPase) (EC 3.6.1.55) (7,8-dihydro-8-oxoguanine-triphosphatase 3) (Mutator protein MutT3) (dGTP pyrophosphohydrolase 3)	-0.287156	1.22023	0.0235123	-12.213	135	0	0
P9WIY1	Rv1160	mutT2	Putative 8-oxo-dGTP diphosphatase 2 (8-oxo-dGTPase 2) (EC 3.6.1.55) (7,8-dihydro-8-oxoguanine-triphosphatase 2) (Mutator protein MutT2) (dGTP pyrophosphohydrolase 2)	-0.23543	1.17726	0.0364342	-6.46179	60	2.05508e-08	8.49353e-08
P9WIY9	Rv1063c		Uncharacterized NTE family protein Rv1063c	-0.268607	1.20464	0.0190998	-14.0633	286	0	0
P9WIZ7	Rv3131		Putative NAD(P)H nitroreductase Rv3131	-0.146044	1.10653	0.0276127	-5.28902	428	1.96623e-07	7.12174e-07
P9WIZ9	Rv2032	acg	Putative NAD(P)H nitroreductase acg (EC 1.-.-.-)	-0.291923	1.22427	0.0209214	-13.9533	758	0	0
P9WJ23	Rv2530A	vapB39	Antitoxin VapB39	-0.0863203	1.06166	0.0155196	-5.562	43	1.57949e-06	4.97681e-06
P9WJ55	Rv0959A	vapB9	Putative antitoxin VapB9	-0.227211	1.17057	0.0045194	-50.2746	29	0	0
P9WJ61	Rv3378c		Tuberculosinyl adenosine transferase (EC 2.5.1.153) (Diterpene synthase) (Isotuberculosinol synthase) (Nosyberkol synthase) (Tuberculosinol synthase)	-0.176233	1.12993	0.0337893	-5.21564	100	9.91938e-07	3.23855e-06
P9WJ69	Rv3221A	rshA	Anti-sigma factor RshA (Regulator of SigH) (Sigma-H anti-sigma factor RshA)	-0.370473	1.29278	0.0259871	-14.256	160	0	0
P9WJ71	Rv3413c	rsdA	Anti-sigma-D factor RsdA (Regulator of SigD) (Sigma-D anti-sigma factor RsdA)	-0.109054	1.07852	0.0183246	-5.95124	67	1.07812e-07	4.04908e-07
P9WJ89	Rv1943c	mazE5	Antitoxin MazE5	-0.237167	1.17868	0.0166709	-14.2264	43	0	0
P9WJ95	Rv0343	iniC	Isoniazid-induced protein IniC	-0.124021	1.08977	0.0215186	-5.76342	484	1.46903e-08	6.18096e-08
P9WJ99	Rv0342	iniA	Isoniazid-induced protein IniA	-0.228771	1.17184	0.0199997	-11.4387	519	0	0
P9WJD7	Rv3615c	espC	ESX-1 secretion-associated protein EspC	-0.243008	1.18346	0.0179542	-13.5349	190	0	0
P9WJJ3	Rv2438c	nadE	Glutamine-dependent NAD(+) synthetase (EC 6.3.5.1) (NAD(+) synthase [glutamine-hydrolyzing])	-0.0815871	1.05818	0.0164336	-4.96464	493	9.49903e-07	3.11952e-06
P9WJJ5	Rv2421c	nadD	Probable nicotinate-nucleotide adenylyltransferase (EC 2.7.7.18) (Deamido-NAD(+) diphosphorylase) (Deamido-NAD(+) pyrophosphorylase) (Nicotinate mononucleotide adenylyltransferase) (NaMN adenylyltransferase)	-0.137596	1.10007	0.0238505	-5.76909	249	2.35621e-08	9.63841e-08
P9WJM5	Rv0137c	msrA	Peptide methionine sulfoxide reductase MsrA (Protein-methionine-S-oxide reductase) (EC 1.8.4.11) (Peptide-methionine (S)-S-oxide reductase) (Peptide Met(O) reductase)	-0.160727	1.11785	0.0296341	-5.42371	292	1.22583e-07	4.57317e-07
P9WJQ3	Rv1161	narG	Nitrate reductase alpha subunit (EC 1.7.5.1)	-0.171413	1.12616	0.0186136	-9.20904	1245	0	0
P9WJS9	Rv0451c	mmpS4	Siderophore export accessory protein MmpS4 (PGB14T-X)	-0.383028	1.30408	0.0292483	-13.0957	11	4.71521e-08	1.84778e-07
P9WJT1	Rv2198c	mmpS3	Probable transport accessory protein MmpS3	-0.192101	1.14243	0.0262009	-7.33185	207	5.02731e-12	2.94893e-11
P9WJW3	Rv1317c	alkA	Probable bifunctional transcriptional activator/DNA repair enzyme AlkA (Regulatory protein AlkA) [Includes: Methylphosphotriester-DNA--protein-cysteine S-methyltransferase (EC 2.1.1.n11) (Methylphosphotriester-DNA methyltransferase); DNA-3-methyladenine glycosylase (EC 3.2.2.21) (DNA-3-methyladenine glycosidase)]	-0.20014	1.14881	0.0316895	-6.31565	31	5.01405e-07	1.70466e-06
P9WJZ7	Rv1220c		Probable O-methyltransferase Rv1220c (MtbOMT) (EC 2.1.1.-)	-0.174828	1.12883	0.0219965	-7.94798	210	1.14575e-13	7.95486e-13
P9WK05	Rv2733c	miaB	tRNA-2-methylthio-N(6)-dimethylallyladenosine synthase (EC 2.8.4.3) ((Dimethylallyl)adenosine tRNA methylthiotransferase MiaB) (tRNA-i(6)A37 methylthiotransferase)	-0.115638	1.08345	0.0176059	-6.56814	24	8.57452e-07	2.8426e-06
P9WK07	Rv1133c	metE	5-methyltetrahydropteroyltriglutamate--homocysteine methyltransferase (EC 2.1.1.14) (Cobalamin-independent methionine synthase) (Methionine synthase, vitamin-B12 independent isozyme)	-0.153046	1.11191	0.00676968	-22.6076	2363	0	0
P9WK09	Rv0186A	mymT	Metallothionein (MT) (Copper-binding metallothionein) (Cu(I)-binding metallothionein) (Mycobacterial metallothionein)	-0.516969	1.43095	0.019656	-26.3008	182	0	0
P9WK19	Rv2861c	map	Methionine aminopeptidase 2 (MAP 2) (MetAP 2) (EC 3.4.11.18) (Peptidase M)	-0.214936	1.16065	0.0217328	-9.88996	129	0	0
P9WK25	Rv2332	mez	Putative malate oxidoreductase [NAD] (EC 1.1.1.38) (Malic enzyme)	-0.190658	1.14128	0.0240852	-7.91601	209	1.42109e-13	9.72175e-13
P9WK53	Rv1274	lprB	Putative lipoprotein LprB	-0.390722	1.31105	0.0205991	-18.968	27	0	0
P9WK55	Rv1270c	lprA	Lipoprotein LprA	-0.361486	1.28475	0.00885582	-40.819	165	0	0
P9WKB5	Rv2285		Putative diacyglycerol O-acyltransferase Rv2285 (EC 2.3.1.20) (Putative triacylglycerol synthase Rv2285)	-0.332158	1.25889	0.0345858	-9.60388	431	0	0
P9WKC1	Rv1425		Putative diacyglycerol O-acyltransferase Rv1425 (EC 2.3.1.20) (Putative triacylglycerol synthase Rv1425)	-0.249157	1.18851	0.0152925	-16.2928	381	0	0
P9WKC7	Rv3734c	tgs2	Probable diacyglycerol O-acyltransferase tgs2 (TGS2) (Diacylglycerol O-acyltransferase) (DGAT) (EC 2.3.1.20) (Long-chain-alcohol O-fatty-acyltransferase) (EC 2.3.1.75) (Probable triacylglycerol synthase tgs2) (Wax ester synthase/acyl-CoA:diacylglycerol acyltransferase) (Wax synthase) (WS)	-0.236367	1.17802	0.0128304	-18.4224	1196	0	0
P9WKD5	Rv2149c		Purine nucleoside phosphorylase Rv2149c (EC 2.4.2.1) (Adenosine deaminase Rv2149c) (EC 3.5.4.4) (S-methyl-5'-thioadenosine phosphorylase Rv2149c) (EC 2.4.2.28)	-0.119795	1.08658	0.0203339	-5.89138	343	9.14685e-09	3.93132e-08
P9WKD9	Rv0937c	mku	Non-homologous end joining protein Ku (Mt-Ku)	-0.358554	1.28214	0.0570357	-6.28649	60	4.06229e-08	1.61453e-07
P9WKE5	Rv1617	pyk	Pyruvate kinase (PK) (EC 2.7.1.40)	-0.133941	1.09729	0.0167185	-8.0115	1110	2.88658e-15	2.26237e-14
P9WKG3	Rv2868c	ispG	4-hydroxy-3-methylbut-2-en-1-yl diphosphate synthase (flavodoxin) (EC 1.17.7.3) (1-hydroxy-2-methyl-2-(E)-butenyl 4-diphosphate synthase)	-0.100397	1.07207	0.0112011	-8.96317	997	0	0
P9WKH3	Rv3592	mhuD	Heme oxygenase (mycobilin-producing) (EC 1.14.99.57) (Mycobacterial heme utilization, degrader) (MHUD)	-0.490319	1.40476	0.0433887	-11.3006	195	0	0
P9WKJ1	Rv2131c	cysQ	3'-phosphoadenosine 5'-phosphate phosphatase (PAP phosphatase) (EC 3.1.3.7) (3'(2'),5'-bisphosphate nucleotidase) (3'(2'),5-bisphosphonucleoside 3'(2')-phosphohydrolase) (D-fructose-1,6-bisphosphate 1-phosphohydrolase) (DPNPase) (Fructose-1,6-bisphosphatase) (FBPase) (EC 3.1.3.11) (Inositol-1-monophosphatase) (I-1-Pase) (IMPase) (EC 3.1.3.25) (Inositol-1-phosphatase)	-0.107383	1.07727	0.0182072	-5.89783	547	6.45503e-09	2.83981e-08
P9WKK5	Rv1745c	idi	Isopentenyl-diphosphate Delta-isomerase (IPP isomerase) (EC 5.3.3.2) (IPP:DMAPP isomerase) (Isopentenyl pyrophosphate isomerase)	-0.493463	1.40782	0.043106	-11.4476	39	4.86278e-14	3.47093e-13
P9WKL9	Rv0968		Uncharacterized protein Rv0968	-0.17229	1.12685	0.0132801	-12.9735	255	0	0
P9WKQ1	Rv0888	spmT	Sphingomyelinase (SMase) (EC 3.1.4.12)	-0.20444	1.15224	0.0172929	-11.8222	264	0	0
P9WKQ7	Rv0883c		Uncharacterized protein Rv0883c	-0.0639596	1.04533	0.00753892	-8.48393	21	3.17142e-08	1.27862e-07
P9WKW3	Rv0441c		Uncharacterized protein Rv0441c	-0.227686	1.17096	0.0225711	-10.0875	83	4.44089e-16	3.65459e-15
P9WKZ7	Rv3400		Uncharacterized protein Rv3400	-0.122177	1.08838	0.0229554	-5.32236	560	1.48428e-07	5.47892e-07
P9WL07	Rv3127		Uncharacterized protein Rv3127	-0.28808	1.22101	0.0165003	-17.4591	719	0	0
P9WL19	Rv2923c		Uncharacterized protein Rv2923c	-0.134592	1.09778	0.0232416	-5.79101	207	2.57101e-08	1.04864e-07
P9WL23	Rv2915c		Uncharacterized protein Rv2915c	-0.142079	1.10349	0.0265899	-5.34336	279	1.89743e-07	6.88588e-07
P9WL45	Rv2676c	chdC	Coproheme decarboxylase (EC 1.3.98.5) (Coproheme III oxidative decarboxylase) (Hydrogen peroxide-dependent heme synthase) (Iron-coproporphyrin oxidative decarboxylase)	-0.127352	1.09229	0.0187385	-6.79628	328	5.07407e-11	2.81237e-10
P9WL61	Rv2632c		Uncharacterized protein Rv2632c	-0.14501	1.10574	0.0135132	-10.731	236	0	0
P9WL63	Rv2629		Uncharacterized protein Rv2629	-0.186137	1.13771	0.00933167	-19.9468	677	0	0
P9WL67	Rv2627c		Uncharacterized protein Rv2627c	-0.129765	1.09412	0.0242805	-5.34443	263	1.96751e-07	7.12174e-07
P9WL93	Rv2569c		Uncharacterized protein Rv2569c	-0.174749	1.12877	0.0195469	-8.93999	289	0	0
P9WL97	Rv2567		Uncharacterized protein Rv2567	-0.0986413	1.07076	0.00913848	-10.7941	822	0	0
P9WLD5	Rv2302		Uncharacterized protein Rv2302	-0.142047	1.10347	0.0179548	-7.91135	260	7.32747e-14	5.12557e-13
P9WLD7	Rv2300c		Probable metallo-hydrolase Rv2300c (EC 3.-.-.-)	-0.299285	1.23053	0.0389634	-7.68116	144	2.21667e-12	1.33669e-11
P9WLH5	Rv2228c		Bifunctional protein Rv2228c [Includes: Ribonuclease H (EC 3.1.26.4); Adenosylcobalamin/alpha-ribazole phosphatase (EC 3.1.3.73)]	-0.083511	1.05959	0.0115868	-7.20743	590	1.75149e-12	1.07001e-11
P9WLM1	Rv2030c		Uncharacterized protein Rv2030c	-0.338464	1.26441	0.0145512	-23.2601	1138	0	0
P9WLN3	Rv2004c		Uncharacterized protein Rv2004c	-0.15041	1.10988	0.0157816	-9.53072	983	0	0
P9WLP1	Rv1996		Universal stress protein Rv1996 (USP Rv1996)	-0.135617	1.09856	0.0114706	-11.823	668	0	0
P9WLS3	Rv1738		Uncharacterized protein Rv1738	-0.445967	1.36223	0.0283204	-15.7472	161	0	0
P9WLU7	Rv1546		Uncharacterized protein Rv1546	-0.239685	1.18074	0.0137839	-17.3887	151	0	0
P9WLX3	Rv1486c		Uncharacterized protein Rv1486c	-0.183805	1.13588	0.0352324	-5.21694	140	6.41552e-07	2.14735e-06
P9WLZ1	Rv1398c	vapB10	Putative antitoxin VapB10	-0.203436	1.15144	0.0170264	-11.9483	69	0	0
P9WM01	Rv1362c		Uncharacterized protein Rv1362c	-0.138592	1.10083	0.0194918	-7.11027	86	3.20801e-10	1.62315e-09
P9WM83	Rv0569		Uncharacterized protein Rv0569	-0.350326	1.27485	0.0102824	-34.0706	237	0	0
P9WMA5	Rv0080		Uncharacterized protein Rv0080	-0.389297	1.30976	0.0300106	-12.972	26	7.31859e-13	4.62244e-12
P9WMA9	Rv0079		Dormancy associated translation inhibitor (DATIN)	-0.282213	1.21606	0.0242873	-11.6198	393	0	0
P9WMF9	Rv3133c	devR	DNA-binding transcriptional activator DevR/DosR	-0.27895	1.21331	0.0125716	-22.1888	632	0	0
P9WMI7	Rv0081		Uncharacterized HTH-type transcriptional regulator Rv0081	-0.214306	1.16015	0.0407471	-5.25942	76	1.28901e-06	4.09845e-06
P9WMK1	Rv2031c	hspX	Alpha-crystallin (Acr) (14 kDa antigen) (16 kDa antigen) (HSP 16.3) (Nox16)	-0.451993	1.36793	0.0206514	-21.8868	468	0	0
P9WML5	Rv3772	pat	Putative phenylalanine aminotransferase (EC 2.6.1.-)	-0.091484	1.06547	0.0184252	-4.96514	334	1.09702e-06	3.55673e-06
P9WML9	Rv1601	hisB	Imidazoleglycerol-phosphate dehydratase (IGPD) (EC 4.2.1.19)	-0.149599	1.10926	0.030128	-4.96544	125	2.1972e-06	6.80817e-06
P9WMM9	Rv2122c	hisE	Phosphoribosyl-ATP pyrophosphatase (PRA-PH) (EC 3.6.1.31)	-0.0867917	1.06201	0.0149141	-5.81945	133	4.19112e-08	1.66101e-07
P9WMQ1	Rv0949	uvrD1	ATP-dependent DNA helicase UvrD1 (EC 3.6.4.12)	-0.0979981	1.07029	0.0207574	-4.72111	414	3.21542e-06	9.67393e-06
P9WMS7	Rv3396c	guaA	GMP synthase [glutamine-hydrolyzing] (EC 6.3.5.2) (GMP synthetase) (Glutamine amidotransferase)	-0.149308	1.10904	0.0107717	-13.8612	668	0	0
P9WMT9	Rv1080c	greA	Transcription elongation factor GreA (Transcript cleavage factor GreA)	-0.259631	1.19717	0.0351147	-7.3938	413	8.01137e-13	5.01472e-12
P9WMU5	Rv1422		Putative gluconeogenesis factor	-0.181901	1.13438	0.0242797	-7.4919	221	1.61338e-12	9.87796e-12
P9WMW1	Rv1328	glgP	Glycogen phosphorylase (EC 2.4.1.1)	-0.123726	1.08954	0.0149998	-8.24846	1353	4.44089e-16	3.65459e-15
P9WMZ1	Rv1212c	glgM	Alpha-maltose-1-phosphate synthase (M1P synthase) (EC 2.4.1.342) (ADP-alpha-D-glucose:alpha-D-glucose-1-phosphate 4-alpha-D-glucosyltransferase) (M1P-producing glucosyltransferase)	-0.215656	1.16123	0.0308484	-6.99083	19	1.16829e-06	3.74872e-06
P9WN01	Rv1159	pimE	Polyprenol-phosphate-mannose-dependent alpha-(1-2)-phosphatidylinositol pentamannoside mannosyltransferase (EC 2.4.1.-) (Alpha-mannosyltransferase) (Alpha-ManT) (PPM-dependent mannosyltransferase) (Polyprenol-phosphate-mannose alpha-mannosyltransferase) (PPM alpha-mannosyltransferase)	-0.279693	1.21394	0.00570264	-49.0462	6	4.8176e-09	2.14303e-08
P9WN17	Rv3198.1		Putative glutaredoxin Rv3198.1 (EC 1.-.-.-)	-0.096841	1.06943	0.0194505	-4.97885	272	1.13739e-06	3.65796e-06
P9WN23	Rv2470	glbO	Group 2 truncated hemoglobin GlbO (Hemoglobin-like protein HbO) (Truncated hemoglobin) (trHbO)	-0.139016	1.10115	0.0211255	-6.58047	196	4.18118e-10	2.07428e-09
P9WN29	Rv2918c	glnD	Bifunctional uridylyltransferase/uridylyl-removing enzyme (UTase/UR) (Bifunctional [protein-PII] modification enzyme) (Bifunctional nitrogen sensor protein) [Includes: [Protein-PII] uridylyltransferase (PII uridylyltransferase) (UTase) (EC 2.7.7.59); [Protein-PII]-UMP uridylyl-removing enzyme (UR) (EC 3.1.4.-)]	-0.244327	1.18454	0.0396765	-6.15798	193	4.19103e-09	1.87025e-08
P9WN31	Rv2919c	glnB	Nitrogen regulatory protein P-II	-0.0771589	1.05494	0.0128118	-6.02251	227	6.85459e-09	2.99207e-08
P9WN35	Rv0013	trpG	Anthranilate synthase component 2 (AS) (ASII) (EC 4.1.3.27) (Anthranilate synthase, GATase component) (Anthranilate synthase, glutamine amidotransferase component)	-0.175677	1.12949	0.0236515	-7.42774	21	2.65009e-07	9.33874e-07
P9WN45	Rv1326c	glgB	1,4-alpha-glucan branching enzyme GlgB (EC 2.4.1.18) (1,4-alpha-D-glucan:1,4-alpha-D-glucan 6-glucosyl-transferase) (Alpha-(1->4)-glucan branching enzyme) (Glycogen-branching enzyme) (BE)	-0.113535	1.08188	0.019024	-5.96797	526	4.41839e-09	1.96858e-08
P9WN61	Rv3009c	gatB	Aspartyl/glutamyl-tRNA(Asn/Gln) amidotransferase subunit B (Asp/Glu-ADT subunit B) (EC 6.3.5.-)	-0.11482	1.08284	0.0146948	-7.81366	812	1.73195e-14	1.27863e-13
P9WN67	Rv3634c	galE1	UDP-glucose 4-epimerase (EC 5.1.3.2) (UDP-galactose 4-epimerase) (Uridine diphosphate galactose 4-epimerase)	-0.063248	1.04482	0.0111841	-5.65516	500	2.62208e-08	1.06791e-07
P9WN71	Rv1121	zwf1	Glucose-6-phosphate 1-dehydrogenase 1 (G6PD 1) (EC 1.1.1.49)	-0.140825	1.10254	0.0264419	-5.32585	505	1.51546e-07	5.57929e-07
P9WNE7	Rv2007c	fdxA	Ferredoxin	-0.27501	1.21	0.00558338	-49.255	15	0	0
P9WNI1	Rv3890c	esxC	ESAT-6-like protein EsxC	-0.217153	1.16244	0.0122143	-17.7786	43	0	0
P9WNI7	Rv2346c	esxO	ESAT-6-like protein EsxO	-0.10465	1.07523	0.00991247	-10.5574	43	1.62093e-13	1.10618e-12
P9WNI7;P9WNJ3				-0.461353	1.37683	0.0700807	-6.58318	22	1.27636e-06	4.0675e-06
P9WNJ3	Rv1793	esxN	ESAT-6-like protein EsxN	-0.154066	1.1127	0.0216979	-7.10052	43	9.20643e-09	3.95086e-08
P9WNK9	Rv2364c	era	GTPase Era	-0.295934	1.22768	0.0432686	-6.83946	86	1.09721e-09	5.17706e-09
P9WNM9	Rv0120c		Elongation factor G-like protein	-0.261822	1.19899	0.0135768	-19.2846	1178	0	0
P9WNN5	Rv2486	echA14	Probable enoyl-CoA hydratase EchA14 (EC 4.2.1.17)	-0.191621	1.14205	0.0166416	-11.5145	262	0	0
P9WNN7	Rv1472	echA12	Probable enoyl-CoA hydratase EchA12 (EC 4.2.1.17)	-0.135224	1.09826	0.026526	-5.0978	177	8.77155e-07	2.90447e-06
P9WNP3	Rv0130	htdZ	3-hydroxyacyl-thioester dehydratase Z (EC 4.2.1.-) (3-hydroxybutyryl-CoA dehydratase) (EC 4.2.1.55) (Enoyl-CoA hydratase 2) (EC 4.2.1.119) (N-related protein) (Nodulation protein)	-0.176045	1.12978	0.0107288	-16.4086	134	0	0
P9WNR7	Rv3869	eccB1	ESX-1 secretion system ATPase EccB1 (EC 3.6.-.-) (ESX conserved component B1) (Type VII secretion system protein EccB1) (T7SS protein EccB1)	-0.0628689	1.04454	0.00936555	-6.71278	483	5.37024e-11	2.95786e-10
P9WNS5	Rv2697c	dut	Deoxyuridine 5'-triphosphate nucleotidohydrolase (dUTPase) (EC 3.6.1.23) (dUTP pyrophosphatase)	-0.138894	1.10106	0.0134484	-10.3279	253	0	0
P9WNS7	Rv0823c	dus	Probable tRNA-dihydrouridine synthase (EC 1.3.1.-)	-0.337913	1.26393	0.050145	-6.73871	207	1.55512e-10	8.16365e-10
P9WNT7	Rv1547	dnaE1	DNA polymerase III subunit alpha (EC 2.7.7.7)	-0.0968023	1.0694	0.0197569	-4.89967	851	1.14914e-06	3.69149e-06
P9WNU1	Rv0002	dnaN	Beta sliding clamp (Beta clamp) (Sliding clamp) (Beta-clamp processivity factor) (DNA polymerase III beta sliding clamp subunit) (DNA polymerase III subunit beta) (Mtb beta-clamp)	-0.0680254	1.04828	0.00871407	-7.80639	894	1.64313e-14	1.21949e-13
P9WNU3	Rv2090		5'-3' exonuclease (EC 3.1.11.-)	-0.208208	1.15525	0.0414127	-5.02763	178	1.20424e-06	3.85962e-06
P9WNU5	Rv1629	polA	DNA polymerase I (POL I) (EC 2.7.7.7)	-0.132474	1.09617	0.00934679	-14.1732	965	0	0
P9WNW3	Rv0001	dnaA	Chromosomal replication initiator protein DnaA	-0.101798	1.07311	0.0181733	-5.60151	1060	2.70698e-08	1.10089e-07
P9WNX3	Rv2996c	serA	D-3-phosphoglycerate dehydrogenase (PGDH) (EC 1.1.1.95) (2-oxoglutarate reductase) (EC 1.1.1.399)	-0.169206	1.12444	0.0120964	-13.9881	1282	0	0
P9WNX5	Rv3708c	asd	Aspartate-semialdehyde dehydrogenase (ASA dehydrogenase) (ASADH) (EC 1.2.1.11) (Aspartate-beta-semialdehyde dehydrogenase)	-0.0887812	1.06347	0.0155366	-5.71431	548	1.80967e-08	7.51257e-08
P9WNX7	Rv1731	gabD2	Putative succinate-semialdehyde dehydrogenase [NADP(+)] 2 (SSADH 2) (SSDH 2) (EC 1.2.1.79)	-0.0928525	1.06648	0.0140476	-6.60987	975	6.32316e-11	3.46227e-10
P9WNY5	Rv0751c	mmsB	Probable 3-hydroxyisobutyrate dehydrogenase (HIBADH) (EC 1.1.1.31)	-0.0967014	1.06933	0.0192919	-5.01253	319	8.92356e-07	2.94435e-06
P9WNY7	Rv2344c	dgt	Deoxyguanosinetriphosphate triphosphohydrolase-like protein	-0.101844	1.07314	0.0186277	-5.46737	571	6.83638e-08	2.6275e-07
P9WNZ1	Rv1391	coaBC	Coenzyme A biosynthesis bifunctional protein CoaBC (DNA/pantothenate metabolism flavoprotein) (Phosphopantothenoylcysteine synthetase/decarboxylase) (PPCS-PPCDC) [Includes: Phosphopantothenoylcysteine decarboxylase (PPC decarboxylase) (PPC-DC) (EC 4.1.1.36) (CoaC); Phosphopantothenate--cysteine ligase (EC 6.3.2.5) (CoaB) (Phosphopantothenoylcysteine synthetase) (PPC synthetase) (PPC-S)]	-0.159606	1.11698	0.0125537	-12.7138	830	0	0
P9WNZ5	Rv1094	desA2	Putative acyl-[acyl-carrier-protein] desaturase DesA2 (Putative acyl-ACP desaturase DesA2) (EC 1.14.19.-)	-0.502123	1.4163	0.013539	-37.0871	740	0	0
P9WNZ7	Rv0824c	desA1	Putative acyl-[acyl-carrier-protein] desaturase DesA1 (Putative acyl-ACP desaturase DesA1) (EC 1.14.19.-)	-0.375351	1.29715	0.0141676	-26.4935	1052	0	0
P9WP35	Rv2194	qcrC	Cytochrome bc1 complex cytochrome c subunit (EC 7.1.1.8) (Cytochrome bc1 reductase complex subunit QcrC) (Ubiquinol--cytochrome c reductase cytochrome c subunit)	-0.137913	1.10031	0.0277309	-4.97325	104	2.60979e-06	7.95447e-06
P9WP49	Rv0967	csoR	Copper-sensing transcriptional repressor CsoR (Copper-sensitive operon repressor)	-0.322856	1.2508	0.0421426	-7.66104	60	1.8579e-10	9.63929e-10
P9WP55	Rv2334	cysK1	O-acetylserine sulfhydrylase (OAS sulfhydrylase) (OASS) (EC 2.5.1.47) (Cysteine synthase A) (CSase A) (O-acetylserine (thiol)-lyase A) (OAS-TL A) (O-acetylserine-specific cysteine synthase) (Sulfide-dependent cysteine synthase)	-0.133047	1.09661	0.0183775	-7.2397	363	2.70539e-12	1.61745e-11
P9WP71	Rv3043c	ctaD	Probable cytochrome c oxidase subunit 1 (EC 7.1.1.9) (Cytochrome aa3 subunit 1) (Cytochrome c oxidase polypeptide I)	-0.35322	1.27741	0.0424806	-8.31486	185	1.95399e-14	1.43876e-13
P9WP75	Rv3648c	cspA	Probable cold shock protein A	-0.248065	1.18761	0.0209768	-11.8257	248	0	0
P9WP81	Rv3261	fbiA	Phosphoenolpyruvate transferase (EC 2.7.8.28) (EPPG:FO PEP transferase)	-0.100348	1.07203	0.0197708	-5.07557	370	6.13069e-07	2.05679e-06
P9WP95	Rv0255c	cobQ	Cobyric acid synthase	-0.205537	1.15312	0.0187655	-10.9529	377	0	0
P9WPA7	Rv1092c	coaA	Pantothenate kinase (EC 2.7.1.33) (Pantothenic acid kinase)	-0.282542	1.21634	0.0345781	-8.17114	170	6.70575e-14	4.70243e-13
P9WPB3;P9WPB7;Q79FX6				-0.233775	1.17591	0.0176665	-13.2327	43	0	0
P9WPD3	Rv0889c	citA	Putative citrate synthase 2 (EC 2.3.3.16)	-0.239255	1.18038	0.016451	-14.5435	645	0	0
P9WPE3	Rv1901	cinA	CinA-like protein	-0.129883	1.09421	0.0196265	-6.61776	630	7.80469e-11	4.2403e-10
P9WPF3	Rv1665	pks11	Methyl-branched alkylpyrone synthesis polyketide synthase-like Pks11 (EC 2.3.1.-) (Chalcone synthase-like protein) (CHS-like) (Methyl-branched alkylpyrone synthesis polyketide synthase type III Pks11)	-0.0944111	1.06763	0.0178742	-5.28198	300	2.45993e-07	8.72355e-07
P9WPK1	Rv3696c	glpK	Glycerol kinase (EC 2.7.1.30) (ATP:glycerol 3-phosphotransferase) (Glycerokinase) (GK)	-0.19084	1.14143	0.01802	-10.5904	657	0	0
P9WPL9	Rv1880c	cyp140	Putative cytochrome P450 140 (EC 1.14.-.-)	-0.121611	1.08795	0.0150844	-8.06205	637	3.77476e-15	2.942e-14
P9WPS3	Rv0969	ctpV	Probable copper-exporting P-type ATPase V (EC 7.2.2.8) (Cu(+)-exporting ATPase)	-0.205395	1.153	0.0183611	-11.1864	807	0	0
P9WPX1	Rv1294	hom	Homoserine dehydrogenase (HDH) (EC 1.1.1.3)	-0.131513	1.09544	0.0210842	-6.2375	447	1.0317e-09	4.88441e-09
P9WPX3	Rv3709c	ask	Aspartokinase (EC 2.7.2.4) (Aspartate kinase) (ASK)	-0.156021	1.11421	0.0176442	-8.8426	580	0	0
P9WPZ3	Rv1653	argJ	Arginine biosynthesis bifunctional protein ArgJ [Cleaved into: Arginine biosynthesis bifunctional protein ArgJ alpha chain; Arginine biosynthesis bifunctional protein ArgJ beta chain] [Includes: Glutamate N-acetyltransferase (EC 2.3.1.35) (Ornithine acetyltransferase) (OATase) (Ornithine transacetylase); Amino-acid acetyltransferase (EC 2.3.1.1) (N-acetylglutamate synthase) (AGSase)]	-0.160348	1.11756	0.0199368	-8.04281	263	3.01981e-14	2.17209e-13
P9WPZ5	Rv0858c	dapC	Probable N-succinyldiaminopimelate aminotransferase DapC (DAP-AT) (EC 2.6.1.17)	-0.0973708	1.06982	0.0133129	-7.31402	293	2.49245e-12	1.49976e-11
P9WPZ9	Rv1652	argC	N-acetyl-gamma-glutamyl-phosphate reductase (AGPR) (EC 1.2.1.38) (N-acetyl-glutamate semialdehyde dehydrogenase) (NAGSA dehydrogenase)	-0.149312	1.10904	0.0133682	-11.1692	483	0	0
P9WQ13	Rv0670	end	Probable endonuclease 4 (EC 3.1.21.2) (Endodeoxyribonuclease IV) (Endonuclease IV)	-0.0959654	1.06878	0.011627	-8.25367	307	4.44089e-15	3.442e-14
P9WQ17	Rv1327c	glgE	Alpha-1,4-glucan:maltose-1-phosphate maltosyltransferase (GMPMT) (EC 2.4.99.16) ((1->4)-alpha-D-glucan:maltose-1-phosphate alpha-D-maltosyltransferase) ((1->4)-alpha-D-glucan:phosphate alpha-D-maltosyltransferase)	-0.0991313	1.07113	0.0120877	-8.20097	815	8.88178e-16	7.18244e-15
P9WQ49	Rv1185c	fadD21	Putative fatty-acid--CoA ligase FadD21 (EC 6.2.1.-) (Acyl-CoA synthetase)	-0.120052	1.08677	0.0206364	-5.81746	502	1.06519e-08	4.55025e-08
P9WQ61	Rv2948c	fadD22	p-hydroxybenzoic acid--AMP ligase FadD22 (p-HB--AMP ligase FadD22) (EC 6.2.1.50) (p-hydroxybenzoic acid-AMP synthetase) (p-HB-AMP synthetase)	-0.110615	1.07969	0.0177778	-6.22212	531	9.95606e-10	4.73553e-09
P9WQ63	Rv2383c	mbtB	Phenyloxazoline synthase MbtB (EC 6.3.2.-) (Mycobactin synthetase protein B)	-0.14827	1.10824	0.0263165	-5.63412	43	1.24212e-06	3.97194e-06
P9WQ93;P9WQ97				-0.269559	1.20544	0.0368128	-7.32242	27	7.08154e-08	2.70685e-07
P9WQ97	Rv1263	amiB2	Putative amidase AmiB2 (EC 3.5.1.4)	-0.105494	1.07586	0.0203297	-5.18918	354	3.56568e-07	1.23628e-06
P9WQB7	Rv2428	ahpC	Alkyl hydroperoxide reductase C (MtAhpC) (EC 1.11.1.28) (Peroxiredoxin) (Thioredoxin peroxidase)	-0.478362	1.39316	0.0168397	-28.4068	262	0	0
P9WQD5	Rv2928	tesA	Thioesterase TesA (EC 3.1.2.-) (Acetylesterase) (EC 3.1.1.6) (Palmitoyl-CoA hydrolase) (EC 3.1.2.2)	-0.107198	1.07713	0.0193387	-5.54317	446	5.0922e-08	1.98164e-07
P9WQG9	Rv0262c	aac	Aminoglycoside 2'-N-acetyltransferase (EC 2.3.1.-) (AAC(2')-Ic)	-0.140428	1.10223	0.0248736	-5.64568	308	3.73718e-08	1.4938e-07
P9WQH5	Rv2247	accD6	Biotin-dependent acetyl-/propionyl-coenzyme A carboxylase beta6 subunit (Acetyl-CoA carboxylase) (ACC) (EC 2.1.3.15) (Propionyl-CoA carboxylase) (PCC) (EC 2.1.3.-)	-0.0430951	1.03032	0.00690637	-6.2399	1573	5.6171e-10	2.75248e-09
P9WQI5	Rv2564		Uncharacterized ABC transporter ATP-binding protein Rv2564	-0.073157	1.05202	0.0149099	-4.90659	461	1.28752e-06	4.0984e-06
P9WQK5	Rv0073		Uncharacterized ABC transporter ATP-binding protein Rv0073	-0.215339	1.16098	0.0337543	-6.37961	182	1.4271e-09	6.66613e-09
P9WQM7	Rv0346c	ansP2	L-asparagine permease 2 (L-asparagine transport protein 2)	-0.233551	1.17573	0.00842027	-27.7368	18	4.44089e-16	3.65459e-15
Q10884		hycE	Possible formate hydrogenase HycE (FHL)	-0.319142	1.24759	0.0360103	-8.86251	32	3.98981e-10	1.98993e-09
Q50631	Rv2590	car	Carboxylic acid reductase (CAR) (EC 1.2.1.-) (ATP/NADPH-dependent carboxylic acid reductase) (FAAL9) (Medium/long-chain-fatty-acid--AMP ligase FadD9) (EC 6.2.1.-)	-0.122191	1.08839	0.0142449	-8.57785	1031	0	0
Q50631;Q10896				-0.0588288	1.04162	0.0089303	-6.58755	53	2.07801e-08	8.57562e-08
Q6MWZ8		TB9.4	Conserved protein TB9.4	-0.0865859	1.06185	0.0141779	-6.10709	384	2.48759e-09	1.1373e-08
Q79FV4	Rv0848	cysK2	S-sulfocysteine synthase (EC 2.8.5.1) (O-phospho-L-serine-dependent S-sulfocysteine synthase) (OPS-dependent S-sulfocysteine synthase) (O-phosphoserine sulfhydrylase) (EC 2.5.1.65)	-0.421077	1.33893	0.0313851	-13.4165	346	0	0
V5QRX7	Rv3098A RVBD_3098A LH57_16915		Putative toxin Rv3098A/RVBD_3098A	-0.0774815	1.05517	0.00189235	-40.9445	7	1.35136e-09	6.34416e-09

## Sheet: 2c
Supplementary Dataset 2c: Proteins of significantly increased abundance in CRISPRi-Rv3706c cultured with ATc (+) compared to without (−) at pH7
Protein (UniProt)	Gene (Rv #)	Gene annotation	Description	log2 fold-change	fold increase	SE	Tvalue	DF	P value	adj. P value
A0A089QRB9;O53901				0.0668781	1.04745	0.00283118	23.622	35	0	0
A0A089QRB9;P9WQE9;I6Y231				0.266111	1.20256	0.00604349	44.0327	48	0	0
I6WXK4	Rv0153c	ptpB	Triple specificity protein phosphatase PtpB (EC 3.1.3.-) (EC 3.1.3.16) (EC 3.1.3.48) (MPtpB) (Phosphoinositide phosphatase) (Protein-serine/threonine phosphatase) (Protein-tyrosine phosphatase B) (TSP PTP)	0.305174	1.23557	0.0265647	11.488	401	0	0
I6WZ58			Probable conserved transmembrane protein	0.13327	1.09678	0.016104	8.27557	272	5.77316e-15	2.94829e-14
I6WZH9			Probable conserved exported protein	0.275581	1.21048	0.0524439	5.25477	187	4.01571e-07	1.03571e-06
I6WZK7	Rv0846c RVBD_0846c	mmcO	Multicopper oxidase MmcO (EC 1.16.3.1) (Mycobacterium multicopper oxidase)	0.281453	1.21542	0.0199602	14.1007	232	0	0
I6X486	Rv2431c	PE25	PE-PGRS family protein PE25	0.251641	1.19056	0.0228644	11.0058	43	4.35207e-14	2.05502e-13
I6X4D6			DUF2145 domain-containing protein	0.154159	1.11277	0.0291145	5.29492	215	2.93429e-07	7.65903e-07
I6X552			Probable conserved alanine rich transmembrane protein	0.246153	1.18604	0.00925934	26.5843	35	0	0
I6X7F2			Possible exported protein	0.327552	1.25488	0.0269694	12.1453	126	0	0
I6X831			Conserved protein	0.158658	1.11625	0.030321	5.23262	388	2.74188e-07	7.17674e-07
I6X961	Rv0461		Protein Rv0461	0.121701	1.08802	0.00833875	14.5947	55	0	0
I6X9E2		lpqO	Probable conserved lipoprotein LpqO	0.241758	1.18243	0.0444072	5.44413	115	2.98722e-07	7.78998e-07
I6XA34			Conserved protein	0.301083	1.23207	0.0319345	9.42813	247	0	0
I6XD69	Rv2048c	pks12	Mycoketide-CoA synthase (EC 2.3.1.295) (Polyketide synthase Pks12)	0.179991	1.13288	0.0119608	15.0484	1584	0	0
I6XD69;P94996				0.241739	1.18242	0.0405613	5.95984	27	2.352e-06	5.54837e-06
I6XD69;P96284				0.132131	1.09591	0.0156107	8.4641	43	1.05419e-10	3.77129e-10
I6XEI0			Possible conserved membrane protein	0.30222	1.23304	0.0399444	7.56602	91	3.00298e-11	1.12722e-10
I6XEK6		mltG	Endolytic murein transglycosylase (EC 4.2.2.-) (Peptidoglycan polymerization terminase)	0.248211	1.18773	0.0388674	6.38611	340	5.58881e-10	1.87948e-09
I6XF17			Conserved hypothetical alanine rich protein	0.198556	1.14755	0.0339942	5.84087	304	1.33411e-08	3.97133e-08
I6XFZ8	Rv3035 RVBD_3035		Protein Rv3035	0.13699	1.09961	0.0202385	6.76874	143	3.10381e-10	1.07489e-09
I6XHD6		mce4D	Mce-family protein Mce4D	0.16	1.11729	0.0321764	4.97259	200	1.41817e-06	3.4375e-06
I6XHG6			Ferredoxin	0.124081	1.08981	0.00402331	30.8405	9	1.94107e-10	6.79736e-10
I6XHX8			Nudix hydrolase domain-containing protein	0.331145	1.25801	0.0166979	19.8316	35	0	0
I6XVZ6			Probable membrane protein	0.282679	1.21645	0.0446848	6.32606	551	5.20805e-10	1.76037e-09
I6XWB9			DUF3073 domain-containing protein	0.341436	1.26702	0.0149663	22.8136	43	0	0
I6Y0W5		fadE19	Possible acyl-CoA dehydrogenase FadE19 (MMGC)	0.0920625	1.06589	0.018024	5.10776	424	4.93681e-07	1.26173e-06
I6Y120		aroE	Probable shikimate 5-dehydrogenase AroE (5-dehydroshikimate reductase)	0.159242	1.1167	0.00889848	17.8954	88	0	0
I6Y1I5			Possible conserved secreted alanine rich protein	0.404615	1.32374	0.0595136	6.7987	167	1.78809e-10	6.28508e-10
I6Y1V6		cobO	Probable cob(I)alamin adenosyltransferase CobO (Corrinoid adenosyltransferase) (Corrinoid adotransferase activity)	0.169622	1.12476	0.0317863	5.33634	293	1.9019e-07	5.07233e-07
I6Y231		mas	Probable multifunctional mycocerosic acid synthase membrane-associated Mas	0.147923	1.10797	0.0125543	11.7827	4591	0	0
I6Y2A3		lpqA	Probable lipoprotein LpqA	0.46709	1.38232	0.0659318	7.08444	69	9.35024e-10	3.10098e-09
I6Y3P1	Rv3495c	lprN	Lipoprotein LprN	0.11869	1.08575	0.0239399	4.95785	259	1.29015e-06	3.15158e-06
I6Y461;O07417				0.322671	1.25064	0.0453678	7.11235	38	1.73394e-08	5.08105e-08
I6Y4C7		murT	Lipid II isoglutaminyl synthase (glutamine-hydrolyzing) subunit MurT (EC 6.3.5.13)	0.18307	1.1353	0.0135797	13.4812	97	0	0
I6Y4G1			DUF2332 domain-containing protein	0.289601	1.2223	0.0513622	5.63841	170	7.01727e-08	1.93938e-07
I6Y4U4		lpdB	Probable oxidoreductase	0.0944086	1.06763	0.0201507	4.68514	383	3.89302e-06	9.03245e-06
I6Y7V6		fadD31	Probable acyl-CoA ligase FadD31 (Acyl-CoA synthetase) (Acyl-CoA synthase)	0.101264	1.07271	0.0190455	5.31695	1371	1.23065e-07	3.31664e-07
I6Y9J2	Rv2518c RVBD_2518c	ldtB	L,D-transpeptidase 2 (LDT 2) (EC 2.3.2.-) (Ldt(Mt2))	0.240856	1.18169	0.0396465	6.0751	105	2.01438e-08	5.86625e-08
I6Y9Q3	Rv1131 RVBD_1131	prpC	2-methylcitrate synthase (2-MCS) (MCS) (EC 2.3.3.5) (Citrate synthase) (EC 2.3.3.16)	0.140975	1.10265	0.0100205	14.0687	32	3.10862e-15	1.61385e-14
I6YA50	Rv2743c		Putative envelope-preserving system protein Rv2743c	0.171775	1.12644	0.0229459	7.48611	383	4.92495e-13	2.1425e-12
I6YC03	Rv1938	ephB	Epoxide hydrolase B (EHB) (EC 3.3.2.10) (Epoxide hydrolase EphB)	0.257753	1.19562	0.023763	10.8468	190	0	0
I6YDK7	Rv2502c	accD1	Biotin-dependent 3-methylcrotonyl-coenzyme A carboxylase beta1 subunit (3-methylcrotonyl-CoA carboxylase) (MCC) (EC 2.1.3.-)	0.131543	1.09546	0.0220404	5.96828	462	4.77999e-09	1.49886e-08
I6YDN6		pepQ	Probable cytoplasmic peptidase PepQ	0.0962319	1.06898	0.0112043	8.58881	596	0	0
I6YDV4			Probable conserved membrane protein	0.225776	1.16941	0.0307306	7.34694	319	1.71019e-12	7.04827e-12
I6YEU0		pca	Pyruvate carboxylase (EC 6.4.1.1)	0.0720379	1.0512	0.0117971	6.10641	1628	1.27166e-09	4.1781e-09
I6YG27			HTH luxR-type domain-containing protein	0.390433	1.31079	0.0260515	14.987	38	0	0
I6YGW9			Conserved protein	0.158989	1.1165	0.0272403	5.83654	263	1.56369e-08	4.60131e-08
I6YHB0		hns	Possible histone-like protein Hns	0.215238	1.1609	0.0249932	8.61185	222	1.33227e-15	7.181e-15
L0T2W6		mce1F	Mce-family protein Mce1F	0.341811	1.26735	0.0325648	10.4963	782	0	0
L0T911	Rv2163c	pbpB	Penicillin-binding protein PbpB (Penicillin-binding protein 3) (PBP3)	0.762211	1.69609	0.00165323	461.043	8	0	0
L7N689	Rv1033c	trcR	Transcriptional regulatory protein TrcR (Tuberculosis regulatory component response regulator)	0.18994	1.14072	0.0295984	6.41725	157	1.56088e-09	5.10455e-09
L7N699		fadD34	Probable fatty-acid-CoA ligase FadD34 (Fatty-acid-CoA synthetase) (Fatty-acid-CoA synthase)	0.252784	1.1915	0.0421627	5.99543	251	7.02726e-09	2.15559e-08
O05294			Alpha/beta hydrolase	0.374105	1.29604	0.00869739	43.0135	369	0	0
O05307	Rv1206	fadD6	Medium/long-chain-fatty-acid--CoA ligase FadD6 (EC 6.2.1.2) (EC 6.2.1.3) (FACL6)	0.253697	1.19226	0.0164232	15.4475	1419	0	0
O05310			Conserved protein	0.261512	1.19873	0.027552	9.49158	73	2.24265e-14	1.09189e-13
O05317			Probable conserved integral membrane protein	0.906827	1.87492	0.0601995	15.0637	68	0	0
O05450		eccC2	ESX conserved component EccC2. ESX-2 type VII secretion system protein. Possible membrane protein	0.187929	1.13913	0.0258522	7.26938	721	9.41913e-13	3.95716e-12
O05575			5-formyltetrahydrofolate cyclo-ligase (EC 6.3.3.2)	0.189439	1.14032	0.0115072	16.4627	138	0	0
O05591		pabB	Probable para-aminobenzoate synthase component I PABD	0.171515	1.12624	0.0234832	7.30371	42	5.36314e-09	1.66873e-08
O05823			Antitoxin VapB	0.158142	1.11585	0.0285672	5.53577	305	6.68587e-08	1.85507e-07
O05854			Conserved alanine valine rich protein	0.139485	1.10151	0.0288066	4.84212	340	1.95387e-06	4.65199e-06
O05859			Conserved protein	0.225043	1.16881	0.0358233	6.28202	66	2.99503e-08	8.6241e-08
O05872			Abasic site processing protein (EC 3.4.-.-)	0.137786	1.10022	0.0271263	5.07942	174	9.68531e-07	2.3908e-06
O06159	Rv2495c	bkdC	Dihydrolipoyllysine-residue acyltransferase component of branched-chain alpha-ketoacid dehydrogenase complex (EC 2.3.1.168) (Branched-chain alpha-ketoacid dehydrogenase complex component E2) (BCKADH E2) (Dihydrolipoyllysine-residue (2-methylpropanoyl)transferase)	0.267007	1.20331	0.0167233	15.9661	785	0	0
O06170			Possible conserved proline rich membrane protein	0.0929016	1.06651	0.0173859	5.34349	59	1.53981e-06	3.71003e-06
O06238			Protein kinase domain-containing protein	0.331817	1.2586	0.0586075	5.66169	75	2.61254e-07	6.85731e-07
O06242	Rv2133c		Protein Rv2133c	0.27479	1.20982	0.0380348	7.2247	61	9.51787e-10	3.15286e-09
O06252			Probable conserved transmembrane protein	0.182723	1.13502	0.0308566	5.92168	43	4.75257e-07	1.21574e-06
O06291	Rv1223	htrA1	Probable serine protease HtrA1 (EC 3.4.21.107) (High-temperature requirement A protease)	0.196195	1.14567	0.0149954	13.0837	850	0	0
O06311			Probable conserved membrane protein	0.40251	1.32181	0.0499109	8.06458	131	4.06342e-13	1.78702e-12
O06350	Rv3487c	lipF	Carboxylesterase/phospholipase LipF (EC 3.1.1.1) (EC 3.1.4.3)	0.125849	1.09115	0.0138061	9.11546	394	0	0
O06389			Conserved protein	0.204324	1.15215	0.0371594	5.49858	198	1.17195e-07	3.17056e-07
O06403			Probable integral membrane protein	0.287497	1.22052	0.0418739	6.86578	53	7.4169e-09	2.2677e-08
O06550			Probable transcriptional regulatory protein	0.426166	1.34366	0.0271766	15.6814	139	0	0
O06597			Conserved protein	0.200924	1.14943	0.0192222	10.4527	536	0	0
O06798;O53461				0.670824	1.59198	0.0654365	10.2515	14	6.86126e-08	1.89999e-07
O07178			Probable peptidase	0.135151	1.09821	0.0183309	7.37282	661	5.01377e-13	2.17778e-12
O07206			Glutathione S-transferase	0.338795	1.2647	0.0400274	8.46408	85	6.5592e-13	2.80157e-12
O07230			Probable dehydrogenase/reductase	0.14269	1.10396	0.026855	5.31334	262	2.30238e-07	6.07716e-07
O07243			Possible muconolactone isomerase	0.105927	1.07619	0.01996	5.30698	98	6.9355e-07	1.73943e-06
O07408			Conserved protein	0.298203	1.22961	0.0361315	8.25327	43	2.08153e-10	7.28021e-10
O07412		yrbE1A	Conserved integral membrane protein YrbE1A	0.108181	1.07787	0.0067396	16.0516	43	0	0
O07414		mce1B	Mce-family protein Mce1B	0.264646	1.20134	0.0224224	11.8028	710	0	0
O07415		mce1C	Mce-family protein Mce1C	0.129211	1.0937	0.016911	7.64067	477	1.1946e-13	5.46685e-13
O07416		mce1D	Mce-family protein Mce1D	0.232209	1.17463	0.0194861	11.9167	568	0	0
O07417		lprK	Possible Mce-family lipoprotein LprK (Mce-family lipoprotein Mce1E)	0.130506	1.09468	0.0123305	10.584	619	0	0
O07421			Probable conserved Mce associated protein	0.286457	1.21964	0.0447412	6.40254	212	9.67643e-10	3.20163e-09
O07424			Probable conserved transmembrane protein	0.106597	1.07669	0.0191259	5.57342	257	6.30263e-08	1.75912e-07
O07428			DUF2786 domain-containing protein	0.582186	1.49712	0.0939128	6.19921	169	4.2039e-09	1.32856e-08
O07429			TIGR04338 family metallohydrolase	0.317641	1.24629	0.0600686	5.28798	69	1.37845e-06	3.34698e-06
O07754			Conserved protein	0.0798767	1.05693	0.0161051	4.95971	201	1.49924e-06	3.62466e-06
O07801	Rv3822 RVBD_3822	chp1	SL1278 acyltransferase Chp1 (EC 2.3.1.284) (Cutinase-like hydrolase protein)	0.580911	1.49579	0.0572209	10.1521	68	2.88658e-15	1.5069e-14
O33177			Probable oxidoreductase	0.200792	1.14933	0.0297506	6.7492	122	5.32899e-10	1.79694e-09
O33178			DAPG_hydrolase domain-containing protein	0.196493	1.14591	0.0353316	5.56139	48	1.16412e-06	2.8536e-06
O33187			HTH tetR-type domain-containing protein	0.253041	1.19172	0.0439737	5.75437	120	6.79303e-08	1.88294e-07
O33189			Probable conserved ATP-binding protein ABC transporter	0.408121	1.32696	0.0286533	14.2434	611	0	0
O33230		hflX	GTPase HflX (GTP-binding protein HflX)	0.268227	1.20433	0.0372664	7.19757	182	1.55391e-11	5.98426e-11
O33237			Probable conserved transmembrane protein	0.224599	1.16845	0.0367176	6.11693	128	1.07598e-08	3.24754e-08
O33272			Possible conserved membrane or secreted protein	0.144514	1.10536	0.0171125	8.44493	454	4.44089e-16	2.44509e-15
O33283	Rv2740	ephG	Epoxide hydrolase EphG (EH) (EC 3.3.2.10) (Cholesterol-5,6-oxide hydrolase) (EC 3.3.2.11)	0.147819	1.10789	0.0122997	12.0181	48	4.44089e-16	2.44509e-15
O33332		ltp1	Probable lipid-transfer protein Ltp1	0.0852071	1.06084	0.0172688	4.93416	429	1.15384e-06	2.83088e-06
O33341	Rv2859c		Putative glutamine amidotransferase Rv2859c (EC 2.4.2.-)	0.0777555	1.05537	0.0149287	5.20844	241	4.08459e-07	1.05251e-06
O33358			Possible conserved transmembrane protein	0.106991	1.07698	0.021302	5.02259	155	1.38749e-06	3.36603e-06
O50419	Rv3394c		UmuC domain-containing protein	1.44641	2.72529	0.0876022	16.5111	9	4.88842e-08	1.37942e-07
O50440	Rv1184c RVBD_1184c	chp2	Diacyltrehalose acyltransferase Chp2 (EC 2.3.1.-)	0.312751	1.24207	0.0194144	16.1092	184	0	0
O50461	Rv1246c	relE	Toxin RelE (EC 3.1.-.-) (Putative endoribonuclease RelE)	1.00925	2.01287	0.12454	8.10384	20	9.54538e-08	2.60236e-07
O53154			Probable conserved ATP-binding protein ABC transporter	0.13685	1.0995	0.0174811	7.82846	640	2.04281e-14	9.98039e-14
O53164			Probable macrolide-transport ATP-binding protein ABC transporter	0.192064	1.1424	0.0329382	5.83105	269	1.57471e-08	4.62889e-08
O53182	Rv2455c	korA	2-oxoglutarate oxidoreductase subunit KorA (EC 1.2.7.3) (Alpha-ketoglutarate oxidoreductase subunit alpha/gamma) (KG oxidoreductase subunit alpha/gamma) (KGO subunit alpha/gamma) (KOR subunit alpha/gamma)	0.130471	1.09465	0.0135731	9.6125	1133	0	0
O53193	Rv2466c RVBD_2466c		Thioredoxin-like reductase Rv2466c	0.170706	1.12561	0.0250213	6.82241	303	4.87117e-11	1.79501e-10
O53289	Rv3042c	serB2	Phosphoserine phosphatase SerB2 (PSP) (PSPase) (EC 3.1.3.3) (O-phosphoserine phosphohydrolase) (Protein-serine/threonine phosphatase) (EC 3.1.3.16)	0.135313	1.09833	0.0234959	5.759	583	1.36996e-08	4.06946e-08
O53323			Probable transcriptional regulatory protein (Probably TetR/AcrR-family)	0.207104	1.15437	0.0248013	8.35051	43	1.52003e-10	5.36964e-10
O53343			Probable conserved ATP-binding protein ABC transporter	0.0921926	1.06599	0.0181388	5.08261	796	4.643e-07	1.18988e-06
O53361	Rv3310 LH57_18080	sapM	Phosphatidylinositol-3-phosphatase (PI3P phosphatase) (EC 3.1.3.64) (Acid phosphatase SapM) (EC 3.1.3.2) (Secreted acid phosphatase)	0.762382	1.69629	0.087781	8.68504	18	7.46064e-08	2.0599e-07
O53388			AB hydrolase-1 domain-containing protein	0.29192	1.22427	0.014785	19.7444	22	1.77636e-15	9.484e-15
O53398			Probable oxidoreductase	0.120848	1.08737	0.021206	5.69877	304	2.85235e-08	8.2385e-08
O53408			SRPBCC family protein	0.254493	1.19292	0.0451342	5.63859	115	1.24379e-07	3.34884e-07
O53414			Rhodanese domain-containing protein	0.284987	1.2184	0.0471398	6.04557	37	5.44715e-07	1.38588e-06
O53420			Probable conserved transmembrane protein	0.471569	1.38662	0.0594253	7.93549	38	1.38502e-09	4.5347e-09
O53424	Rv1076	lipU	Esterase LipU (EC 3.1.1.-)	0.40493	1.32402	0.0161898	25.0114	33	0	0
O53432			Conserved protein	0.162336	1.1191	0.0310819	5.22284	355	3.00877e-07	7.83892e-07
O53445			Probable membrane glycine and proline rich protein	0.276619	1.21135	0.0334104	8.27942	168	3.68594e-14	1.75518e-13
O53485			Probable sugar-binding lipoprotein	0.320595	1.24885	0.0261639	12.2533	115	0	0
O53488		lipT	Carboxylic ester hydrolase (EC 3.1.1.-)	0.160669	1.11781	0.0210322	7.63919	197	9.29923e-13	3.91262e-12
O53493	Rv2051c	ppm1	Bifunctional apolipoprotein N-acyltransferase/polyprenol monophosphomannose synthase [Includes: Apolipoprotein N-acyltransferase (ALP N-acyltransferase) (EC 2.3.1.269); Polyprenol monophosphomannose synthase (PPM synthase) (Polyprenol-P-Man synthase) (Ppm1) (EC 2.4.1.-) (Dolichol-phosphate mannose synthase) (EC 2.4.1.83)]	0.125521	1.0909	0.0230947	5.43504	557	8.20395e-08	2.2497e-07
O53508	Rv2174	mptA	Alpha-(1->6)-mannopyranosyltransferase A (MptA) (EC 2.4.1.-) (Polyprenyl-1-monophosphorylmannose dependent alpha-(1->6)-mannopyranosyltransferase) (PPM-dependent alpha-(1->6)-mannopyranosyltransferase)	0.505501	1.41962	0.0800582	6.31417	23	1.92127e-06	4.58212e-06
O53530			DUF3145 domain-containing protein	0.129716	1.09408	0.000848599	152.859	14	0	0
O53546		yrbE4A	Conserved integral membrane protein YrbE4A. Possible ABC transporter	0.183071	1.1353	0.0353055	5.18534	113	9.5563e-07	2.36309e-06
O53564			Acetoacetate decarboxylase	0.11513	1.08307	0.0209754	5.48883	677	5.72446e-08	1.6073e-07
O53581	Rv3802c	cut6	Carboxylesterase/lipase Culp6 (EC 3.1.1.-) (Cell wall lipase) (Cutinase-like protein 6) (Culp6)	0.33847	1.26441	0.0222621	15.2039	171	0	0
O53585	Rv3808c	glfT2	Galactofuranosyltransferase GlfT2 (GalTr 2) (EC 2.4.1.288) (Arabinogalactan galactosyltransferase 2) (Galactofuranosylgalactofuranosylrhamnosyl-N-acetylglucosaminyl-diphospho-decaprenol beta-1,5/1,6-galactofuranosyltransferase) (Polymerizing galactofuranosyltransferase GlfT2)	0.168971	1.12426	0.0289478	5.83711	770	7.82564e-09	2.38492e-08
O53598			Conserved protein similar to jag protein	0.114257	1.08242	0.0218625	5.22618	273	3.44223e-07	8.927e-07
O53604	Rv0059	darT	DNA ADP-ribosyl transferase (DarT) (EC 2.4.2.-) (Toxin DarT)	0.158779	1.11634	0.0317357	5.00317	182	1.32278e-06	3.22849e-06
O53605	Rv0060	darG	DNA ADP-ribosyl glycohydrolase (DarG) (EC 3.2.2.-) (Antitoxin DarG)	0.186096	1.13768	0.0163687	11.369	353	0	0
O53608			Possible oxidoreductase	0.414465	1.3328	0.0618886	6.69695	50	1.7884e-08	5.22977e-08
O53613			Probable oxidoreductase	0.113715	1.08201	0.022543	5.04434	472	6.50303e-07	1.63825e-06
O53622			Probable oxidoreductase	0.221371	1.16584	0.0213418	10.3726	267	0	0
O53664	Rv0241c	htdX	3-hydroxyacyl-thioester dehydratase X (EC 4.2.1.-) (3-hydroxybutyryl-CoA dehydratase) (EC 4.2.1.55) (Enoyl-CoA hydratase 2) (EC 4.2.1.119)	0.262482	1.19954	0.0144437	18.1727	302	0	0
O53666	Rv0244c	fadE5	Broad-specificity linear acyl-CoA dehydrogenase FadE5 (Long-chain-acyl-CoA dehydrogenase) (EC 1.3.8.8) (Medium-chain-acyl-CoA dehydrogenase) (EC 1.3.8.7) (Short-chain-acyl-CoA dehydrogenase) (EC 1.3.8.1)	0.116526	1.08412	0.0144607	8.0581	1069	2.22045e-15	1.17218e-14
O53666;O53158				0.113473	1.08183	0.014834	7.64953	56	2.92338e-10	1.0149e-09
O53716			Lipoprotein	0.11788	1.08514	0.00383725	30.7198	31	0	0
O53718			Possible conserved secreted protein	0.143731	1.10476	0.016549	8.68518	458	0	0
O53740			Conserved protein	0.167572	1.12317	0.0317879	5.27156	316	2.51172e-07	6.60497e-07
O53762			Probable monooxygenase	0.138796	1.10099	0.0231353	5.99934	251	6.88076e-09	2.11525e-08
O53901;I6Y231				0.278676	1.21308	0.0557359	4.99994	231	1.13398e-06	2.78699e-06
O53901;P9WQE9				0.815809	1.76029	0.0389785	20.9297	117	0	0
O53915			Probable second part of macrolide-transport ATP-binding protein ABC transporter	0.52436	1.4383	0.00341389	153.596	12	0	0
O53930			Possible integral membrane protein	0.482735	1.39739	0.0580671	8.31339	106	3.38396e-13	1.4952e-12
O65934	Rv1747		ABC transporter ATP-binding/permease protein Rv1747 (EC 7.-.-.-)	0.0804965	1.05738	0.0139929	5.75268	625	1.37578e-08	4.07816e-08
O65935			Possible integral membrane protein	0.350236	1.27477	0.0104079	33.6511	36	0	0
O69637			Probable conserved transmembrane protein	0.222923	1.1671	0.0421879	5.28405	164	3.97513e-07	1.02712e-06
O69661			Possible conserved membrane protein	0.151769	1.11093	0.0227055	6.68424	339	9.5614e-11	3.43358e-10
O69662			Possible conserved transmembrane protein	0.192625	1.14284	0.0260015	7.40822	186	4.33742e-12	1.74924e-11
O69670	Rv3702c	egtC	Gamma-glutamyl-hercynylcysteine sulfoxide hydrolase (EC 3.5.1.118) (Gamma-glutamyl hercynylcysteine S-oxide hydrolase)	0.216264	1.16172	0.0405508	5.33316	154	3.38429e-07	8.78483e-07
O69715			DUF4871 domain-containing protein	0.245359	1.18539	0.00923484	26.5689	32	0	0
O69729	Rv3764c	tcrY	Probable sensor histidine kinase TcrY (EC 2.7.13.3)	1.51484	2.85768	0.0387225	39.1205	392	0	0
O69730	Rv3765c	tcrX	Probable transcriptional regulatory protein TcrX	1.37167	2.5877	0.0360822	38.0152	334	0	0
O69731	Rv3766 RVBD_3766		Uncharacterized protein Rv3766	0.592356	1.50771	0.0288285	20.5476	216	0	0
O69732	Rv3867	espH	ESX-1 secretion-associated protein EspH	0.683513	1.60605	0.0338518	20.1913	57	0	0
O86314			Probable membrane protein	0.19231	1.14259	0.0253743	7.57894	40	2.96783e-09	9.51799e-09
O86337		lprC	Possible lipoprotein LprC	0.199325	1.14816	0.0139334	14.3056	400	0	0
O86351			Integral membrane protein	0.372332	1.29444	0.0641282	5.80606	128	4.76781e-08	1.34809e-07
P71649			Hypothetical arginine and alanine rich protein	0.140063	1.10195	0.0274902	5.09502	79	2.3229e-06	5.48891e-06
P71805			Transferase	0.48622	1.40077	0.0384652	12.6405	352	0	0
P71969			Possible secreted protease	0.255325	1.1936	0.0201704	12.6584	428	0	0
P71976			3-keto-5-aminohexanoate cleavage protein	0.401829	1.32118	0.0233755	17.1902	9	3.43585e-08	9.82318e-08
P71982			GGDEF domain-containing protein	0.213555	1.15954	0.0294114	7.26096	45	4.18647e-09	1.32454e-08
P94982			Adenylate cyclase (ATP pyrophosphate-lyase) (Adenylyl cyclase)	0.396657	1.31645	0.0383183	10.3516	182	0	0
P94996		pks7	Probable polyketide synthase Pks7	0.281152	1.21516	0.02045	13.7482	571	0	0
P95017			Probable conserved transmembrane protein	0.637641	1.55578	0.101605	6.27567	124	5.32346e-09	1.65821e-08
P95029		fas	Enoyl-CoA hydratase 2 (EC 4.2.1.119) (Enoyl-CoA hydratase 2)	0.0818496	1.05837	0.00839782	9.74653	5919	0	0
P95038	Rv0692	mftB	Peptide chaperone MftB	0.883705	1.84511	0.0776787	11.3764	40	4.13003e-14	1.95673e-13
P95059		atsA	Possible arylsulfatase AtsA (Aryl-sulfate sulphohydrolase) (Arylsulphatase)	0.254895	1.19325	0.020659	12.3382	723	0	0
P95186		fadE23	Probable acyl-CoA dehydrogenase FadE23	0.219792	1.16457	0.0263894	8.32879	800	4.44089e-16	2.44509e-15
P95187		fadE24	Probable acyl-CoA dehydrogenase FadE24	0.190469	1.14113	0.0260284	7.31772	413	1.32561e-12	5.51977e-12
P95200	Rv0392c	ndhA	Type II NADH:quinone oxidoreductase NdhA (EC 1.6.5.9) (Type II NADH dehydrogenase NdhA)	0.118791	1.08582	0.0175616	6.76425	555	3.40785e-11	1.2741e-10
P95227		fadD2	Probable fatty-acid-CoA ligase FadD2 (Fatty-acid-CoA synthetase) (Fatty-acid-CoA synthase)	0.163769	1.12021	0.0150423	10.8872	1631	0	0
P95229			Alpha/beta hydrolase	0.182917	1.13518	0.0231573	7.89889	428	2.39808e-14	1.15955e-13
P95238			YtxH domain-containing protein	0.519885	1.43384	0.0499639	10.4052	95	0	0
P95278			Possible monooxygenase	0.347898	1.27271	0.0316193	11.0027	92	0	0
P95286			Probable short-chain type dehydrogenase/reductase	0.118985	1.08597	0.00676694	17.5833	98	0	0
P96202	Rv2933	ppsC	Phenolphthiocerol/phthiocerol polyketide synthase subunit C (EC 2.3.1.292) ((Phenol)carboxyphthiodiolenone synthase subunit C) (Beta-ketoacyl-acyl-carrier-protein synthase I) (Phthiocerol synthesis polyketide synthase type I PpsC)	0.547009	1.46105	0.0100664	54.3403	2530	0	0
P96202;P9WQE5		ppsB/ppsC		1.20044	2.2981	0.0717	16.7426	35	0	0
P96202;P9WQE5;P9WQE7				0.45572	1.37147	0.0245434	18.5679	157	0	0
P96235			Probable conserved transmembrane protein	0.315073	1.24407	0.0201146	15.6639	160	0	0
P96272			Possible transmembrane protein	0.402046	1.32138	0.0476154	8.44362	88	5.72431e-13	2.46932e-12
P96284	Rv2947c	pks15	Putative inactive phenolphthiocerol synthesis polyketide synthase type I Pks15	0.288751	1.22158	0.0326816	8.83527	276	0	0
P96391			G domain-containing protein	0.177489	1.13091	0.0233191	7.61131	25	5.75505e-08	1.61428e-07
P96402	Rv0220	lipC	Esterase LipC (EC 3.1.1.-)	0.282712	1.21648	0.0337925	8.36612	220	6.88338e-15	3.48371e-14
P96808		fadE1	Probable acyl-CoA dehydrogenase FadE1	0.103394	1.0743	0.0214329	4.82408	488	1.88315e-06	4.49499e-06
P96810			GCN5-related N-acetyltransferase	0.26919	1.20513	0.0197056	13.6606	253	0	0
P96831	Rv0154c	fadE2	Probable acyl-CoA dehydrogenase FadE2 (EC 1.3.99.-)	0.125759	1.09108	0.00664101	18.9367	1018	0	0
P96832		pntAa	Probable NAD(P) transhydrogenase (Subunit alpha) PntAa [first part catalytic part] (Pyridine nucleotide transhydrogenase subunit alpha) (Nicotinamide nucleotide transhydrogenase subunit alpha)	0.33325	1.25985	0.0192041	17.3531	872	0	0
P96833		pntAb	Proton-translocating NAD(P)(+) transhydrogenase (EC 7.1.1.1)	1.02277	2.03182	0.109302	9.35732	26	8.29834e-10	2.75861e-09
P96834		pntB	NAD(P) transhydrogenase subunit beta (EC 7.1.1.1) (Nicotinamide nucleotide transhydrogenase subunit beta)	0.743222	1.67391	0.0421438	17.6354	157	0	0
P96878			Carbonic anhydrase (EC 4.2.1.1)	0.231198	1.17381	0.0189941	12.1721	694	0	0
P96883			Probable conserved transmembrane protein	0.224908	1.1687	0.0158945	14.1501	43	0	0
P96901		lhr	Probable ATP-dependent helicase Lhr (Large helicase-related protein)	0.207836	1.15495	0.0259458	8.0104	575	6.21725e-15	3.16934e-14
P9WFE5	Rv1851	ureF	Urease accessory protein UreF	0.43686	1.35365	0.0499145	8.75216	14	4.7394e-07	1.21348e-06
P9WFE9	Rv1849	ureB	Urease subunit beta (EC 3.5.1.5) (Urea amidohydrolase subunit beta)	0.0396127	1.02784	0.00430646	9.19843	12	8.7645e-07	2.17492e-06
P9WFF1	Rv1850	ureC	Urease subunit alpha (EC 3.5.1.5) (Urea amidohydrolase subunit alpha)	0.45517	1.37094	0.0800488	5.68616	131	8.06989e-08	2.21725e-07
P9WFF5	Rv1086		(2Z,6E)-farnesyl diphosphate synthase (EC 2.5.1.68) (Short-chain Z-isoprenyl diphosphate synthase) (Z-FPP synthase) (Z-FPPS) (Z-Polyprenyl diphosphate synthase) (Z-isoprenyl diphosphate synthase)	0.557517	1.47173	0.0661379	8.4296	61	8.04556e-12	3.19443e-11
P9WFG3	Rv1825		UPF0749 protein Rv1825	0.339678	1.26547	0.0570048	5.95877	100	3.82239e-08	1.08732e-07
P9WFH5	Rv3767c		Putative S-adenosyl-L-methionine-dependent methyltransferase Rv3767c (EC 2.1.1.-)	0.337486	1.26355	0.0275346	12.2568	500	0	0
P9WFH5;P9WFI7;P9WFJ3				0.322315	1.25034	0.030103	10.7071	67	4.44089e-16	2.44509e-15
P9WFI3	Rv0830		Putative S-adenosyl-L-methionine-dependent methyltransferase Rv0830 (EC 2.1.1.-)	0.241019	1.18183	0.0309765	7.7807	246	1.98952e-13	8.95919e-13
P9WFJ1	Rv0145		Putative S-adenosyl-L-methionine-dependent methyltransferase Rv0145 (EC 2.1.1.-)	0.626277	1.54358	0.0531099	11.7921	211	0	0
P9WFJ3	Rv0146		Putative S-adenosyl-L-methionine-dependent methyltransferase Rv0146 (EC 2.1.1.-)	0.267868	1.20403	0.0214405	12.4935	678	0	0
P9WFJ5	Rv2345		UPF0603 protein Rv2345	0.174752	1.12877	0.0258092	6.77089	1068	2.10845e-11	8.03204e-11
P9WFJ7	Rv1481		UPF0353 protein Rv1481	0.216949	1.16227	0.0281796	7.6988	220	4.60521e-13	2.01272e-12
P9WFK7	Rv2416c	eis	N-acetyltransferase Eis (EC 2.3.1.-) (Aminoglycoside N-acetyltransferase) (Enhanced intracellular survival protein) (Protein-lysine N-acetyltransferase)	0.526938	1.44087	0.011286	46.6895	872	0	0
P9WFK9	Rv0566c		UPF0234 protein Rv0566c	0.195202	1.14488	0.0379218	5.14748	541	3.70084e-07	9.57125e-07
P9WFL3	Rv3193c		UPF0182 protein Rv3193c	0.129687	1.09406	0.0114851	11.2918	1490	0	0
P9WFM7	Rv2908c	khpA	RNA-binding protein KhpA (KH-domain protein A)	0.129692	1.09406	0.0149107	8.69793	269	4.44089e-16	2.44509e-15
P9WFP3	Rv1842c		UPF0053 protein Rv1842c	0.209794	1.15652	0.0258511	8.11547	274	1.64313e-14	8.14057e-14
P9WFP7	Rv1461		UPF0051 protein Rv1461 [Cleaved into: Endonuclease PI-MtuHIIP (EC 3.1.-.-) (Mtu pps1 intein)]	0.170792	1.12568	0.0215622	7.92091	739	8.65974e-15	4.35148e-14
P9WFY1	Rv1613	trpA	Tryptophan synthase alpha chain (EC 4.2.1.20)	0.1806	1.13335	0.0205553	8.78602	629	0	0
P9WG21	Rv2938	drrC	Probable doxorubicin resistance ABC transporter permease protein DrrC	0.367228	1.28987	0.055412	6.62723	43	4.47087e-08	1.2654e-07
P9WG23	Rv2937	drrB	Doxorubicin resistance ABC transporter permease protein DrrB	0.46932	1.38446	0.0383037	12.2526	109	0	0
P9WG45	Rv0005	gyrB	DNA gyrase subunit B (EC 5.6.2.2)	0.103558	1.07442	0.021263	4.87031	1378	1.24295e-06	3.04155e-06
P9WG67	Rv3914	trxA	Thioredoxin (Trx) (MPT46)	0.216338	1.16178	0.0206522	10.4753	320	0	0
P9WG99	Rv1224	tatB	Sec-independent protein translocase protein TatB	0.374927	1.29677	0.0685234	5.47151	36	3.53552e-06	8.2369e-06
P9WGA1	Rv2094c	tatA	Sec-independent protein translocase protein TatA	0.616686	1.53335	0.0986304	6.25249	95	1.14625e-08	3.43752e-08
P9WGD1	Rv0806c	cpsY	Exopolysaccharide phosphotransferase CpsY (EC 2.7.-.-) (Stealth protein CpsY)	0.298934	1.23023	0.0382424	7.81681	145	1.01386e-12	4.25306e-12
P9WGD5	Rv0054	ssb	Single-stranded DNA-binding protein (SSB)	0.240206	1.18116	0.0302878	7.93079	250	7.28306e-14	3.38795e-13
P9WGD9	Rv2921c	ftsY	Signal recognition particle receptor FtsY (SRP receptor)	0.0691711	1.04911	0.0117992	5.86237	540	7.94963e-09	2.42009e-08
P9WGK7	Rv0902c	prrB	Sensor-type histidine kinase PrrB (EC 2.7.13.3)	0.205176	1.15283	0.0172757	11.8766	437	0	0
P9WGK9	Rv3245c	mtrB	Sensor histidine kinase MtrB (EC 2.7.13.3)	0.407315	1.32621	0.0463618	8.78556	142	4.44089e-15	2.28447e-14
P9WGL1	Rv0982	mprB	Signal transduction histidine-protein kinase/phosphatase MprB (EC 2.7.13.3) (EC 3.1.3.-) (Mycobacterial persistence regulator B)	0.148067	1.10808	0.0287069	5.15789	237	5.27356e-07	1.34414e-06
P9WGN9	Rv2586c	secF	Protein translocase subunit SecF	0.0474713	1.03345	0.00891003	5.32785	315	1.89615e-07	5.06178e-07
P9WGS7	Rv0687		Uncharacterized NAD-dependent oxidoreductase Rv0687 (EC 1.-.-.-)	0.186143	1.13772	0.0199642	9.32386	99	3.10862e-15	1.61385e-14
P9WGS9	Rv3791	dprE2	Decaprenylphosphoryl-2-keto-beta-D-erythro-pentose reductase (EC 1.1.1.333) (Decaprenyl-phospho-2'-keto-D-arabinose reductase) (Decaprenylphospho-beta-D-erythro-pentofuranosid-2-ulose 2-reductase) (Decaprenylphosphoryl-beta-D-ribofuranose 2'-epimerase subunit DprE2) (Decaprenyl-phosphoribose 2'-epimerase subunit 2) (NAD-dependent decaprenylphosphoryl-D-2-keto-erythropentose reductase)	0.210182	1.15683	0.0346602	6.06408	196	6.70883e-09	2.06465e-08
P9WGV3	Rv3248c	ahcY	Adenosylhomocysteinase (EC 3.3.1.1) (S-adenosyl-L-homocysteine hydrolase) (AdoHcyase)	0.122586	1.08868	0.0236448	5.1845	1594	2.44288e-07	6.43597e-07
P9WGV5;O53176				0.315984	1.24486	0.0416205	7.59205	58	2.9642e-10	1.02781e-09
P9WGV9	Rv2594c	ruvC	Crossover junction endodeoxyribonuclease RuvC (EC 3.1.21.10) (Holliday junction nuclease RuvC) (Holliday junction resolvase RuvC)	1.0358	2.05026	0.0450027	23.0165	16	1.0858e-13	5.00141e-13
P9WGW1	Rv2592c	ruvB	Holliday junction ATP-dependent DNA helicase RuvB (EC 3.6.4.12)	0.389966	1.31036	0.0273179	14.2751	493	0	0
P9WGW3	Rv2593c	ruvA	Holliday junction ATP-dependent DNA helicase RuvA (EC 3.6.4.12)	0.52284	1.43678	0.0276519	18.9079	254	0	0
P9WGX1	Rv2372c	rsmE	Ribosomal RNA small subunit methyltransferase E (EC 2.1.1.193) (16S rRNA m3U1498 methyltransferase)	0.275315	1.21026	0.0349969	7.86683	48	3.50196e-10	1.20538e-09
P9WGY3	Rv3853	rraA	Putative 4-hydroxy-4-methyl-2-oxoglutarate aldolase (HMG aldolase) (EC 4.1.3.17) (Oxaloacetate decarboxylase) (OAA decarboxylase) (EC 4.1.1.112) (Regulator of ribonuclease activity homolog) (RraA-like protein)	0.380093	1.30143	0.0271159	14.0174	228	0	0
P9WGZ9	Rv2752c	rnj	Ribonuclease J (RNase J) (EC 3.1.-.-) (Beta-lactamase) (EC 3.5.2.6) (Penicillinase)	0.117529	1.08488	0.017716	6.63406	484	8.76073e-11	3.16622e-10
P9WH21	Rv3818		Putative Rieske 2Fe-2S iron-sulfur protein Rv3818 (EC 1.-.-.-)	0.180771	1.13349	0.0321589	5.62117	395	3.59014e-08	1.02539e-07
P9WH23	Rv2195	qcrA	Cytochrome bc1 complex Rieske iron-sulfur subunit (Cytochrome bc1 reductase complex subunit QcrA) (Rieske iron-sulfur protein) (Ubiquinol--cytochrome c reductase iron-sulfur subunit)	0.120374	1.08702	0.0168274	7.15348	947	1.69265e-12	6.98619e-12
P9WH45	Rv0705	rpsS	30S ribosomal protein S19	0.316888	1.24564	0.0304298	10.4138	402	0	0
P9WH57	Rv0717	rpsZ	30S ribosomal protein S14 type Z	0.25222	1.19104	0.0336044	7.50558	92	3.79368e-11	1.41647e-10
P9WH63	Rv0682	rpsL	30S ribosomal protein S12	0.45863	1.37424	0.0367492	12.48	81	0	0
P9WH67	Rv0700	rpsJ	30S ribosomal protein S10	0.196627	1.14602	0.0272643	7.21189	487	2.12297e-12	8.69862e-12
P9WH69	Rv0233	nrdB	R2-like ligand binding oxidase (EC 1.-.-.-) (Ribonucleotide reductase R2 subunit homolog) (Ribonucleotide reductase small subunit homolog)	0.38931	1.30977	0.0162247	23.9948	161	0	0
P9WH71	Rv3048c	nrdF2	Ribonucleoside-diphosphate reductase subunit beta nrdF2 (EC 1.17.4.1) (Ribonucleoside-diphosphate reductase nrdF2) (Ribonucleotide reductase R2-2 small subunit)	0.315832	1.24473	0.029176	10.8251	144	0	0
P9WH71;P9WH73				0.214584	1.16037	0.0276468	7.76163	91	1.18985e-11	4.63926e-11
P9WH73	Rv1981c	nrdF1	Ribonucleoside-diphosphate reductase subunit beta nrdF1 (EC 1.17.4.1) (Ribonucleotide reductase R2-1 small subunit) (Ribonucleotide reductase small subunit 1)	0.352076	1.2764	0.030201	11.6577	225	0	0
P9WH75	Rv3051c	nrdE	Ribonucleoside-diphosphate reductase subunit alpha (EC 1.17.4.1) (Ribonucleotide reductase R1 subunit)	0.287403	1.22044	0.0243783	11.7893	1224	0	0
P9WH89	Rv3461c	rpmJ	50S ribosomal protein L36 (Ribosomal protein B)	0.204644	1.1524	0.0192861	10.6109	81	0	0
P9WHA1	Rv1298	rpmE	50S ribosomal protein L31	0.0373563	1.02623	0.000837403	44.6097	27	0	0
P9WHC5	Rv1643	rplT	50S ribosomal protein L20	0.285243	1.21862	0.0344518	8.27947	361	2.44249e-15	1.28219e-14
P9WHD1	Rv0720	rplR	50S ribosomal protein L18	0.165437	1.12151	0.0270029	6.12662	275	3.09657e-09	9.89709e-09
P9WHG1	Rv3105c	prfB	Peptide chain release factor 2 (RF-2)	0.0830357	1.05924	0.017575	4.72466	552	2.92809e-06	6.86712e-06
P9WHG5	Rv2142c	parE2	Toxin ParE2	0.15658	1.11464	0.0122708	12.7603	27	6.00853e-13	2.57809e-12
P9WHG9	Rv2583c	relA	Bifunctional (p)ppGpp synthase/hydrolase RelA [Includes: GTP pyrophosphokinase (EC 2.7.6.5) ((p)ppGpp synthase) (ATP:GTP 3'-pyrophosphotransferase) (Stringent response-like protein) (ppGpp synthase II); Guanosine-3',5'-bis(diphosphate) 3'-pyrophosphohydrolase (EC 3.1.7.2) (Penta-phosphate guanosine-3'-pyrophosphohydrolase) ((ppGpp)ase)]	0.248585	1.18804	0.0167044	14.8814	1077	0	0
P9WHH9	Rv0462	lpdC	Dihydrolipoyl dehydrogenase (LPD) (EC 1.8.1.4) (Component of peroxynitrite reductase/peroxidase complex) (Component of PNR/P) (Dihydrolipoamide dehydrogenase) (E3 component of alpha-ketoacid dehydrogenase complexes)	0.099814	1.07164	0.0205236	4.86339	853	1.37388e-06	3.33877e-06
P9WHJ3	Rv2737c	recA	Protein RecA (Recombinase A) [Cleaved into: Endonuclease PI-MtuI (EC 3.1.-.-) (Mtu RecA intein)]	1.04065	2.05716	0.0310487	33.5168	636	0	0
P9WHK9	Rv0382c	pyrE	Orotate phosphoribosyltransferase (OPRT) (OPRTase) (EC 2.4.2.10)	0.317346	1.24604	0.035839	8.85476	170	1.11022e-15	5.99563e-15
P9WHP9	Rv3455c	truA	tRNA pseudouridine synthase A (EC 5.4.99.12) (tRNA pseudouridine(38-40) synthase) (tRNA pseudouridylate synthase I) (tRNA-uridine isomerase I)	0.149082	1.10886	0.0290726	5.12791	59	3.41394e-06	7.96679e-06
P9WHR3	Rv2224c	hip1	Serine protease Hip1 (EC 3.4.21.-) (Hydrolase important for pathogenesis 1) (Serine hydrolase Hip1)	0.122108	1.08832	0.0197577	6.18031	668	1.11283e-09	3.6691e-09
P9WHR9	Rv3671c		Serine protease Rv3671c (EC 3.4.21.-)	0.280042	1.21423	0.0219991	12.7297	246	0	0
P9WHS1	Rv1334	mec	CysO-cysteine peptidase (EC 3.13.1.6) (Metallocarboxypeptidase Mec)	0.0935792	1.06701	0.0196292	4.76735	171	3.97398e-06	9.2127e-06
P9WHT5	Rv2782c		Uncharacterized zinc protease Rv2782c (EC 3.4.24.-)	0.166451	1.12229	0.0284389	5.85294	246	1.53545e-08	4.53238e-08
P9WHW9	Rv3873	PPE68	PPE family immunomodulator PPE68	0.161214	1.11823	0.0308502	5.22571	140	6.16616e-07	1.55896e-06
P9WI61	Rv2482c	plsB	Glycerol-3-phosphate acyltransferase (GPAT) (EC 2.3.1.15)	0.185277	1.13704	0.0134243	13.8016	1138	0	0
P9WI73	Rv0410c	pknG	Serine/threonine-protein kinase PknG (EC 2.7.11.1)	0.0969296	1.06949	0.0120576	8.03888	971	2.66454e-15	1.39357e-14
P9WI79	Rv0931c	pknD	Serine/threonine-protein kinase PknD (EC 2.7.11.1)	0.13128	1.09527	0.0225703	5.8165	916	8.29865e-09	2.52089e-08
P9WI81	Rv0014c	pknB	Serine/threonine-protein kinase PknB (EC 2.7.11.1)	0.104256	1.07494	0.0224809	4.63753	605	4.32346e-06	9.99002e-06
P9WI83	Rv0015c	pknA	Serine/threonine-protein kinase PknA (EC 2.7.11.1)	0.237097	1.17862	0.0244339	9.7036	473	0	0
P9WID5	Rv2202c	adoK	Adenosine kinase (ADK) (AK) (EC 2.7.1.20)	0.190393	1.14107	0.025012	7.61208	561	1.15019e-13	5.27218e-13
P9WIH5	Rv2047c		Uncharacterized protein Rv2047c	0.269941	1.20576	0.0363338	7.42946	547	4.21885e-13	1.85248e-12
P9WIK9	Rv3824c	papA1	2'-acyl-2-O-sulfo-trehalose (hydroxy)phthioceranyltransferase PapA1 (EC 2.3.1.283) (Polyketide synthase-associated protein A1) (SL659 acyltransferase PapA1)	0.494254	1.40859	0.0276229	17.8929	680	0	0
P9WIL9	Rv2095c	pafC	Protein PafC (Proteasome accessory factor C)	0.0907653	1.06493	0.0171728	5.28542	564	1.79536e-07	4.79727e-07
P9WIM1	Rv2096c	pafB	Protein PafB (Proteasome accessory factor B)	0.271263	1.20686	0.0336965	8.05019	291	2.13163e-14	1.03963e-13
P9WIM7	Rv1078	pra	Proline-rich antigen homolog (Pra)	0.203582	1.15155	0.014284	14.2524	106	0	0
P9WIN5	Rv2939	papA5	Phthiocerol/phthiodiolone dimycocerosyl transferase (EC 2.3.1.282) (Acyltransferase PapA5) (Phthiocerol/phthiodiolone O-acyltransferase) (Polyketide synthase-associated protein A5)	0.269298	1.20522	0.0165866	16.2359	115	0	0
P9WIP9	Rv0475	hbhA	Heparin-binding hemagglutinin (Adhesin)	0.0847136	1.06048	0.00899429	9.41859	510	0	0
P9WIR9	Rv0954		34 kDa antigenic protein homolog	0.371035	1.29328	0.00799251	46.4228	27	0	0
P9WIT5	Rv3921c	yidC	Membrane protein insertase YidC (Foldase YidC) (Membrane integrase YidC) (Membrane protein YidC)	0.370796	1.29307	0.0463594	7.9983	102	2.06013e-12	8.45343e-12
P9WIW5	Rv3157	nuoM	NADH-quinone oxidoreductase subunit M (EC 7.1.1.-) (NADH dehydrogenase I subunit M) (NDH-1 subunit M)	0.763344	1.69742	0.0423064	18.0432	29	0	0
P9WIW7	Rv3145	nuoA	NADH-quinone oxidoreductase subunit A (EC 7.1.1.-) (NADH dehydrogenase I subunit A) (NDH-1 subunit A) (NUO1)	0.522628	1.43657	0.0679391	7.69259	101	9.86455e-12	3.87841e-11
P9WIX3	Rv3155	nuoK	NADH-quinone oxidoreductase subunit K (EC 7.1.1.-) (NADH dehydrogenase I subunit K) (NDH-1 subunit K)	0.21333	1.15936	0.0330665	6.45156	22	1.72082e-06	4.12499e-06
P9WJ69	Rv3221A	rshA	Anti-sigma factor RshA (Regulator of SigH) (Sigma-H anti-sigma factor RshA)	0.131179	1.09519	0.0148781	8.81693	165	1.55431e-15	8.33005e-15
P9WJ97	Rv0341	iniB	Isoniazid-induced protein IniB	0.624573	1.54175	0.0128843	48.4755	44	0	0
P9WJB9	Rv3880c	espL	ESX-1 secretion-associated protein EspL	0.158207	1.1159	0.0295067	5.36173	389	1.4166e-07	3.80685e-07
P9WJC1	Rv3879c	espK	ESX-1 secretion-associated protein EspK	0.189739	1.14056	0.0223184	8.50148	688	0	0
P9WJD1	Rv3865	espF	ESX-1 secretion-associated protein EspF	0.333695	1.26024	0.0373782	8.92755	465	0	0
P9WJD9	Rv3881c	espB	ESX-1 secretion-associated protein EspB (Antigen MTB48)	0.20318	1.15123	0.0180269	11.2709	480	0	0
P9WJE3	Rv1797	eccE5	ESX-5 secretion system protein EccE5 (ESX conserved component E5) (Type VII secretion system protein EccE5) (T7SS protein EccE5)	0.139029	1.10116	0.0181109	7.67652	382	1.38112e-13	6.31016e-13
P9WJE5	Rv0292	eccE3	ESX-3 secretion system protein EccE3 (ESX conserved component E3) (Type VII secretion system protein EccE3) (T7SS protein EccE3)	0.280944	1.21499	0.0208647	13.4651	494	0	0
P9WJE7	Rv3885c	eccE2	ESX-2 secretion system protein EccE2 (ESX conserved component E2) (Type VII secretion system protein EccE2) (T7SS protein EccE2)	0.106041	1.07627	0.0212491	4.99038	490	8.3862e-07	2.08288e-06
P9WJF1	Rv3790	dprE1	Decaprenylphosphoryl-beta-D-ribose oxidase (EC 1.1.98.3) (Decaprenylphospho-beta-D-ribofuranose 2-dehydrogenase) (Decaprenylphosphoryl-beta-D-ribofuranose 2'-epimerase subunit DprE1) (Decaprenyl-phosphoribose 2'-epimerase subunit 1) (Decaprenylphosphoryl-beta-D-ribofuranose 2'-oxidase) (Decaprenylphosphoryl-beta-D-ribose 2-epimerase flavoprotein subunit) (FAD-dependent decaprenylphosphoryl-beta-D…	0.10312	1.07409	0.0169649	6.07846	453	2.57783e-09	8.30504e-09
P9WJG5	Rv0901	arfC	Uncharacterized membrane protein ArfC	0.188358	1.13947	0.0260286	7.23657	126	3.97735e-11	1.48113e-10
P9WJI9	Rv1330c	pncB1	Nicotinate phosphoribosyltransferase pncB1 (NAPRTase pncB1) (EC 6.3.4.21)	0.225569	1.16924	0.0259139	8.70454	272	4.44089e-16	2.44509e-15
P9WJJ7	Rv1596	nadC	Nicotinate-nucleotide pyrophosphorylase [carboxylating] (EC 2.4.2.19) (Quinolinate phosphoribosyltransferase [decarboxylating]) (QAPRTase)	0.216511	1.16192	0.0230527	9.392	285	0	0
P9WJJ9	Rv1595	nadB	L-aspartate oxidase (LASPO) (EC 1.4.3.16) (Quinolinate synthase B)	0.191953	1.14231	0.0150555	12.7497	797	0	0
P9WJN9	Rv2166c	mraZ	Transcriptional regulator MraZ	0.182111	1.13454	0.0227889	7.99121	387	1.55431e-14	7.7141e-14
P9WJP5	Rv2852c	mqo	Probable malate:quinone oxidoreductase (EC 1.1.5.4) (MQO) (Malate dehydrogenase [quinone])	0.203779	1.15171	0.0180452	11.2927	576	0	0
P9WJS7	Rv0677c	mmpS5	Siderophore export accessory protein MmpS5	0.309895	1.23962	0.0242117	12.7994	355	0	0
P9WJU5	Rv3823c	mmpL8	Sulfolipid-1 exporter MmpL8	0.541396	1.45538	0.0363608	14.8895	32	6.66134e-16	3.64627e-15
P9WJU7	Rv2942	mmpL7	Phthiocerol dimycocerosate exporter MmpL7	0.207798	1.15492	0.027311	7.6086	339	2.76223e-13	1.22626e-12
P9WJV1	Rv0676c	mmpL5	Siderophore exporter MmpL5	0.427044	1.34448	0.0182947	23.3425	571	0	0
P9WJV3	Rv0450c	mmpL4	Siderophore exporter MmpL4	0.456549	1.37226	0.0324865	14.0535	382	0	0
P9WJV5	Rv0206c	mmpL3	Trehalose monomycolate exporter MmpL3 (TMM exporter MmpL3) (MmpL3 transporter) (Mycobacterial membrane protein large 3)	0.2444	1.1846	0.0178073	13.7247	985	0	0
P9WJX5	Rv0849		Uncharacterized MFS-type transporter Rv0849	0.472343	1.38736	0.0508492	9.2891	32	1.33423e-10	4.743e-10
P9WK07	Rv1133c	metE	5-methyltetrahydropteroyltriglutamate--homocysteine methyltransferase (EC 2.1.1.14) (Cobalamin-independent methionine synthase) (Methionine synthase, vitamin-B12 independent isozyme)	0.0693649	1.04925	0.00746921	9.28678	2414	0	0
P9WK09	Rv0186A	mymT	Metallothionein (MT) (Copper-binding metallothionein) (Cu(I)-binding metallothionein) (Mycobacterial metallothionein)	0.196791	1.14615	0.0189433	10.3884	186	0	0
P9WK35	Rv1412	ribE	Riboflavin synthase (RS) (EC 2.5.1.9)	0.138324	1.10063	0.0251298	5.50438	395	6.67875e-08	1.85492e-07
P9WK37	Rv3244c	lpqB	Lipoprotein LpqB	0.194824	1.14458	0.0241902	8.05383	231	4.26326e-14	2.01646e-13
P9WK45	Rv1411c	lprG	Lipoarabinomannan carrier protein LprG (27 kDa lipoprotein) (Antigen P27) (Lipoprotein LprG) (Triacylated glycolipid carrier LprG) (Triacylglyceride transfer protein LprG)	0.252963	1.19165	0.0518001	4.88344	616	1.33024e-06	3.23551e-06
P9WK53	Rv1274	lprB	Putative lipoprotein LprB	0.597535	1.51313	0.0268816	22.2284	40	0	0
P9WK65	Rv2945c	lppX	Putative phthiocerol dimycocerosate transporter LppX (Lipoprotein LppX)	0.16347	1.11998	0.0288975	5.65688	424	2.83965e-08	8.21022e-08
P9WK89	Rv1592c		Probable inactive lipase Rv1592c	0.623999	1.54114	0.0324115	19.2524	165	0	0
P9WK93	Rv1614	lgt	Phosphatidylglycerol--prolipoprotein diacylglyceryl transferase (EC 2.5.1.145)	0.18587	1.1375	0.0298112	6.23491	128	6.05368e-09	1.87325e-08
P9WKA1	Rv2903c	lepB	Signal peptidase I (SPase I) (EC 3.4.21.89) (Leader peptidase I)	0.805322	1.74754	0.111022	7.25374	228	6.2772e-12	2.50643e-11
P9WKD1	Rv0016c	pbpA	Peptidoglycan D,D-transpeptidase PbpA (EC 3.4.16.4) (Penicillin-binding protein A) (PBPA)	0.169491	1.12466	0.0260072	6.51709	468	1.85733e-10	6.52031e-10
P9WKE1	Rv3247c	tmk	Thymidylate kinase (EC 2.7.4.9) (Thymidine monophosphate kinase) (dTMP kinase) (TMPK)	0.16169	1.1186	0.0229617	7.04175	225	2.27991e-11	8.6097e-11
P9WKI3	Rv1843c	guaB1	GMP reductase (EC 1.7.1.7) (Guanosine 5'-monophosphate reductase) (GMPR)	0.113378	1.08176	0.0140903	8.04658	1248	1.9984e-15	1.06292e-14
P9WKK7	Rv0467	icl	Isocitrate lyase (ICL) (EC 4.1.3.1) (Isocitrase) (Isocitratase)	0.352798	1.27703	0.0405658	8.69692	176	2.22045e-15	1.17218e-14
P9WKL3	Rv0559c		Uncharacterized protein Rv0559c	0.489102	1.40357	0.0600451	8.14557	62	2.21299e-11	8.38495e-11
P9WKL5	Rv0560c	htm	2-heptyl-1-hydroxyquinolin-4(1H)-one methyltransferase (HQNO methyltransferase) (HQNO-MTase) (EC 2.1.1.374) (Heterocyclic toxin methyltransferase)	0.53584	1.44979	0.0174818	30.6512	248	0	0
P9WKU5	Rv0495c		Uncharacterized protein Rv0495c	0.236763	1.17835	0.0334271	7.08296	165	3.87923e-11	1.4465e-10
P9WKW1	Rv0476		Uncharacterized protein Rv0476	0.406768	1.32571	0.0301182	13.5057	44	0	0
P9WKW7	Rv3788		Uncharacterized protein Rv3788	0.218917	1.16386	0.0354388	6.17732	143	6.40239e-09	1.97465e-08
P9WKX3	Rv3780	bpa	Bacterial proteasome activator	0.659948	1.58003	0.0538054	12.2655	137	0	0
P9WL45	Rv2676c	chdC	Coproheme decarboxylase (EC 1.3.98.5) (Coproheme III oxidative decarboxylase) (Hydrogen peroxide-dependent heme synthase) (Iron-coproporphyrin oxidative decarboxylase)	0.17937	1.13239	0.0174417	10.284	398	0	0
P9WL83	Rv2576c		Uncharacterized protein Rv2576c	0.589295	1.50451	0.0207013	28.4666	11	1.17932e-11	4.60459e-11
P9WL89	Rv2571c		Uncharacterized protein Rv2571c	0.238112	1.17945	0.0455294	5.22985	136	6.25596e-07	1.57883e-06
P9WLF7	Rv2271		Uncharacterized protein Rv2271	0.751697	1.68377	0.0788488	9.53339	70	2.79776e-14	1.34131e-13
P9WLI9	Rv2197c		Uncharacterized protein Rv2197c	0.478315	1.39312	0.0421079	11.3593	73	0	0
P9WLP5	Rv1993c		Uncharacterized protein Rv1993c	0.238504	1.17977	0.0176478	13.5146	270	0	0
P9WLX5	Rv1480		Uncharacterized protein Rv1480	0.245955	1.18588	0.0135127	18.2018	719	0	0
P9WLY1	Rv1417		Uncharacterized protein Rv1417	0.235095	1.17698	0.0449729	5.22748	61	2.21195e-06	5.2399e-06
P9WLZ3	Rv1367c		Protein Rv1367c	0.208812	1.15574	0.0256947	8.12665	471	3.9968e-15	2.06734e-14
P9WLZ5	Rv1366		Uncharacterized protein Rv1366	0.26436	1.2011	0.05263	5.02299	75	3.34492e-06	7.81221e-06
P9WM01	Rv1362c		Uncharacterized protein Rv1362c	0.117558	1.0849	0.0122864	9.56807	60	1.10578e-13	5.08515e-13
P9WM29	Rv1312		Uncharacterized protein Rv1312	0.131584	1.0955	0.0202986	6.4824	126	1.85163e-09	6.02047e-09
P9WM35	Rv1290c		Uncharacterized protein Rv1290c	0.21732	1.16257	0.00180109	120.66	7	7.08322e-13	3.01171e-12
P9WM55;P9WLQ5				0.241718	1.1824	0.0365416	6.61488	158	5.45794e-10	1.83822e-09
P9WMA7	Rv0007		Uncharacterized protein Rv0007	0.206182	1.15363	0.0332942	6.19272	165	4.5346e-09	1.42827e-08
P9WMD1	Rv1556		Uncharacterized HTH-type transcriptional regulator Rv1556	0.140262	1.10211	0.0223863	6.26556	133	4.7904e-09	1.50046e-08
P9WMH1	Rv2711	ideR	Iron-dependent repressor IdeR	0.112931	1.08142	0.0196378	5.75068	494	1.55908e-08	4.59253e-08
P9WMI3	Rv0023		Uncharacterized HTH-type transcriptional regulator Rv0023	0.112445	1.08106	0.017123	6.56692	213	3.86392e-10	1.3235e-09
P9WMJ9	Rv0350	dnaK	Chaperone protein DnaK (HSP70) (Heat shock 70 kDa protein) (Heat shock protein 70)	0.1562	1.11435	0.0127143	12.2854	2338	0	0
P9WMK9	Rv2613c		AP-4-A phosphorylase (EC 2.7.7.53) (ATP adenylyltransferase) (Diadenosine 5',5'''-P1,P4-tetraphosphate phosphorylase) (AP,A phosphorylase)	0.147272	1.10747	0.0287107	5.12952	139	9.57434e-07	2.36548e-06
P9WMM3	Rv1605	hisF	Imidazole glycerol phosphate synthase subunit HisF (EC 4.3.2.10) (IGP synthase cyclase subunit) (IGP synthase subunit HisF) (ImGP synthase subunit HisF) (IGPS subunit HisF)	0.121877	1.08815	0.0165787	7.3514	517	7.72271e-13	3.26882e-12
P9WMP1	Rv2677c	cgoX	Coproporphyrinogen III oxidase (EC 1.3.3.15)	0.147108	1.10735	0.0239783	6.13505	342	2.35372e-09	7.6091e-09
P9WMP7	Rv0509	hemA	Glutamyl-tRNA reductase (GluTR) (EC 1.2.1.70)	0.182049	1.13449	0.0244486	7.44617	259	1.42708e-12	5.9074e-12
P9WMQ1	Rv0949	uvrD1	ATP-dependent DNA helicase UvrD1 (EC 3.6.4.12)	0.115631	1.08345	0.021041	5.49552	528	6.06989e-08	1.69584e-07
P9WMR1	Rv2092c	helY	Probable helicase HelY (EC 3.6.4.-)	0.167788	1.12334	0.0152693	10.9886	1103	0	0
P9WMR5	Rv1329c	dinG	Probable ATP-dependent helicase DinG homolog (EC 3.6.4.12)	0.149927	1.10951	0.0159469	9.40164	196	0	0
P9WMU1	Rv2145c	wag31	Cell wall synthesis protein Wag31 (Antigen 84)	0.214234	1.16009	0.028807	7.43688	1137	2.02505e-13	9.09014e-13
P9WMV7	Rv0492c		Uncharacterized GMC-type oxidoreductase Rv0492c (EC 1.1.-.-)	0.197961	1.14708	0.0227147	8.71513	315	2.22045e-16	1.26453e-15
P9WMV9	Rv3409c	choD	Cholesterol oxidase (EC 1.1.3.6) (Cholesterol isomerase) (EC 5.3.3.1)	0.0828679	1.05912	0.012048	6.87812	561	1.62355e-11	6.2439e-11
P9WMX3	Rv3782	glfT1	Galactofuranosyltransferase GlfT1 (GalTr 1) (EC 2.4.1.287) (Arabinogalactan galactosyltransferase 1) (Rhamnopyranosyl-N-acetylglucosaminyl-diphospho-decaprenol beta-1,4/1,5-galactofuranosyltransferase) (UDP-Galf:alpha-3-L-rhamnosyl-alpha-D-GlcNAc-pyrophosphate polyprenol, galactofuranosyl transferase)	0.145772	1.10632	0.0210283	6.9322	195	5.91465e-11	2.16257e-10
P9WMZ5	Rv2610c	pimA	Phosphatidyl-myo-inositol mannosyltransferase (EC 2.4.1.345) (Alpha-mannosyltransferase) (GDP-mannose-dependent alpha-(1-2)-phosphatidylinositol mannosyltransferase) (Guanosine diphosphomannose-phosphatidyl-inositol alpha-mannosyltransferase) (Phosphatidylinositol alpha-mannosyltransferase) (PI alpha-mannosyltransferase)	0.218521	1.16354	0.0247239	8.83845	233	2.22045e-16	1.26453e-15
P9WN05	Rv1002c	pmt	Probable dolichyl-phosphate-mannose--protein mannosyltransferase (EC 2.4.1.109)	0.448896	1.365	0.0246373	18.2202	27	0	0
P9WN07	Rv1524		Uncharacterized glycosyltransferase Rv1524 (EC 2.4.-.-)	0.101585	1.07295	0.0200875	5.05712	260	8.04529e-07	2.00174e-06
P9WN73	Rv1447c	zwf2	Glucose-6-phosphate 1-dehydrogenase 2 (G6PD 2) (EC 1.1.1.49)	0.0980851	1.07035	0.0161705	6.06567	910	1.92487e-09	6.25139e-09
P9WNA1	Rv2151c	ftsQ	Cell division protein FtsQ	0.0985648	1.07071	0.0192765	5.11321	301	5.64503e-07	1.43106e-06
P9WNA3	Rv2748c	ftsK	DNA translocase FtsK	0.223607	1.16765	0.0238129	9.3902	475	0	0
P9WNA5	Rv1783	eccC5	ESX-5 secretion system protein EccC5 (ESX conserved component C5) (Type VII secretion system protein EccC5) (T7SS protein EccC5)	0.175677	1.12949	0.0171642	10.2351	1608	0	0
P9WNA9	Rv0284	eccC3	ESX-3 secretion system protein EccC3 (ESX conserved component C3) (Type VII secretion system protein EccC3) (T7SS protein EccC3)	0.195534	1.14515	0.0115678	16.9033	1633	0	0
P9WNB1	Rv3871	eccCb1	ESX-1 secretion system protein EccCb1 (ESX conserved component Cb1) (Snm2 secretory protein) (Type VII secretion system protein EccCb1) (T7SS protein EccCb1)	0.126281	1.09148	0.0191215	6.60411	799	7.29163e-11	2.64545e-10
P9WNC3	Rv2924c	fpg1	Formamidopyrimidine-DNA glycosylase 1 (Fapy-DNA glycosylase 1) (EC 3.2.2.23) (DNA-(apurinic or apyrimidinic site) lyase MutM 1) (AP lyase MutM 1) (EC 4.2.99.18)	0.336986	1.26312	0.0200609	16.7981	20	2.93099e-13	1.29913e-12
P9WNC5	Rv3607c	folB	Dihydroneopterin aldolase (DHNA) (EC 4.1.2.25) (7,8-dihydroneopterin 2'-epimerase) (7,8-dihydroneopterin aldolase) (7,8-dihydroneopterin epimerase) (EC 5.1.99.8) (7,8-dihydroneopterin hydroxylase) (EC 1.13.11.81) (Dihydroneopterin epimerase) (Dihydroneopterin hydroxylase)	0.572822	1.48743	0.0400602	14.299	91	0	0
P9WND7	Rv0694	mftD	Pre-mycofactocin synthase (PMFT synthase) (EC 1.4.3.26)	0.78666	1.72508	0.0541116	14.5377	300	0	0
P9WNE3	Rv1485	cpfC	Coproporphyrin III ferrochelatase (EC 4.99.1.9)	0.24517	1.18523	0.035152	6.97459	130	1.39686e-10	4.95313e-10
P9WNE5	Rv3841	bfrB	Bacterioferritin BfrB (EC 1.16.3.1) (Non-heme ferritin Ftn) (Nox19)	0.342991	1.26838	0.0334221	10.2624	794	0	0
P9WNF9	Rv3854c	ethA	FAD-containing monooxygenase EthA (EC 1.14.13.-) (Baeyer-Villiger monooxygenase EtaA) (BVMO) (Prodrug activator EtaA)	0.227988	1.1712	0.0187406	12.1655	711	0	0
P9WNG5	Rv2243	fabD	Malonyl CoA-acyl carrier protein transacylase (MCT) (EC 2.3.1.39)	0.235981	1.17771	0.0384428	6.13849	281	2.82965e-09	9.08516e-09
P9WNK5	Rv3874	esxB	ESAT-6-like protein EsxB (10 kDa culture filtrate antigen CFP-10) (CFP-10) (Secreted antigenic protein MTSA-10)	0.534621	1.44856	0.0211062	25.3301	379	0	0
P9WNK7	Rv3875	esxA	6 kDa early secretory antigenic target (ESAT-6)	0.586654	1.50176	0.0472477	12.4166	126	0	0
P9WNL5	Rv3793	embC	Probable arabinosyltransferase C (EC 2.4.2.-)	0.226564	1.17004	0.0172099	13.1647	425	0	0
P9WNL7	Rv3795	embB	Probable arabinosyltransferase B (EC 2.4.2.-)	0.177139	1.13064	0.0250391	7.07447	377	7.34945e-12	2.92629e-11
P9WNL9	Rv3794	embA	Probable arabinosyltransferase A (EC 2.4.2.-)	0.360441	1.28382	0.0440977	8.17369	357	5.32907e-15	2.73139e-14
P9WNM5	Rv1286	cysNC	Bifunctional enzyme CysN/CysC [Includes: Sulfate adenylyltransferase subunit 1 (EC 2.7.7.4) (ATP-sulfurylase large subunit) (Sulfate adenylate transferase) (SAT); Adenylyl-sulfate kinase (EC 2.7.1.25) (APS kinase) (ATP adenosine-5'-phosphosulfate 3'-phosphotransferase)]	0.135426	1.09842	0.0158871	8.52427	646	0	0
P9WNP5	Rv0548c	menB	1,4-dihydroxy-2-naphthoyl-CoA synthase (DHNA-CoA synthase) (EC 4.1.3.36)	0.104073	1.0748	0.010075	10.3299	554	0	0
P9WNP9	Rv1795	eccD5	ESX-5 secretion system protein EccD5 (ESX conserved component D5) (Type VII secretion system protein EccD5) (T7SS protein EccD5)	0.163511	1.12001	0.0230441	7.09558	342	7.46558e-12	2.96833e-11
P9WNQ3	Rv0290	eccD3	ESX-3 secretion system protein EccD3 (ESX conserved component D3) (Type VII secretion system protein EccD3) (T7SS protein EccD3)	0.391779	1.31201	0.0701762	5.58279	139	1.19957e-07	3.24218e-07
P9WNQ9	Rv1782	eccB5	ESX-5 secretion system ATPase EccB5 (EC 3.6.-.-) (ESX conserved component B5) (Type VII secretion system protein EccB5) (T7SS protein EccB5)	0.21102	1.15751	0.0198688	10.6207	440	0	0
P9WNR3	Rv0283	eccB3	ESX-3 secretion system ATPase EccB3 (EC 3.6.-.-) (ESX conserved component B3) (Type VII secretion system protein EccB3) (T7SS protein EccB3)	0.243586	1.18393	0.0178	13.6846	562	0	0
P9WNR5	Rv3895c	eccB2	ESX-2 secretion system ATPase EccB2 (EC 3.6.-.-) (ESX conserved component B2) (Type VII secretion system protein EccB2) (T7SS protein EccB2)	0.236653	1.17826	0.022118	10.6996	337	0	0
P9WNR7	Rv3869	eccB1	ESX-1 secretion system ATPase EccB1 (EC 3.6.-.-) (ESX conserved component B1) (Type VII secretion system protein EccB1) (T7SS protein EccB1)	0.222556	1.1668	0.0236676	9.40341	511	0	0
P9WNV7	Rv2373c	dnaJ2	Chaperone protein DnaJ 2	0.400635	1.32009	0.0335355	11.9466	402	0	0
P9WNV9	Rv0352	dnaJ1	Chaperone protein DnaJ 1	0.0843032	1.06018	0.0176894	4.76576	733	2.26922e-06	5.37105e-06
P9WP33	Rv1335	cysO	Sulfur carrier protein CysO (9.5 kDa culture filtrate antigen cfp10A)	0.3767	1.29837	0.0581502	6.47806	185	8.1612e-10	2.71622e-09
P9WP49	Rv0967	csoR	Copper-sensing transcriptional repressor CsoR (Copper-sensitive operon repressor)	0.20245	1.15065	0.0237027	8.54119	96	2.00728e-13	9.02477e-13
P9WP71	Rv3043c	ctaD	Probable cytochrome c oxidase subunit 1 (EC 7.1.1.9) (Cytochrome aa3 subunit 1) (Cytochrome c oxidase polypeptide I)	0.328045	1.25531	0.0643068	5.10125	241	6.83679e-07	1.7162e-06
P9WP97	Rv2848c	cobB	Hydrogenobyrinate a,c-diamide synthase (EC 6.3.5.9) (Hydrogenobyrinic acid a,c-diamide synthase)	0.363648	1.28668	0.0330115	11.0158	207	0	0
P9WPB1;Q6MX39				0.602441	1.51828	0.00766358	78.6109	43	0	0
P9WPC5	Rv2461c	clpP1	ATP-dependent Clp protease proteolytic subunit 1 (EC 3.4.21.92) (Endopeptidase Clp 1)	0.190871	1.14145	0.0210213	9.07986	322	0	0
P9WPC9;P9WPD1				0.230663	1.17337	0.00810499	28.4594	91	0	0
P9WPE1	Rv2498c	citE	Citrate lyase subunit beta-like protein (EC 4.1.-.-)	0.102323	1.0735	0.014195	7.20835	439	2.49156e-12	1.01941e-11
P9WPE5	Rv3418c	groES	Co-chaperonin GroES (10 kDa antigen) (10 kDa chaperonin) (BCG-A heat shock protein) (Chaperonin-10) (Cpn10)	0.213483	1.15948	0.0132597	16.1001	642	0	0
P9WPE9	Rv3417c	groEL1	Chaperonin GroEL 1 (EC 5.6.1.7) (60 kDa chaperonin 1) (Chaperonin-60 1) (Cpn60 1)	0.211026	1.15751	0.0405978	5.19795	1565	2.28034e-07	6.02463e-07
P9WPG1	Rv0436c	pssA	CDP-diacylglycerol--serine O-phosphatidyltransferase (EC 2.7.8.8) (Phosphatidylserine synthase)	0.59484	1.5103	0.0446279	13.3289	18	9.14127e-11	3.29952e-10
P9WPG5	Rv1822	pgsA2	Putative cardiolipin synthase (EC 2.7.8.41)	0.417084	1.33523	0.0115356	36.1564	38	0	0
P9WPG9	Rv2289	cdh	Probable CDP-diacylglycerol pyrophosphatase (EC 3.6.1.26) (CDP-diacylglycerol phosphatidylhydrolase) (CDP-diglyceride hydrolase)	0.213083	1.15916	0.0238025	8.9521	428	0	0
P9WPH9	Rv3868	eccA1	ESX-1 secretion system protein EccA1 (ESX conserved component A1) (Type VII secretion system protein EccA1) (T7SS protein EccA1)	0.264466	1.20119	0.016986	15.5696	1276	0	0
P9WPI1	Rv1798	eccA5	ESX-5 secretion system protein EccA5 (ESX conserved component A5) (Type VII secretion system protein EccA5) (T7SS protein EccA5)	0.179756	1.13269	0.0161068	11.1602	573	0	0
P9WPQ3	Rv2501c	accA1	Biotin-dependent 3-methylcrotonyl-coenzyme A carboxylase alpha1 subunit [Includes: Biotin carboxylase (BC) (EC 6.3.4.14); Biotin carboxyl carrier protein (BCCP)]	0.0852183	1.06085	0.0166909	5.10566	557	4.53199e-07	1.16354e-06
P9WPR9	Rv1488		Uncharacterized protein Rv1488	0.240014	1.181	0.0325711	7.36891	983	3.64153e-13	1.60398e-12
P9WPS3	Rv0969	ctpV	Probable copper-exporting P-type ATPase V (EC 7.2.2.8) (Cu(+)-exporting ATPase)	0.107753	1.07755	0.0203549	5.29373	948	1.48962e-07	3.99546e-07
P9WPS5	Rv0107c	ctpI	Probable cation-transporting ATPase I (EC 7.2.2.-)	0.0950334	1.06809	0.0163916	5.7977	636	1.05915e-08	3.20358e-08
P9WPS7	Rv1992c	ctpG	Probable cation-transporting ATPase G (EC 7.2.2.-)	0.227752	1.17101	0.0450492	5.05562	144	1.28359e-06	3.13828e-06
P9WPT1	Rv0908	ctpE	Calcium-transporting ATPase CtpE (EC 7.2.2.10)	0.1523	1.11134	0.0300715	5.0646	134	1.32727e-06	3.23106e-06
P9WPT5	Rv3270	ctpC	Manganese-exporting P-type ATPase (EC 7.2.2.-) (Cation-transporting P-type ATPase CtpC) (Metal-transporting ATPase Mta72)	0.180197	1.13304	0.0264755	6.80618	922	1.80327e-11	6.91621e-11
P9WPV3	Rv1307	atpFH	ATP synthase subunit b-delta [Includes: ATP synthase subunit b (ATP synthase F(0) sector subunit b 2) (ATPase subunit I 2) (F-type ATPase subunit b 2) (F-ATPase subunit b 2); ATP synthase subunit delta (ATP synthase F(1) sector subunit delta) (F-type ATPase subunit delta) (F-ATPase subunit delta)]	0.259442	1.19702	0.0235845	11.0005	979	0	0
P9WPV7	Rv1304	atpB	ATP synthase subunit a (ATP synthase F0 sector subunit a) (F-ATPase subunit 6)	0.407395	1.32629	0.0535545	7.60712	70	9.65421e-11	3.4625e-10
P9WPW9	Rv1338	murI	Glutamate racemase (EC 5.1.1.3)	0.155041	1.11345	0.0225046	6.88931	448	1.9079e-11	7.28775e-11
P9WPX1	Rv1294	hom	Homoserine dehydrogenase (HDH) (EC 1.1.1.3)	0.268321	1.20441	0.0317282	8.45686	453	4.44089e-16	2.44509e-15
P9WPY1	Rv2540c	aroC	Chorismate synthase (CS) (EC 4.2.3.5) (5-enolpyruvylshikimate-3-phosphate phospholyase)	0.121208	1.08765	0.0208819	5.80446	451	1.21867e-08	3.64696e-08
P9WPY3	Rv2539c	aroK	Shikimate kinase (SK) (EC 2.7.1.71)	0.462636	1.37806	0.046238	10.0055	30	4.51679e-11	1.67097e-10
P9WQ29	Rv1320c		Uncharacterized protein Rv1320c	0.176387	1.13005	0.0278554	6.33224	114	4.9439e-09	1.54511e-08
P9WQ43	Rv2930	fadD26	Long-chain-fatty-acid--AMP ligase FadD26 (FAAL) (EC 6.2.1.59) (Acyl-AMP synthetase) (FAAL26)	0.723706	1.65142	0.0344648	20.9984	120	0	0
P9WQ49	Rv1185c	fadD21	Putative fatty-acid--CoA ligase FadD21 (EC 6.2.1.-) (Acyl-CoA synthetase)	0.131542	1.09546	0.0229893	5.72185	602	1.66212e-08	4.87568e-08
P9WQ61	Rv2948c	fadD22	p-hydroxybenzoic acid--AMP ligase FadD22 (p-HB--AMP ligase FadD22) (EC 6.2.1.50) (p-hydroxybenzoic acid-AMP synthetase) (p-HB-AMP synthetase)	0.103948	1.07471	0.0186351	5.57809	597	3.68972e-08	1.05276e-07
P9WQ91	Rv0337c	aspC	Alanine aminotransferase (EC 2.6.1.2) (Alanine transaminase) (Transaminase A)	0.130994	1.09505	0.0180637	7.25177	441	1.86051e-12	7.65662e-12
P9WQA5	Rv2971		Uncharacterized oxidoreductase Rv2971 (EC 1.-.-.-)	0.133968	1.09731	0.0227935	5.87747	890	5.88575e-09	1.82329e-08
P9WQB3	Rv3710	leuA	2-isopropylmalate synthase (EC 2.3.3.13) (Alpha-IPM synthase) (Alpha-isopropylmalate synthase)	0.20626	1.15369	0.0189843	10.8648	1015	0	0
P9WQB5	Rv2429	ahpD	Alkyl hydroperoxide reductase AhpD (EC 1.11.1.28) (Alkylhydroperoxidase AhpD)	0.477488	1.39232	0.0326552	14.6221	258	0	0
P9WQB7	Rv2428	ahpC	Alkyl hydroperoxide reductase C (MtAhpC) (EC 1.11.1.28) (Peroxiredoxin) (Thioredoxin peroxidase)	0.472364	1.38738	0.0216049	21.8638	474	0	0
P9WQE1	Rv2935	ppsE	Phenolphthiocerol/phthiocerol polyketide synthase subunit E (EC 2.3.1.292) ((Phenol)carboxyphthiodiolenone synthase subunit E) (Beta-ketoacyl-acyl-carrier-protein synthase I) (Phthiocerol synthesis polyketide synthase type I PpsE)	0.60879	1.52498	0.0152833	39.8338	2762	0	0
P9WQE3	Rv2934	ppsD	Phenolphthiocerol/phthiocerol polyketide synthase subunit D (EC 2.3.1.292) ((Phenol)carboxyphthiodiolenone synthase subunit D) (Beta-ketoacyl-acyl-carrier-protein synthase I) (Phthiocerol synthesis polyketide synthase type I PpsD)	0.466932	1.38217	0.0119645	39.0264	1944	0	0
P9WQE5	Rv2932	ppsB	Phenolphthiocerol/phthiocerol polyketide synthase subunit B (EC 2.3.1.292) ((Phenol)carboxyphthiodiolenone synthase subunit B) (Beta-ketoacyl-acyl-carrier-protein synthase I) (Phthiocerol synthesis polyketide synthase type I PpsB)	0.49005	1.40449	0.016953	28.9064	951	0	0
P9WQE5;P9WQE7				0.829895	1.77756	0.0364977	22.7382	122	0	0
P9WQE7	Rv2931	ppsA	Phenolphthiocerol/phthiocerol polyketide synthase subunit A (EC 2.3.1.292) ((Phenol)carboxyphthiodiolenone synthase subunit A) (Beta-ketoacyl-acyl-carrier-protein synthase I) (Phthiocerol synthesis polyketide synthase type I PpsA)	0.474986	1.38991	0.0152516	31.1434	969	0	0
P9WQE9	Rv3825c	pks2	Phthioceranic/hydroxyphthioceranic acid synthase (EC 2.3.1.287) (Polyketide synthase pks2)	0.417647	1.33575	0.012179	34.2923	3068	0	0
P9WQH5	Rv2247	accD6	Biotin-dependent acetyl-/propionyl-coenzyme A carboxylase beta6 subunit (Acetyl-CoA carboxylase) (ACC) (EC 2.1.3.15) (Propionyl-CoA carboxylase) (PCC) (EC 2.1.3.-)	0.0621562	1.04402	0.0125335	4.95922	1707	7.78152e-07	1.93953e-06
P9WQK7	Rv1638	uvrA	UvrABC system protein A (UvrA protein) (Excinuclease ABC subunit A)	0.145415	1.10605	0.012498	11.6351	1396	0	0
P9WQK9	Rv0933	pstB2	Phosphate import ATP-binding protein PstB 2 (EC 7.3.2.1) (ABC phosphate transporter 2) (Phosphate-transporting ATPase 2)	0.134849	1.09798	0.020154	6.69093	592	5.14753e-11	1.88698e-10
P9WQL9	Rv2936	drrA	Doxorubicin resistance ATP-binding protein DrrA (EC 7.6.2.-)	0.292899	1.2251	0.0156512	18.7141	888	0	0
P9WQM7	Rv0346c	ansP2	L-asparagine permease 2 (L-asparagine transport protein 2)	0.490171	1.40461	0.0737983	6.64204	76	4.11599e-09	1.30703e-08
P9WQN3	Rv3610c	ftsH	ATP-dependent zinc metalloprotease FtsH (EC 3.4.24.-)	0.3618	1.28503	0.0137416	26.3289	730	0	0
P9WQN5	Rv2115c	mpa	Proteasome-associated ATPase (AAA ATPase forming ring-shaped complexes) (ARC) (Mycobacterial proteasome ATPase)	0.174173	1.12832	0.016952	10.2745	804	0	0
P9WQN5;P96281				0.201035	1.14952	0.0261239	7.69545	43	1.28532e-09	4.21808e-09
P9WQN9	Rv0129c	fbpC	Diacylglycerol acyltransferase/mycolyltransferase Ag85C (DGAT) (EC 2.3.1.122) (EC 2.3.1.20) (Acyl-CoA:diacylglycerol acyltransferase) (Antigen 85 complex C) (85C) (Ag85C) (Fibronectin-binding protein C) (Fbps C)	0.611404	1.52775	0.0466998	13.0922	530	0	0
P9WQP3	Rv3804c	fbpA	Diacylglycerol acyltransferase/mycolyltransferase Ag85A (DGAT) (EC 2.3.1.122) (EC 2.3.1.20) (Acyl-CoA:diacylglycerol acyltransferase) (Antigen 85 complex A) (85A) (Ag85A) (Fibronectin-binding protein A) (Fbps A)	0.754262	1.68677	0.0213328	35.3569	654	0	0
Q11061			Probable oxidoreductase	0.19517	1.14486	0.0219665	8.88488	444	0	0
Q1LVD4		parA	Probable chromosome partitioning protein ParA	0.162445	1.11918	0.0301838	5.38187	326	1.41148e-07	3.79671e-07
Q50631	Rv2590	car	Carboxylic acid reductase (CAR) (EC 1.2.1.-) (ATP/NADPH-dependent carboxylic acid reductase) (FAAL9) (Medium/long-chain-fatty-acid--AMP ligase FadD9) (EC 6.2.1.-)	0.156775	1.11479	0.0160351	9.77696	1161	0	0
Q50631;Q10896				0.0767656	1.05465	0.0103211	7.43772	73	1.5949e-10	5.62004e-10
Q6MX39	Rv0469	umaA	S-adenosylmethionine-dependent methyltransferase UmaA (SAM-dependent methyltransferase UmaA) (EC 2.1.1.-)	0.0995633	1.07145	0.020506	4.85533	791	1.44852e-06	3.50504e-06
Q79FE1	Rv2430c	PPE41	PPE family protein PPE41	0.57297	1.48758	0.0457543	12.5228	35	1.73195e-14	8.50586e-14
Q79FN7		moxR1	Probable transcriptional regulatory protein MoxR1	0.163289	1.11984	0.0180567	9.04308	1061	0	0
Q79FV4	Rv0848	cysK2	S-sulfocysteine synthase (EC 2.8.5.1) (O-phospho-L-serine-dependent S-sulfocysteine synthase) (OPS-dependent S-sulfocysteine synthase) (O-phosphoserine sulfhydrylase) (EC 2.5.1.65)	0.100906	1.07245	0.017844	5.6549	519	2.578e-08	7.46137e-08
Q79FZ9		mce1A	Mce-family protein Mce1A	0.46363	1.37901	0.0250977	18.473	421	0	0
Q79FZ9;Q79FY7				0.411494	1.33006	0.0648805	6.34233	56	4.19376e-08	1.18936e-07
Q79G13		celA1	Glucanase (EC 3.2.1.-)	0.54733	1.46138	0.0344501	15.8876	136	0	0

## Sheet: 2d
Supplementary Dataset 2d: Proteins of significantly decreased abundance in CRISPRi-Rv3706c cultured with ATc (+) compared to without (−) at pH7
Protein (UniProt)	Gene (Rv #)	Gene annotation	Description	log2 fold-change	fold decrease	SE	Tvalue	DF	P value	adj. P value
I6WXS6	Rv0229A RVBD_0229Ac	vapB51	Putative antitoxin VapB51	-0.207544	1.15472	0.0258006	-8.04414	60	4.12039e-11	1.53237e-10
I6WYT7		mce2D	Mce-family protein Mce2D	-0.18972	1.14054	0.0376656	-5.03694	67	3.80781e-06	8.84201e-06
I6WYY7		hadB	Enoyl-CoA hydratase 2 (EC 4.2.1.119) (Enoyl-CoA hydratase 2)	-0.136189	1.099	0.0202319	-6.73139	530	4.37657e-11	1.62336e-10
I6WZ71		serA2	Possible D-3-phosphoglycerate dehydrogenase SerA2 (Phosphoglycerate dehydrogenase) (PGDH)	-0.412094	1.33062	0.0677289	-6.08446	30	1.10132e-06	2.71146e-06
I6WZD7			Conserved protein	-0.183778	1.13585	0.0311651	-5.89692	266	1.12028e-08	3.3668e-08
I6WZS8			DAP_DH_C domain-containing protein	-0.145723	1.10628	0.0216498	-6.73091	365	6.55143e-11	2.38919e-10
I6X5C5			Possible alanine rich oxidoreductase	-0.360805	1.28414	0.033673	-10.715	47	3.28626e-14	1.57283e-13
I6X5G8;P71627				-0.2754	1.21033	0.0384949	-7.15419	36	2.06269e-08	5.98839e-08
I6X5K1		glnA4	Probable glutamine synthetase GlnA4 (Glutamine synthase) (GS-II)	-0.150614	1.11004	0.0132547	-11.3631	610	0	0
I6X5M3			Probable transcriptional regulatory protein	-0.267093	1.20338	0.0301	-8.87353	80	1.55653e-13	7.0772e-13
I6X5U4			Methyltransf_25 domain-containing protein	-0.174472	1.12855	0.0188136	-9.27373	498	0	0
I6X654		fadE22	Probable acyl-CoA dehydrogenase FadE22	-0.336033	1.26228	0.0230608	-14.5716	507	0	0
I6X7P2			Secreted protein	-0.444324	1.36068	0.0163577	-27.163	43	0	0
I6X7W8			Possible monooxygenase	-0.259898	1.19739	0.0537328	-4.83685	221	2.47213e-06	5.82201e-06
I6X7X3		lpqG	Probable conserved lipoprotein LpqG	-0.155566	1.11386	0.0202058	-7.69906	244	3.41061e-13	1.50462e-12
I6X8S7			Probable aldehyde dehydrogenase	-0.094018	1.06734	0.0170533	-5.51319	367	6.65523e-08	1.85021e-07
I6X9J0		fadE8	Probable acyl-CoA dehydrogenase FadE8	-0.09968	1.07154	0.0119282	-8.35669	951	2.22045e-16	1.26453e-15
I6X9R9		aldA	Probable aldehyde dehydrogenase NAD dependent AldA (Aldehyde dehydrogenase [NAD+])	-0.226817	1.17025	0.0320447	-7.07816	256	1.40066e-11	5.4237e-11
I6XCB2		scpB	Possible segregation and condensation protein ScpB	-0.122723	1.08879	0.021543	-5.69663	161	5.66999e-08	1.59359e-07
I6XDU8			Conserved protein	-0.153347	1.11215	0.0191011	-8.02814	166	1.72307e-13	7.82178e-13
I6XF25		ceoB	Trk system potassium uptake protein TrkA	-0.116813	1.08434	0.0179069	-6.52334	602	1.45875e-10	5.15961e-10
I6XG43			Conserved protein	-0.20538	1.15299	0.0298531	-6.87968	171	1.08423e-10	3.87383e-10
I6XHI0	Rv3541c	chsH1	3-oxo-4,17-pregnadiene-20-carboxyl-CoA hydratase beta subunit (EC 4.2.1.-) (Enoyl-CoA hydratase beta subunit)	-0.281399	1.21537	0.035765	-7.868	91	7.17959e-12	2.8627e-11
I6XHJ3	Rv3556c	fadA6	Steroid 3-ketoacyl-CoA thiolase FadA6 (EC 2.3.1.16) (Acetyl-CoA acetyltransferase FadA6)	-0.0921782	1.06598	0.0159745	-5.77033	572	1.29726e-08	3.87391e-08
I6XI14		cobQ2	Lipid II isoglutaminyl synthase (glutamine-hydrolyzing) subunit GatD (EC 6.3.5.13) (Lipid II isoglutaminyl synthase glutaminase subunit) (EC 3.5.1.2)	-0.239146	1.18029	0.027118	-8.81869	138	4.44089e-15	2.28447e-14
I6XVW9		atsD	Possible arylsulfatase AtsD (Aryl-sulfate sulphohydrolase) (Arylsulphatase)	-0.141804	1.10328	0.0198006	-7.16163	78	3.87396e-10	1.32533e-09
I6XW38			DNA topoisomerase (ATP-hydrolyzing) (EC 5.6.2.2)	-0.232391	1.17478	0.00679256	-34.2126	910	0	0
I6XW93			Nuclear transport factor 2 family protein	-0.630206	1.54779	0.0621183	-10.1453	63	7.10543e-15	3.58964e-14
I6XWF9			Aldehyde dehydrogenase family protein	-0.494275	1.40861	0.0367486	-13.4502	21	8.64064e-12	3.40671e-11
I6XWJ8			Possible lipid carrier protein or keto acyl-CoA thiolase	-0.138653	1.10088	0.0172686	-8.02918	292	2.42029e-14	1.16829e-13
I6XWK6			Replication protein	-0.210333	1.15696	0.0267467	-7.86387	352	4.61853e-14	2.17356e-13
I6XY36			Conserved protein	-0.150072	1.10962	0.014391	-10.4282	263	0	0
I6Y0L1		mbtE	Phenyloxazoline synthase MbtB (Mycobactin synthetase protein B)	-0.240661	1.18153	0.042159	-5.7084	213	3.79545e-08	1.08074e-07
I6Y0R5	Rv2447c LH57_13380	folC	Dihydrofolate synthase/folylpolyglutamate synthase (DHFS / FPGS) (EC 6.3.2.12) (EC 6.3.2.17) (Folylpoly-gamma-glutamate synthetase) (Tetrahydrofolylpolyglutamate synthase)	-0.12226	1.08844	0.0162853	-7.50737	611	2.14495e-13	9.61306e-13
I6Y1I1			Conserved hypothetical alanine rich protein	-0.119975	1.08672	0.0252325	-4.75476	231	3.49712e-06	8.15416e-06
I6Y1Q2		sirR	Probable transcriptional repressor SirR	-0.115001	1.08298	0.0237353	-4.84514	514	1.67764e-06	4.03178e-06
I6Y1W7			DUF1707 domain-containing protein	-0.339065	1.26494	0.0676953	-5.00869	131	1.73595e-06	4.15419e-06
I6Y2G3		pgmA	Phosphoglucomutase (alpha-D-glucose-1,6-bisphosphate-dependent) (EC 5.4.2.2)	-0.209786	1.15652	0.0141292	-14.8477	850	0	0
I6Y340			Double hotdog hydratase	-0.327473	1.25481	0.0293973	-11.1396	307	0	0
I6Y3Q0	Rv3505	fadE27	Acyl-CoA dehydrogenase FadE27 (ACAD) (EC 1.3.99.-) (3-oxocholest-4-en-26-oyl-CoA dehydrogenase beta subunit)	-0.110639	1.07971	0.0184984	-5.981	347	5.51839e-09	1.71325e-08
I6Y3T7	Rv3540c	ltp2	17-hydroxy-3-oxo-4-pregnene-20-carboxyl-CoA lyase (EC 4.1.3.-) (Retro-aldolase Ltp2)	-0.23772	1.17913	0.043405	-5.47678	121	2.39117e-07	6.30562e-07
I6Y3U6	Rv3550	echA20	(7aS)-7a-methyl-1,5-dioxo-2,3,5,6,7,7a-hexahydro-1H-indene-carboxyl-CoA hydrolase (HIEC-CoA hydrolase) (EC 4.1.99.-)	-0.257875	1.19572	0.0416138	-6.19687	156	4.91501e-09	1.53778e-08
I6Y3V5	Rv3560c	ipdE1	Acyl-CoA dehydrogenase IpdE1 (EC 1.3.99.-) (5OH-HIP-CoA dehydrogenase alpha subunit)	-0.170985	1.12583	0.0260832	-6.55535	251	3.13507e-10	1.08439e-09
I6Y3Z2			N-acetylmuramoyl-L-alanine amidase domain-containing protein	-0.28952	1.22223	0.0425253	-6.80819	104	6.53567e-10	2.19073e-09
I6Y498			Probable anion transporter ATPase	-0.136672	1.09937	0.0185843	-7.3542	600	6.33271e-13	2.70894e-12
I6Y4A5			Possible glyoxalase II (Hydroxyacylglutathione hydrolase) (GLX II)	-0.107357	1.07725	0.0187769	-5.71751	364	2.25486e-08	6.53282e-08
I6Y4C4			DUF4185 domain-containing protein	-0.235273	1.17713	0.0422375	-5.57023	66	5.04475e-07	1.28815e-06
I6Y4E8		echA5	Probable enoyl-CoA hydratase EchA5 (Enoyl hydrase) (Unsaturated acyl-CoA hydratase) (Crotonase)	-0.0987852	1.07087	0.0131841	-7.49273	730	1.95399e-13	8.81329e-13
I6Y4V6		purM	Phosphoribosylformylglycinamidine cyclo-ligase (EC 6.3.3.1) (AIR synthase) (AIRS) (Phosphoribosyl-aminoimidazole synthetase)	-0.13191	1.09574	0.0273825	-4.81732	883	1.71193e-06	4.10718e-06
I6Y897			SEC-C motif-containing protein	-0.081771	1.05832	0.014303	-5.71706	1050	1.41178e-08	4.17607e-08
I6Y8H4			Probable dehydrogenase	-0.213141	1.15921	0.0159622	-13.3529	73	0	0
I6Y8R4			Acyl-CoA:diacylglycerol acyltransferase (EC 2.3.1.122) (EC 2.3.1.20)	-0.498441	1.41269	0.055179	-9.03317	91	2.68674e-14	1.29248e-13
I6Y8Y8		mog	Probable molybdopterin biosynthesis Mog protein	-0.213174	1.15924	0.0345386	-6.17206	77	2.92549e-08	8.44111e-08
I6Y9E8			Conserved protein	-0.264422	1.20115	0.0466636	-5.66655	161	6.5645e-08	1.82679e-07
I6Y9K2		mrr	Probable restriction system protein Mrr	-0.15241	1.11142	0.0206953	-7.36446	639	5.50671e-13	2.38089e-12
I6YA03		echA15	Probable enoyl-CoA hydratase EchA15 (Enoyl hydrase) (Unsaturated acyl-CoA hydratase) (Crotonase)	-0.220465	1.16511	0.0236527	-9.32093	272	0	0
I6YB49			Conserved protein	-0.137623	1.10009	0.0248831	-5.53077	571	4.85902e-08	1.3725e-07
I6YCP0			DUF5593 domain-containing protein	-0.229955	1.1728	0.0310874	-7.39705	638	4.40092e-13	1.92643e-12
I6YCS6			Conserved protein	-0.260252	1.19769	0.039379	-6.60891	133	8.54883e-10	2.83853e-09
I6YD99	Rv2386A RVBD_2386A LH57_13015		Uncharacterized protein Rv2386A/RVBD_2386A	-0.460239	1.37577	0.0350891	-13.1163	71	0	0
I6YEE1	Rv2795c	pptH	[Acyl-carrier-protein] phosphodiesterase PptH (ACP phosphodiesterase PptH) (EC 3.1.4.14) (Ppt hydrolase)	-0.143924	1.10491	0.0271	-5.31085	218	2.68504e-07	7.04105e-07
I6YF11			Probable conserved ATP-binding protein ABC transporter	-0.107801	1.07758	0.0168878	-6.38337	393	4.88749e-10	1.654e-09
I6YF16			Conserved protein	-0.37433	1.29624	0.0288757	-12.9635	174	0	0
I6YF40			Conserved protein	-0.205804	1.15333	0.0240323	-8.56364	604	0	0
I6YFP0	Rv3279c	birA	Biotin--[acetyl-CoA-carboxylase] ligase (EC 6.3.4.15) (Biotin--[biotin carboxyl-carrier protein] ligase) (Biotin--protein ligase) (BPL) (Biotin-[acetyl-CoA carboxylase] synthetase)	-0.0601703	1.04259	0.0118026	-5.09806	266	6.52213e-07	1.6416e-06
I6YG83			Conserved protein	-0.552509	1.46663	0.0267812	-20.6305	122	0	0
I6YG87		PE31	PE family protein PE31	-0.37272	1.29479	0.0507311	-7.34698	127	2.17057e-11	8.23533e-11
I6YGH7		fadE31	Probable acyl-CoA dehydrogenase FadE31	-0.197173	1.14645	0.0276047	-7.14274	341	5.56843e-12	2.23292e-11
I6YGL1			Possible hydrolase	-0.161617	1.11854	0.023358	-6.91912	198	6.1529e-11	2.24677e-10
L0T643			PIG-L family deacetylase	-0.773017	1.70884	0.0799976	-9.663	15	7.82973e-08	2.15547e-07
L0T905	Rv1222	rseA	Anti-sigma-E factor RseA (Regulator of SigE) (Sigma-E anti-sigma factor RseA)	-0.323693	1.25153	0.0482522	-6.70836	129	5.59377e-10	1.87948e-09
L0TAD5	Rv1703c		Probable O-methyltransferase Rv1703c (EC 2.1.1.-)	-0.242019	1.18265	0.0234627	-10.3151	654	0	0
L0TB61			Conserved transmembrane protein	-0.179317	1.13235	0.0215926	-8.30455	259	5.77316e-15	2.94829e-14
L0TBR2			Possible flavoprotein	-0.071919	1.05111	0.0137638	-5.22521	531	2.50356e-07	6.58966e-07
L0TC47	Rv3203	lipV	Lipase LipV (EC 3.1.1.1)	-0.259385	1.19697	0.0289977	-8.94502	277	0	0
L0TCG5	Rv3328c	sigJ	ECF RNA polymerase sigma factor SigJ (ECF sigma factor SigJ) (Alternative RNA polymerase sigma factor SigJ) (RNA polymerase sigma-J factor) (Sigma-J factor)	-0.141228	1.10284	0.0188809	-7.47991	265	1.09424e-12	4.57663e-12
L7N653	Rv3915	cwlM	N-acetylmuramoyl-L-alanine amidase CwlM (EC 3.5.1.28) (Peptidoglycan hydrolase CwlM)	-0.112768	1.0813	0.0227356	-4.96	626	9.09257e-07	2.25237e-06
L7N655		pepN	Aminopeptidase N (EC 3.4.11.2) (Alanine aminopeptidase) (Lysyl aminopeptidase)	-0.20056	1.14914	0.0120802	-16.6023	1670	0	0
L7N657		TB18.5	Conserved protein TB18.5	-0.294741	1.22667	0.0133677	-22.0488	295	0	0
L7N662		cydA	Probable integral membrane cytochrome D ubiquinol oxidase (Subunit I) CydA (Cytochrome BD-I oxidase subunit I)	-0.173951	1.12814	0.0316575	-5.49477	165	1.45823e-07	3.915e-07
L7N663		amiA1	Possible N-acyl-L-amino acid amidohydrolase AmiA1 (N-acyl-L-amino acid aminohydrolase)	-0.180937	1.13362	0.0306237	-5.90839	294	9.54518e-09	2.89332e-08
L7N674		moeB2	Probable molybdenum cofactor biosynthesis protein MoeB2 (MPT-synthase sulfurylase) (Molybdopterin synthase sulphurylase)	-0.303547	1.23417	0.022983	-13.2074	322	0	0
L7N675	Rv1196	PPE18	PPE family protein PPE18	-0.401147	1.32056	0.0201615	-19.8967	214	0	0
L7N690		amiB1	Peptidase M20 domain-containing protein 2	-0.173464	1.12776	0.0273824	-6.33486	227	1.26115e-09	4.14841e-09
L7N693		PE12	PE family protein PE12	-0.324621	1.25233	0.0306484	-10.5918	71	4.44089e-16	2.44509e-15
L7N695;Q6MX17				-0.266291	1.20271	0.0318807	-8.35275	40	2.64547e-10	9.22968e-10
L7N6B3		adhE1	Probable zinc-type alcohol dehydrogenase (E subunit) AdhE1	-0.124564	1.09018	0.0178889	-6.96319	295	2.16516e-11	8.22585e-11
O05293			Conserved protein	-0.322511	1.25051	0.0236879	-13.615	664	0	0
O05316			Conserved protein	-0.124313	1.08999	0.0134629	-9.23372	302	0	0
O05461	Rv3883c	mycP1	Mycosin-1 (EC 3.4.21.-) (MycP1 protease)	-0.192178	1.14249	0.0152833	-12.5743	43	4.44089e-16	2.44509e-15
O05581	Rv0998		Acetyltransferase Pat (EC 2.3.1.-) (GCN5-like enzyme) (GCN5-related N-acetyltransferase) (GNAT) (Protein acetyltransferase) (Pat)	-0.247723	1.18733	0.0234016	-10.5858	182	0	0
O05582			DUF5642 domain-containing protein	-0.131715	1.0956	0.0200904	-6.5561	243	3.28576e-10	1.13234e-09
O05598	Rv1013	pks16	Putative ligase Rv1013 (EC 6.2.1.-)	-0.156914	1.1149	0.0175648	-8.93344	637	0	0
O05769			PHB domain-containing protein	-0.277834	1.21237	0.0128718	-21.5846	476	0	0
O05777			Conserved protein	-0.139909	1.10184	0.016823	-8.31657	520	8.88178e-16	4.83354e-15
O05784		agpS	Possible alkyldihydroxyacetonephosphate synthase AgpS (Alkyl-DHAP synthase) (Alkylglycerone-phosphate synthase)	-0.14284	1.10408	0.0216638	-6.5935	421	1.28955e-10	4.58995e-10
O05796			Methyltransf_25 domain-containing protein	-0.10688	1.0769	0.0118573	-9.01386	183	2.22045e-16	1.26453e-15
O05828			Transcriptional activator protein	-0.562589	1.47692	0.0892715	-6.302	76	1.75517e-08	5.13794e-08
O05842			Possible iron-regulated short-chain dehydrogenase/reductase	-0.154274	1.11286	0.0243697	-6.33056	1049	3.61442e-10	1.24105e-09
O05855		rhlE	Probable ATP-dependent RNA helicase RhlE	-0.0930147	1.0666	0.017497	-5.31604	503	1.59733e-07	4.27623e-07
O05858			Probable transcriptional regulatory protein (Probably TetR-family)	-0.188646	1.13969	0.0238121	-7.92225	468	1.73195e-14	8.50586e-14
O05877	Rv3232c	ppk2	GDP-polyphosphate phosphotransferase (EC 2.7.4.-) (Polyphosphate kinase PPK2)	-0.213675	1.15964	0.0225985	-9.45528	550	0	0
O05878			Possible triacylglycerol synthase (Diacylglycerol acyltransferase)	-0.264379	1.20112	0.0126896	-20.8343	9	6.32993e-09	1.95444e-08
O05882			Conserved protein	-0.299814	1.23099	0.0306671	-9.77639	271	0	0
O05886	Rv3241c	hpf	Ribosome hibernation promotion factor (HPF)	-0.26853	1.20458	0.0189923	-14.1389	318	0	0
O05888			DUF2993 domain-containing protein	-0.372005	1.29415	0.0377729	-9.84846	14	1.12827e-07	3.05532e-07
O05892			Possible transcriptional regulatory protein (Probably TetR-family)	-0.21689	1.16223	0.0111784	-19.4025	86	0	0
O05898		manA	Mannose-6-phosphate isomerase (EC 5.3.1.8)	-0.0913053	1.06533	0.0182068	-5.0149	541	7.20495e-07	1.8022e-06
O05899			Conserved protein	-0.0706224	1.05017	0.0152342	-4.63578	727	4.21526e-06	9.748e-06
O05900			Conserved protein	-0.199766	1.14851	0.0407531	-4.90187	188	2.0445e-06	4.86367e-06
O06135		tesB1	Probable acyl-CoA thioesterase II TesB1	-0.228574	1.17168	0.0278198	-8.21625	109	4.74287e-13	2.06649e-12
O06145			Conserved protein	-0.313827	1.243	0.038511	-8.14901	66	1.43281e-11	5.533e-11
O06149			DUF402 domain-containing protein	-0.206809	1.15413	0.0392306	-5.27164	173	3.99207e-07	1.03055e-06
O06154			Conserved protein	-0.0256734	1.01795	0.0052039	-4.93348	240	1.51031e-06	3.6483e-06
O06179	Rv1533		Putative monooxygenase Rv1533 (EC 1.13.12.-)	-0.144786	1.10557	0.0159642	-9.06944	575	0	0
O06194			Conserved protein	-0.295147	1.22701	0.0194732	-15.1566	156	0	0
O06216			Conserved protein	-0.303691	1.2343	0.0320942	-9.4625	891	0	0
O06218			Conserved protein	-0.123185	1.08914	0.0224387	-5.48985	944	5.17091e-08	1.45768e-07
O06243			RHH_1 domain-containing protein	-0.397142	1.3169	0.0399251	-9.94719	68	6.66134e-15	3.37739e-14
O06279			Conserved hypothetical alanine and leucine rich protein	-0.212882	1.159	0.0370814	-5.74095	218	3.13311e-08	9.00331e-08
O06298			Probable conserved membrane protein	-0.160472	1.11765	0.0182425	-8.79659	417	0	0
O06307			Conserved protein	-0.160425	1.11762	0.0175076	-9.16314	343	0	0
O06312		mgtE	Magnesium transporter MgtE	-0.547763	1.46182	0.0785311	-6.97512	24	3.26605e-07	8.50139e-07
O06315			Conserved protein	-0.168523	1.12391	0.0287386	-5.86398	232	1.54455e-08	4.55448e-08
O06363			Possible DNA polymerase	-0.141021	1.10269	0.0247165	-5.70554	249	3.28153e-08	9.4106e-08
O06376			Possible transferase (Possibly glycosyltransferase)	-0.163458	1.11997	0.0222536	-7.34523	523	7.93365e-13	3.35307e-12
O06401	Rv0535	mtnP	S-methyl-5'-thioadenosine phosphorylase (EC 2.4.2.28) (5'-methylthioadenosine phosphorylase) (MTA phosphorylase) (MTAP)	-0.212689	1.15885	0.0343325	-6.19498	167	4.38761e-09	1.38352e-08
O06413			Possible oxidoreductase	-0.28296	1.21669	0.0177861	-15.9091	381	0	0
O06541		echA11	Probable enoyl-CoA hydratase EchA11 (Enoyl hydrase) (Unsaturated acyl-CoA hydratase) (Crotonase)	-0.23756	1.179	0.0214788	-11.0602	147	0	0
O06542		echA10	Probable enoyl-CoA hydratase EchA10 (Enoyl hydrase) (Unsaturated acyl-CoA hydratase) (Crotonase)	-0.199271	1.14812	0.0334978	-5.94877	210	1.11651e-08	3.35907e-08
O06552			Pyridoxamine 5-phosphate oxidase	-0.310688	1.2403	0.0390745	-7.95118	166	2.7045e-13	1.20252e-12
O06553	Rv1155		F420H(2)-dependent reductase Rv1155 (EC 1.-.-.-)	-0.197134	1.14642	0.0379376	-5.19628	141	6.98698e-07	1.75078e-06
O06560		narH	Probable respiratory nitrate reductase (Beta chain) NarH	-0.335359	1.26169	0.0458427	-7.31543	501	1.02496e-12	4.29325e-12
O06561		narJ	Probable respiratory nitrate reductase (Delta chain) NarJ	-0.504926	1.41905	0.0566785	-8.90861	74	2.47358e-13	1.10507e-12
O06563		typA	50S ribosomal subunit assembly factor BipA (EC 3.6.5.-) (GTP-binding protein BipA)	-0.153603	1.11234	0.0194992	-7.87744	900	9.76996e-15	4.90063e-14
O06579		ppdK	Probable pyruvate, phosphate dikinase PpdK	-0.52439	1.43832	0.0394403	-13.2958	29	7.21645e-14	3.36251e-13
O06593			Methyltransf_11 domain-containing protein	-0.252438	1.19122	0.0440251	-5.73396	138	5.93184e-08	1.65891e-07
O06610			Probable PhiRv1 phage protein	-0.420064	1.33799	0.0393168	-10.6841	43	1.11466e-13	5.11765e-13
O06614			Probable PhiRv1 phage protein	-0.316042	1.24491	0.0340031	-9.29449	135	4.44089e-16	2.44509e-15
O06614;P71947				-0.180561	1.13332	0.0303972	-5.94005	53	2.25504e-07	5.96338e-07
O06633			Conserved protein	-0.183404	1.13556	0.0247682	-7.40481	474	6.0485e-13	2.59129e-12
O06790			Conserved protein	-0.296828	1.22844	0.0317532	-9.34799	248	0	0
O06807	Rv1453		Possible transcriptional activator protein	-1.41166	2.66043	0.197018	-7.16513	23	2.6923e-07	7.05353e-07
O06820			SnoaL-like domain-containing protein	-0.337909	1.26392	0.0315932	-10.6956	44	8.06022e-14	3.73099e-13
O06830			PlsC domain-containing protein	-0.402748	1.32202	0.0258465	-15.5823	155	0	0
O07169		fadD7	Probable fatty-acid-CoA ligase FadD7 (Fatty-acid-CoA synthetase) (Fatty-acid-CoA synthase)	-0.122615	1.08871	0.0171903	-7.1328	551	3.10774e-12	1.26053e-11
O07171			Conserved protein	-0.303866	1.23445	0.0148705	-20.4341	65	0	0
O07173			DNA-binding protein	-0.160604	1.11776	0.0223997	-7.16992	118	7.08031e-11	2.57541e-10
O07175		pepA	Probable serine protease PepA (Serine proteinase) (MTB32A)	-1.20656	2.30787	0.0497129	-24.2706	80	0	0
O07177	Rv0127	mak	Maltokinase (MaK) (EC 2.7.1.175) (Maltose-1-phosphate synthase)	-0.242507	1.18305	0.0139724	-17.3561	850	0	0
O07179		echA2	Enoyl-CoA hydratase EchA2 (Enoyl hydrase) (Unsaturated acyl-CoA hydratase) (Crotonase)	-0.13447	1.09769	0.0139271	-9.65526	192	0	0
O07196			Conserved protein	-0.127821	1.09264	0.0257227	-4.9692	186	1.51864e-06	3.66529e-06
O07236			Possible conserved exported protein	-0.525631	1.43956	0.0713705	-7.36483	133	1.66798e-11	6.40603e-11
O07238			DUF1822 family protein	-0.204243	1.15208	0.028927	-7.06064	163	4.53944e-11	1.67715e-10
O07252			Possible transcriptional regulatory protein (Possibly TetR/AcrR-family)	-0.0878843	1.06281	0.017969	-4.8909	171	2.30262e-06	5.44553e-06
O07255			Possible dehydrogenase/reductase	-0.31188	1.24132	0.0334739	-9.31713	264	0	0
O07406			Possible oxidoreductase	-0.162651	1.11934	0.0137097	-11.8639	439	0	0
O07411		fadD5	Probable fatty-acid-CoA ligase FadD5 (Fatty-acid-CoA synthetase) (Fatty-acid-CoA synthase)	-0.283207	1.2169	0.0152727	-18.5434	734	0	0
O07423		lprO	Possible lipoprotein LprO	-0.437207	1.35398	0.0386499	-11.312	255	0	0
O07427	Rv0183		Monoacylglycerol lipase (MGL) (EC 3.1.1.23)	-0.144833	1.1056	0.0246106	-5.885	429	8.03076e-09	2.44215e-08
O07431	Rv0187		Catechol O-methyltransferase (COMT) (EC 2.1.1.6)	-0.0697494	1.04953	0.011632	-5.99631	583	3.54133e-09	1.1293e-08
O07720			Lactamase_B domain-containing protein	-0.277205	1.21184	0.01176	-23.5718	16	7.50511e-14	3.48549e-13
O07728			Anti-sigma factor antagonist	-0.328535	1.25574	0.0386679	-8.49632	151	1.73195e-14	8.50586e-14
O07732		lipJ	Probable lignin peroxidase LipJ	-0.122456	1.08859	0.0157012	-7.79914	425	4.86278e-14	2.28469e-13
O07739			Conserved domain protein	-0.146237	1.10668	0.0240475	-6.08115	320	3.39851e-09	1.08498e-08
O07752		glnA3	Probable glutamine synthetase GlnA3 (Glutamine synthase) (GS-I)	-0.230049	1.17287	0.00853868	-26.9419	233	0	0
O07809			Possible acyltransferase	-0.137679	1.10013	0.0245633	-5.60508	397	3.90124e-08	1.10751e-07
O08343	Rv1008	tatD	Uncharacterized metal-dependent hydrolase TatD (EC 3.1.-.-)	-0.182792	1.13508	0.0347416	-5.26147	340	2.53518e-07	6.66045e-07
O33182			Phosphate ABC transporter substrate-binding protein	-0.181266	1.13388	0.0184511	-9.8241	391	0	0
O33185			Possible bifunctional enzyme long-chain acyl-CoA synthase and lipase	-0.135249	1.09828	0.0172962	-7.81957	906	1.46549e-14	7.29899e-14
O33186			UPF0434 protein Rv1684	-0.44778	1.36394	0.0617313	-7.2537	50	2.40755e-09	7.77421e-09
O33193			TPR_5 domain-containing protein	-0.271868	1.20737	0.0511237	-5.31785	111	5.49806e-07	1.39757e-06
O33194	Rv1692 LH57_09220		D-glycerol 3-phosphate phosphatase (D,L-glycerol 3-phosphate phosphatase) (G3P phosphatase)	-0.27299	1.20831	0.0159337	-17.1329	423	0	0
O33195			Exodeoxyribonuclease VII small subunit	-0.87315	1.83166	0.0870911	-10.0257	49	1.84741e-13	8.34592e-13
O33221			HAD superfamily hydrolase (TIGR01458 family)	-0.180763	1.13348	0.0160523	-11.2608	129	0	0
O33248			Probable integral membrane protein	-0.148016	1.10804	0.0178481	-8.29308	238	8.21565e-15	4.1357e-14
O33249			Conserved protein	-0.202194	1.15045	0.0173552	-11.6503	430	0	0
O33260			PAC2 family protein	-0.364887	1.28778	0.0205848	-17.726	7	4.48452e-07	1.1524e-06
O33263			Probable oxidoreductase	-0.109002	1.07848	0.0133432	-8.16913	675	1.55431e-15	8.33005e-15
O33317			GCN5-related N-acetyltransferase	-0.152652	1.11161	0.0218297	-6.99288	288	1.88303e-11	7.20251e-11
O33361	Rv0516c	OprA	Osmosensory protein A (Putative SigF antagonist) (Putative anti-anti-sigma factor Rv0516c)	-0.660989	1.58117	0.0460617	-14.3501	128	0	0
O50383			DUF732 domain-containing protein	-0.203032	1.15112	0.0367513	-5.52449	68	5.63829e-07	1.43063e-06
O50391			Probable ATP/GTP-binding protein	-0.317364	1.24605	0.0286063	-11.0942	281	0	0
O50393	Rv3364c LH57_18375		Serine protease inhibitor Rv3364c	-0.28707	1.22016	0.044935	-6.38857	113	3.85775e-09	1.22743e-08
O50394		spoU	Putative tRNA (cytidine(34)-2'-O)-methyltransferase (EC 2.1.1.207) (tRNA (cytidine/uridine-2'-O-)-methyltransferase)	-0.296993	1.22858	0.0404333	-7.34525	33	1.96353e-08	5.72409e-08
O50398			Conserved protein	-0.118617	1.08569	0.00843082	-14.0695	44	0	0
O50402		echA18	Probable enoyl-CoA hydratase EchA18 (Enoyl hydrase) (Unsaturated acyl-CoA hydratase) (Crotonase)	-0.336976	1.26311	0.0247952	-13.5904	121	0	0
O50411	Rv3384c	vapC46	Ribonuclease VapC46 (RNase VapC46) (EC 3.1.-.-) (Toxin VapC46)	-0.218979	1.16391	0.0248783	-8.80204	78	2.61346e-13	1.16388e-12
O50418		iunH	Probable nucleoside hydrolase IunH (Purine nucleosidase)	-0.283362	1.21703	0.0352096	-8.04786	153	2.17826e-13	9.74684e-13
O50430		TB8.4	Low molecular weight T-cell antigen TB8.4	-0.112908	1.08141	0.00352001	-32.0761	43	0	0
O50442			Conserved protein	-0.217891	1.16303	0.0406577	-5.35916	205	2.23994e-07	5.929e-07
O50443		rocA	L-glutamate gamma-semialdehyde dehydrogenase (EC 1.2.1.88) (L-glutamate gamma-semialdehyde dehydrogenase)	-0.559536	1.4738	0.0345983	-16.1723	286	0	0
O50444			Proline dehydrogenase (EC 1.5.5.2)	-0.643386	1.56199	0.0377736	-17.0327	167	0	0
O50456	Rv1241	vapB33	Antitoxin VapB33	-0.167828	1.12337	0.0216116	-7.76565	30	1.15355e-08	3.45574e-08
O50462	Rv1247c	relB	Antitoxin RelB	-0.454303	1.37012	0.0341378	-13.3079	45	0	0
O50464			Possible membrane protein	-0.0989774	1.07101	0.0194976	-5.07638	226	8.03309e-07	2.00047e-06
O53147			Conserved protein	-0.257029	1.19502	0.0257663	-9.97538	231	0	0
O53149			Probable unidentified antibiotic-transport ATP-binding protein ABC transporter	-0.152314	1.11135	0.024539	-6.20704	485	1.15991e-09	3.81984e-09
O53157			Conserved protein	-0.0503688	1.03553	0.00332027	-15.1701	35	0	0
O53200			Possible alanine and proline rich membrane protein	-0.14667	1.10701	0.0227569	-6.44508	179	1.03757e-09	3.42897e-09
O53238			Probable transcriptional regulatory protein	-0.281993	1.21587	0.0226956	-12.425	536	0	0
O53240			Conserved protein	-0.19888	1.14781	0.0338871	-5.86889	132	3.35319e-08	9.60636e-08
O53246		lppY	Probable conserved lipoprotein LppY	-0.208599	1.15557	0.0299767	-6.95869	198	4.91198e-11	1.80769e-10
O53254			Possible oxidoreductase	-0.406902	1.32584	0.04021	-10.1194	88	2.22045e-16	1.26453e-15
O53287			Conserved protein	-0.183856	1.13592	0.0325966	-5.64035	365	3.40595e-08	9.74759e-08
O53319			Conserved protein	-0.209255	1.15609	0.0362658	-5.77004	620	1.25215e-08	3.74317e-08
O53324			Probable short-chain dehydrogenase/reductase	-0.636769	1.55484	0.0573594	-11.1014	20	5.31048e-10	1.79284e-09
O53329			Conserved protein	-0.388856	1.30936	0.0481514	-8.07571	176	1.02141e-13	4.72023e-13
O53332;O53468				-0.120608	1.08719	0.00881863	-13.6765	43	0	0
O53346			Possible transmembrane cation transporter	-0.101962	1.07323	0.0194014	-5.25538	594	2.06257e-07	5.48526e-07
O53352			Exonuclease	-0.225435	1.16913	0.0350395	-6.43375	100	4.32944e-09	1.36671e-08
O53379	Rv3329 RVBD_3329		Probable aminotransferase Rv3329 (EC 2.6.1.-)	-0.318173	1.24675	0.0340453	-9.34559	215	0	0
O53382		nagA	Probable N-acetylglucosamine-6-phosphate deacetylase NagA (GlcNAc 6-P deacetylase)	-0.16927	1.12449	0.018186	-9.30775	409	0	0
O53419		echA9	Possible enoyl-CoA hydratase EchA9 (Enoyl hydrase) (Unsaturated acyl-CoA hydratase) (Crotonase)	-0.156484	1.11457	0.0287797	-5.43731	483	8.60308e-08	2.35457e-07
O53422		fadA3	Probable beta-ketoacyl CoA thiolase FadA3	-0.166157	1.12207	0.0222757	-7.4591	1110	1.75415e-13	7.95009e-13
O53443		phoH2	Probable PHOH-like protein PhoH2 (Phosphate starvation-inducible protein PSIH)	-0.558766	1.47301	0.03305	-16.9067	565	0	0
O53451	Rv1103c	mazE3	Antitoxin MazE3	-0.774439	1.71052	0.0340661	-22.7334	39	0	0
O53467	Rv2021c RVBD_2021c	higA2	Putative antitoxin HigA2	-0.201416	1.14983	0.0266427	-7.55987	213	1.18439e-12	4.93903e-12
O53477			DUF3097 domain-containing protein	-0.328582	1.25578	0.0627381	-5.23736	57	2.45097e-06	5.777e-06
O53478	Rv2034		HTH-type transcriptional regulator Rv2034	-0.298789	1.23011	0.0150592	-19.841	7	2.06544e-07	5.48772e-07
O53498		cobN	Cobalamin biosynthesis protein CobN	-0.182041	1.13449	0.0132599	-13.7287	818	0	0
O53504			GCN5-related N-acetyltransferase	-0.216294	1.16175	0.0366229	-5.90597	159	2.05874e-08	5.98839e-08
O53509	Rv2175c		DNA-binding protein Rv2175c	-0.148548	1.10845	0.0220859	-6.72594	350	7.12508e-11	2.58835e-10
O53512	Rv2178c	aroG	Phospho-2-dehydro-3-deoxyheptonate aldolase AroG (EC 2.5.1.54) (3-deoxy-D-arabino-heptulosonate 7-phosphate synthase) (DAHP synthase) (Phospho-2-keto-3-deoxyheptonate aldolase)	-0.194004	1.14393	0.0201909	-9.60849	818	0	0
O53521	Rv2187	fadD15	Long-chain-fatty-acid--CoA ligase FadD15 (FACL) (EC 6.2.1.3) (Acyl-CoA synthetase) (FACL15)	-0.120526	1.08713	0.0165055	-7.30217	1011	5.72875e-13	2.46932e-12
O53531			Conserved protein	-0.1296	1.09399	0.0154331	-8.39754	211	6.66134e-15	3.37739e-14
O53533		mscR	S-nitrosomycothiol reductase MscR	-0.135466	1.09845	0.0159087	-8.51524	351	4.44089e-16	2.44509e-15
O53547	Rv3502c	chsB1	Hydroxyacyl-CoA dehydrogenase ChsB1 (EC 1.1.1.-)	-0.116316	1.08396	0.0153985	-7.55373	265	6.87228e-13	2.92643e-12
O53554	Rv3509c	ilvX	Putative acetolactate synthase large subunit IlvX (ALS) (EC 2.2.1.6) (Acetohydroxy-acid synthase large subunit) (AHAS)	-0.220699	1.1653	0.0130762	-16.878	1073	0	0
O53561	Rv3516	echA19	Enoyl-CoA hydratase EchA19 (EC 4.2.1.-)	-0.237762	1.17916	0.0209443	-11.3521	260	0	0
O53567		ltp4	Possible lipid transfer protein or keto acyl-CoA thiolase Ltp4	-0.378815	1.30027	0.0249759	-15.1672	15	1.65989e-10	5.84174e-10
O53572			Probable conserved membrane protein	-0.147932	1.10798	0.0302951	-4.88303	119	3.28374e-06	7.67567e-06
O53578	Rv3799c	accD4	Biotin-dependent long chain acyl-coenzyme A carboxylase beta4 subunit (EC 2.1.3.-)	-0.0985991	1.07073	0.0149573	-6.59205	613	9.36367e-11	3.37116e-10
O53619			Conserved protein	-0.117205	1.08463	0.0124942	-9.38072	404	0	0
O53633			Possible transmembrane acyltransferase	-0.72247	1.65	0.0356846	-20.246	38	0	0
O53661			Possible transcriptional regulatory protein (Probably TetR-family)	-0.449222	1.3653	0.036393	-12.3436	43	8.88178e-16	4.83354e-15
O53670			Probable succinate dehydrogenase [iron-sulfur subunit] (Succinic dehydrogenase)	-0.132826	1.09644	0.0112805	-11.7748	1503	0	0
O53673		hsp	Heat shock protein Hsp (Heat-stress-induced ribosome-binding protein A)	-0.556897	1.4711	0.0416716	-13.3639	148	0	0
O53680			Conserved protein	-0.334542	1.26098	0.0493984	-6.77232	127	4.22351e-10	1.43967e-09
O53697			Conserved protein	-0.238488	1.17976	0.0209491	-11.3842	395	0	0
O53744			DUF779 domain-containing protein	-0.21445	1.16026	0.0275627	-7.78043	106	5.04241e-12	2.03065e-11
O53751			Conserved protein	-0.127958	1.09275	0.0157544	-8.1221	711	1.9984e-15	1.06292e-14
O53764			Probable methyltransferase/methylase	-0.41426	1.33262	0.0250852	-16.5141	284	0	0
O53778	Rv0581	vapB26	Antitoxin VapB26	-0.136862	1.09951	0.0140994	-9.70691	41	3.48743e-12	1.41251e-11
O53789	Rv0681		Uncharacterized HTH-type transcriptional regulator Rv0681	-0.139418	1.10146	0.017806	-7.82984	245	1.47438e-13	6.71449e-13
O53803	Rv0740 RVBD_0740		Protein Rv0740	-0.258757	1.19645	0.0208588	-12.4051	170	0	0
O53811	Rv0748	vapB31	Antitoxin VapB31	-0.296764	1.22839	0.0406384	-7.30254	61	6.99097e-10	2.34056e-09
O53811;P0CW33				-0.238049	1.1794	0.0341082	-6.97924	45	1.09386e-08	3.29795e-08
O53816		mmsA	Probable methylmalonate-semialdehyde dehydrogenase MmsA (Methylmalonic acid semialdehyde dehydrogenase) (MMSDH)	-0.238526	1.17979	0.0103167	-23.1204	607	0	0
O53830			Transcriptional regulatory protein	-0.155253	1.11362	0.0109806	-14.1388	329	0	0
O53836			Conserved protein	-0.206985	1.15427	0.0176011	-11.7598	557	0	0
O53863			Probable short-chain type dehydrogenase/reductase	-0.333803	1.26033	0.039498	-8.45113	48	4.62199e-11	1.70542e-10
O53871	Rv0859	fadA	Putative acyltransferase Rv0859 (EC 2.3.1.-)	-0.215963	1.16148	0.0313806	-6.88204	708	1.30069e-11	5.06444e-11
O53874			Conserved protein	-0.143599	1.10466	0.0161833	-8.87328	703	0	0
O53901	Rv1527c LH57_08370	pks5	Mycocerosic acid synthase-like polyketide synthase (MAS-like PKS) (EC 2.3.1.-) (Polyketide synthase Pks5)	-0.282996	1.21672	0.0231413	-12.229	782	0	0
O53905			Conserved protein	-0.40154	1.32092	0.0324862	-12.3603	120	0	0
O53920			TGc domain-containing protein	-0.788302	1.72704	0.0292474	-26.9528	13	8.56426e-13	3.61417e-12
O53926		fadE16	Possible acyl-CoA dehydrogenase FadE16	-0.223475	1.16754	0.0142957	-15.6324	503	0	0
O53931			Conserved protein	-0.198731	1.14769	0.0226011	-8.79298	295	0	0
O53962			Probable membrane protein	-0.129223	1.0937	0.0214574	-6.02228	317	4.75959e-09	1.49413e-08
O53978			Conserved protein	-0.166959	1.12269	0.0229772	-7.26628	391	2.02149e-12	8.30699e-12
O65936			Probable oxidoreductase	-0.22787	1.1711	0.0239171	-9.52749	543	0	0
O69667			Conserved protein	-0.251205	1.1902	0.0093554	-26.8513	131	0	0
O69671	Rv3703c	egtB	Hercynine oxygenase (EC 1.14.99.50) (Gamma-glutamyl hercynylcysteine S-oxide synthase)	-0.129001	1.09354	0.0197333	-6.53723	268	3.15075e-10	1.08714e-09
O69696			Possible transferase	-0.215022	1.16072	0.0252916	-8.5017	453	2.22045e-16	1.26453e-15
O69697			ATP-dependent DNA ligase	-0.311563	1.24105	0.0367289	-8.48278	144	2.39808e-14	1.15955e-13
O69714			Conserved protein	-0.241131	1.18192	0.0248607	-9.69926	140	0	0
O69719		tadA	tRNA-specific adenosine deaminase (EC 3.5.4.33)	-0.182699	1.13501	0.0259189	-7.04888	112	1.56608e-10	5.52538e-10
O69720	Rv3753c		Protein Rv3753c	-0.289397	1.22213	0.040155	-7.207	199	1.16041e-11	4.53701e-11
O69727		fadE36	Possible acyl-CoA dehydrogenase FadE36	-0.250883	1.18994	0.0155924	-16.0901	632	0	0
O69728			Possible hydrolase	-0.333968	1.26048	0.0260231	-12.8335	282	0	0
O86346			Possible bifunctional enzyme: 2-hydroxyhepta-2,4-diene-1,7-dioate isomerase (HHDD isomerase) + cyclase/dehydrase	-0.128978	1.09352	0.021099	-6.11299	585	1.78722e-09	5.82449e-09
O86358			Conserved protein	-0.195106	1.14481	0.0214948	-9.07689	184	2.22045e-16	1.26453e-15
P0CG95;P0CG96				-0.192293	1.14258	0.0149186	-12.8895	336	0	0
P0CH91	Rv0643c	mmaA3	Methoxy mycolic acid synthase MmaA3 (EC 2.1.1.-) (Mycolic acid methyltransferase) (MA-MT) (S-adenosylmethionine-dependent methyltransferase) (AdoMet-MT) (SAM-MT)	-0.225641	1.1693	0.0229654	-9.82527	636	0	0
P0DMM4	Rv0572A		Uncharacterized protein Rv0572A	-0.538778	1.45274	0.0230381	-23.3864	131	0	0
P0DOA7;P9WNI7;P9WNJ5;P0DOA6;P9WNJ3				-0.252539	1.1913	0.00974955	-25.9026	44	0	0
P71552			Possible magnesium chelatase	-0.213567	1.15955	0.021182	-10.0824	433	0	0
P71568			STAS domain-containing protein	-0.17989	1.1328	0.0294852	-6.10103	322	3.02193e-09	9.66951e-09
P71668	Rv1400c	lipI	Esterase LipI (EC 3.1.1.-)	-0.311462	1.24096	0.0172554	-18.0502	320	0	0
P71699			Possible transcriptional regulatory protein (Probably MarR-family)	-0.272222	1.20767	0.0158471	-17.1781	351	0	0
P71704			Conserved protein	-0.173228	1.12758	0.035493	-4.88063	150	2.67642e-06	6.29261e-06
P71733			Conserved protein	-0.147521	1.10766	0.0213433	-6.91182	643	1.15494e-11	4.52192e-11
P71737			Conserved protein	-0.263534	1.20042	0.0203587	-12.9445	364	0	0
P71741	Rv2402		Trehalase (EC 3.2.1.28) (Alpha,alpha-trehalase) (Alpha,alpha-trehalose glucohydrolase)	-0.268895	1.20488	0.017026	-15.7932	514	0	0
P71744		subI	Probable sulfate-binding lipoprotein SubI	-0.135081	1.09815	0.0276298	-4.88898	221	1.94869e-06	4.64358e-06
P71790		gmdA	GDP-mannose 4,6-dehydratase (EC 4.2.1.47) (GDP-D-mannose dehydratase)	-0.0941827	1.06746	0.013857	-6.79679	777	2.13114e-11	8.10753e-11
P71794			Methyltransf_11 domain-containing protein	-0.243478	1.18384	0.0275437	-8.83972	98	3.9746e-14	1.88944e-13
P71813			ABC transporter	-0.368792	1.29127	0.0469425	-7.85625	134	1.14264e-12	4.77201e-12
P71814		phoP	Possible two component system response transcriptional positive regulator PhoP	-0.0859782	1.06141	0.00818839	-10.5	729	0	0
P71847	Rv3553	ipdC	(3aS,4S,5R,7aS)-5-hydroxy-7a-methyl-1-oxo-octahydro-1H-indene-4-carboxyl-CoA dehydrogenase (5OH-HIC-CoA dehydrogenase) (EC 1.3.1.-)	-0.245611	1.18559	0.0465619	-5.27493	110	6.71565e-07	1.6888e-06
P71853			Probable short-chain type dehydrogenase/reductase	-0.449336	1.36541	0.0494243	-9.0914	335	0	0
P71922			AAA domain-containing protein	-0.234209	1.17626	0.0198393	-11.8053	434	0	0
P71977			Probable transcriptional regulatory protein	-0.108428	1.07805	0.0212888	-5.09322	362	5.67629e-07	1.43769e-06
P71990			Conserved protein	-0.209022	1.1559	0.0208418	-10.029	247	0	0
P72043			Probable oxidoreductase	-0.162068	1.11889	0.00588873	-27.5218	190	0	0
P75019		echA21	Possible enoyl-CoA hydratase EchA21 (Enoyl hydrase) (Unsaturated acyl-CoA hydratase) (Crotonase)	-0.173155	1.12752	0.0263957	-6.55997	828	9.47464e-11	3.40676e-10
P95024			ERCC4 domain-containing protein	-0.236537	1.17816	0.02191	-10.7959	351	0	0
P95100			Possible transcriptional regulatory protein (Probably TetR-family)	-0.147974	1.10801	0.0198068	-7.47086	419	4.6807e-13	2.04255e-12
P95144			Conserved protein	-0.102292	1.07348	0.0144752	-7.06669	343	8.91287e-12	3.50913e-11
P95149	Rv1866 RVBD_1866		Probable CoA-transferase Rv1866 (EC 2.8.3.-)	-0.122295	1.08847	0.0184574	-6.62582	604	7.65317e-11	2.76948e-10
P95151			Conserved protein	-0.191629	1.14205	0.0215108	-8.90847	249	0	0
P95159			Possible oxidoreductase	-0.118329	1.08548	0.00696355	-16.9927	679	0	0
P95172		nuoJ	NADH-quinone oxidoreductase subunit J (EC 7.1.1.-)	-0.0860581	1.06147	0.0137566	-6.25578	97	1.06855e-08	3.22857e-08
P95202			Possible secreted protein	-0.427928	1.3453	0.0257553	-16.6151	91	0	0
P95206			Possible secreted protein	-0.543146	1.45715	0.0601308	-9.03275	30	4.62695e-10	1.57149e-09
P95215			TetR_C_16 domain-containing protein	-0.634009	1.55187	0.0321882	-19.6969	7	2.17181e-07	5.75948e-07
P95220			AHS2 domain-containing protein	-0.180526	1.1333	0.021949	-8.22482	244	1.15463e-14	5.78136e-14
P95221			AHS1 domain-containing protein	-0.383119	1.30416	0.0186437	-20.5495	184	0	0
P95270			Conserved protein	-0.409321	1.32806	0.015855	-25.8166	74	0	0
P95290		lipD	Probable lipase LipD	-0.116754	1.08429	0.0171953	-6.78986	370	4.48428e-11	1.66113e-10
P96218	Rv3859c	gltB	Glutamate synthase [NADPH] large chain (EC 1.4.1.13) (Glutamate synthase subunit alpha) (GLTS alpha chain)	-0.121	1.08749	0.0139077	-8.7002	2023	0	0
P96273		xthA	Probable exodeoxyribonuclease III protein XthA (Exonuclease III) (EXO III) (AP endonuclease VI)	-0.11469	1.08274	0.0144591	-7.93203	378	2.4647e-14	1.18769e-13
P96274	Rv0428c		Probable histone acetyltransferase Rv0428c (EC 2.3.1.48)	-0.145272	1.10594	0.0215372	-6.74518	269	9.32505e-11	3.36155e-10
P96277			Tuberculin related peptide	-0.210841	1.15736	0.00702257	-30.0234	35	0	0
P96357			Transcriptional regulator, AbiEi antitoxin, Type IV TA system	-0.0817824	1.05832	0.00509839	-16.0408	12	1.80037e-09	5.86054e-09
P96358			Uncharacterized protein	-0.215837	1.16138	0.00685317	-31.4945	12	6.61471e-13	2.82101e-12
P96368;P71815				-0.0232918	1.01628	0.00038547	-60.4245	11	3.10862e-15	1.61385e-14
P96375			Conserved protein	-0.154834	1.11329	0.0261523	-5.92048	209	1.30189e-08	3.88051e-08
P96396		fadD4	Probable fatty-acid-CoA ligase FadD4 (Fatty-acid-CoA synthetase) (Fatty-acid-CoA synthase)	-0.178044	1.13135	0.0162666	-10.9454	366	0	0
P96414		fadE4	Probable acyl-CoA dehydrogenase FadE4	-0.124913	1.09044	0.0119157	-10.4831	1350	0	0
P96818			SnoaL-like domain-containing protein	-0.532231	1.44616	0.0274894	-19.3613	260	0	0
P96821			Probable transcriptional regulatory protein (Possibly TetR-family)	-0.456826	1.37252	0.0250139	-18.2629	254	0	0
P96825	Rv0148		Putative short-chain type dehydrogenase/reductase Rv0148 (EC 1.1.1.-)	-0.0758599	1.05399	0.0123801	-6.12755	623	1.58264e-09	5.16372e-09
P96847	Rv3565	aspB	Valine--pyruvate aminotransferase (EC 2.6.1.66) (Alanine--valine transaminase)	-0.307863	1.23787	0.0559123	-5.50618	184	1.21976e-07	3.29246e-07
P96857			Transcriptional regulatory protein (Probably LacI-family)	-0.173186	1.12755	0.02462	-7.03436	418	8.22897e-12	3.24895e-11
P96873			TIGR03089 family protein	-0.143406	1.10451	0.0281025	-5.10295	166	9.06525e-07	2.24758e-06
P96900			Probable transcriptional regulatory protein (Probably TetR-family)	-0.246963	1.18671	0.0154115	-16.0246	555	0	0
P96903		lpqC	Possible esterase lipoprotein LpqC	-0.109788	1.07907	0.0211702	-5.18595	140	7.37733e-07	1.84205e-06
P9WF23	Rv3407	vapB47	Antitoxin VapB47	-0.307656	1.2377	0.0323399	-9.5132	163	0	0
P9WF49	Rv3408	vapC47	Ribonuclease VapC47 (RNase VapC47) (EC 3.1.-.-) (Toxin VapC47)	-0.200628	1.1492	0.022657	-8.85502	215	4.44089e-16	2.44509e-15
P9WF55	Rv2872	vapC43	Ribonuclease VapC43 (RNase VapC43) (EC 3.1.-.-) (Toxin VapC43)	-0.340691	1.26636	0.0459037	-7.42185	61	4.35563e-10	1.48291e-09
P9WF73	Rv1114	vapC32	Ribonuclease VapC32 (RNase VapC32) (EC 3.1.-.-) (Toxin VapC32)	-0.281562	1.21551	0.0454947	-6.18891	155	5.17975e-09	1.61523e-08
P9WF75;P9WF85				-0.674986	1.59658	0.0506198	-13.3344	89	0	0
P9WF87	Rv0240	vapC24	Ribonuclease VapC24 (RNase VapC24) (EC 3.1.-.-) (Toxin VapC24)	-0.158086	1.11581	0.0234201	-6.75	87	1.57668e-09	5.15025e-09
P9WF93	Rv2548	vapC19	Ribonuclease VapC19 (RNase VapC19) (EC 3.1.-.-) (Toxin VapC19)	-0.676319	1.59806	0.0221632	-30.5154	7	1.04718e-08	3.17079e-08
P9WF95	Rv2527	vapC17	Ribonuclease VapC17 (RNase VapC17) (EC 3.1.-.-) (Toxin VapC17)	-0.110364	1.0795	0.0151624	-7.27883	158	1.48885e-11	5.74156e-11
P9WFD3	Rv3134c		Universal stress protein Rv3134c (USP Rv3134c)	-0.694791	1.61865	0.0336022	-20.6769	279	0	0
P9WFD5	Rv2624c		Universal stress protein Rv2624c (USP Rv2624c)	-0.566549	1.48098	0.0189372	-29.9173	415	0	0
P9WFD7	Rv2623		Universal stress protein Rv2623 (USP Rv2623)	-0.579838	1.49468	0.0269453	-21.5191	635	0	0
P9WFD9	Rv2028c		Universal stress protein Rv2028c (USP Rv2028c)	-0.572272	1.48686	0.0501389	-11.4137	113	0	0
P9WFE1	Rv2678c	hemE	Uroporphyrinogen decarboxylase (UPD) (URO-D) (EC 4.1.1.37)	-0.193736	1.14372	0.0165826	-11.6831	279	0	0
P9WFE7	Rv1848	ureA	Urease subunit gamma (EC 3.5.1.5) (Urea amidohydrolase subunit gamma)	-0.273451	1.2087	0.0228374	-11.9738	63	0	0
P9WFF3	Rv3309c	upp	Uracil phosphoribosyltransferase (EC 2.4.2.9) (UMP pyrophosphorylase) (UPRTase)	-0.294366	1.22635	0.0209539	-14.0483	194	0	0
P9WFG7	Rv2717c		Peroxynitrite isomerase 1 (EC 5.99.-.-) (Ferric Mycobacterium tuberculosis nitrobindin) (Mt-Nb(III))	-0.202659	1.15082	0.0346901	-5.84197	195	2.13146e-08	6.18168e-08
P9WFG9	Rv0813c		Peroxynitrite isomerase 2 (EC 5.99.-.-) (Ferric nitrobindin) (Nb(III))	-0.14961	1.10927	0.0228462	-6.54858	316	2.35162e-10	8.21464e-10
P9WFH1	Rv3399		Putative S-adenosyl-L-methionine-dependent methyltransferase Rv3399 (EC 2.1.1.-)	-0.334613	1.26104	0.0164753	-20.31	386	0	0
P9WFH1;P9WFJ1				-0.417278	1.33541	0.0173385	-24.0666	17	1.42109e-14	7.09034e-14
P9WFI1	Rv0893c		Putative S-adenosyl-L-methionine-dependent methyltransferase Rv0893c (EC 2.1.1.-)	-0.22395	1.16793	0.0342597	-6.53684	109	2.08558e-09	6.74999e-09
P9WFI1;P9WFI9				-0.121944	1.0882	0.0199768	-6.10428	83	3.17076e-08	9.10221e-08
P9WFN5	Rv1910c		UPF0098 protein Rv1910c	-0.656349	1.57609	0.0634082	-10.3512	43	2.9976e-13	1.32657e-12
P9WFQ1	Rv1898		UPF0045 protein Rv1898	-0.15419	1.1128	0.0274716	-5.61268	31	3.70779e-06	8.61687e-06
P9WFQ3	Rv1421		Nucleotide-binding protein Rv1421	-0.181341	1.13394	0.015597	-11.6266	393	0	0
P9WFR9	Rv2764c	thyA	Thymidylate synthase ThyA (TS) (TSase) (EC 2.1.1.45)	-0.252961	1.19165	0.0394055	-6.41945	392	3.95592e-10	1.35173e-09
P9WFS1	Rv3314c	deoA	Thymidine phosphorylase (EC 2.4.2.4) (TdRPase)	-0.257931	1.19576	0.0206482	-12.4917	503	0	0
P9WFS7	Rv3422c	tsaE	tRNA threonylcarbamoyladenosine biosynthesis protein TsaE (t(6)A37 threonylcarbamoyladenosine biosynthesis protein TsaE)	-0.0680724	1.04832	0.000336721	-202.163	10	0	0
P9WFT1	Rv1689	tyrS	Tyrosine--tRNA ligase (EC 6.1.1.1) (Tyrosyl-tRNA synthetase) (TyrRS)	-0.262263	1.19936	0.0233813	-11.2168	406	0	0
P9WFT5	Rv2614c	thrS	Threonine--tRNA ligase (EC 6.1.1.3) (Threonyl-tRNA synthetase) (ThrRS)	-0.131311	1.09529	0.0218388	-6.01274	675	2.98724e-09	9.56936e-09
P9WFT7	Rv3834c	serS	Serine--tRNA ligase (EC 6.1.1.11) (Seryl-tRNA synthetase) (SerRS) (Seryl-tRNA(Ser/Sec) synthetase)	-0.176677	1.13028	0.0187921	-9.40165	452	0	0
P9WFT9	Rv2845c	proS	Proline--tRNA ligase (EC 6.1.1.15) (Prolyl-tRNA synthetase) (ProRS)	-0.286977	1.22008	0.0372233	-7.70959	821	3.64153e-14	1.73697e-13
P9WFU1	Rv1650	pheT	Phenylalanine--tRNA ligase beta subunit (EC 6.1.1.20) (Phenylalanyl-tRNA synthetase beta subunit) (PheRS)	-0.139443	1.10148	0.0211774	-6.58451	1182	6.84921e-11	2.49456e-10
P9WFU5	Rv1007c	metG	Methionine--tRNA ligase (EC 6.1.1.10) (Methionyl-tRNA synthetase) (MetRS)	-0.129978	1.09428	0.0180811	-7.18859	437	2.85416e-12	1.1627e-11
P9WFX1	Rv2386c	mbtI	Salicylate synthase (Chorismate mutase) (CM) (EC 5.4.99.5) (Isochorismate synthase/isochorismate lyase) (EC 4.2.99.21, EC 5.4.4.2) (Mycobactin synthase protein)	-0.380362	1.30167	0.0690199	-5.5109	54	1.02396e-06	2.5254e-06
P9WFX5	Rv2192c	trpD	Anthranilate phosphoribosyltransferase (EC 2.4.2.18)	-0.220721	1.16532	0.0304403	-7.25095	186	1.07789e-11	4.22612e-11
P9WFY3	Rv0881		Uncharacterized tRNA/rRNA methyltransferase Rv0881 (EC 2.1.1.-)	-0.309757	1.2395	0.0407887	-7.59418	35	6.64597e-09	2.04754e-08
P9WFY5	Rv3579c		Uncharacterized tRNA/rRNA methyltransferase Rv3579c (EC 2.1.1.-)	-0.190977	1.14154	0.0158989	-12.012	163	0	0
P9WFY7	Rv2906c	trmD	tRNA (guanine-N(1)-)-methyltransferase (EC 2.1.1.228) (M1G-methyltransferase) (tRNA [GM37] methyltransferase)	-0.105728	1.07604	0.0160628	-6.58218	211	3.60935e-10	1.24082e-09
P9WFZ5	Rv3372	otsB	Trehalose-phosphate phosphatase (TPP) (EC 3.1.3.12) (Trehalose-6-phosphate phosphatase)	-0.315224	1.2442	0.0197184	-15.9863	359	0	0
P9WG25	Rv1449c	tkt	Transketolase (TK) (EC 2.2.1.1)	-0.0779133	1.05549	0.0131595	-5.9207	1274	4.1172e-09	1.30703e-08
P9WG37	Rv0853c	kdc	Alpha-keto-acid decarboxylase (KDC) (EC 4.1.1.-)	-0.202349	1.15057	0.0162054	-12.4865	744	0	0
P9WG39	Rv1820	ilvG	Acetolactate synthase large subunit IlvG (ALS) (EC 2.2.1.6) (Acetohydroxy-acid synthase large subunit) (AHAS)	-0.12109	1.08756	0.0155948	-7.76479	518	4.39648e-14	2.07252e-13
P9WG41	Rv3003c	ilvB1	Acetolactate synthase large subunit IlvB1 (ALS) (EC 2.2.1.6) (Acetohydroxy-acid synthase large subunit) (AHAS)	-0.220823	1.1654	0.013223	-16.6998	797	0	0
P9WG49	Rv3646c	topA	DNA topoisomerase 1 (EC 5.6.2.1) (DNA topoisomerase I) (Omega-protein) (Relaxing enzyme) (Swivelase) (Untwisting enzyme)	-0.0930138	1.0666	0.0154994	-6.00113	1161	2.61537e-09	8.41635e-09
P9WG55	Rv2462c	tig	Trigger factor (TF) (EC 5.2.1.8) (PPIase)	-0.334469	1.26091	0.0429977	-7.77877	792	2.28706e-14	1.11159e-13
P9WG73	Rv0417	thiG	Thiazole synthase (EC 2.8.1.10)	-0.170762	1.12565	0.0276714	-6.17107	186	4.14605e-09	1.31323e-08
P9WG79	Rv0423c	thiC	Phosphomethylpyrimidine synthase (EC 4.1.99.17) (Hydroxymethylpyrimidine phosphate synthase) (HMP-P synthase) (HMP-phosphate synthase) (HMPP synthase) (Thiamine biosynthesis protein ThiC)	-0.130125	1.09439	0.0160784	-8.09311	720	2.44249e-15	1.28219e-14
P9WG95	Rv1559	ilvA	L-threonine dehydratase biosynthetic IlvA (EC 4.3.1.19) (Threonine deaminase)	-0.160166	1.11742	0.0172852	-9.26606	539	0	0
P9WGA3	Rv0294	tam	Probable trans-aconitate 2-methyltransferase (EC 2.1.1.144)	-0.200948	1.14945	0.0172995	-11.6158	207	0	0
P9WGB1	Rv2071c	cobM	Precorrin-4 C(11)-methyltransferase (EC 2.1.1.133) (Precorrin-3 methylase)	-0.407035	1.32596	0.0424349	-9.59198	43	3.00959e-12	1.22248e-11
P9WGB7	Rv1079	metB	Cystathionine gamma-synthase (CGS) (EC 2.5.1.48) (O-succinylhomoserine (thiol)-lyase)	-0.13218	1.09595	0.00873697	-15.1288	488	0	0
P9WGD7	Rv2916c	ffh	Signal recognition particle protein (SRP) (Fifty-four homolog)	-0.191478	1.14193	0.0203953	-9.38832	523	0	0
P9WGF9	Rv1276c		Uncharacterized protein Rv1276c (EC 3.1.3.-)	-0.152021	1.11112	0.0214671	-7.08157	259	1.34053e-11	5.20516e-11
P9WGH3	Rv1189	sigI	Probable ECF RNA polymerase sigma factor SigI (ECF sigma factor SigI) (Alternative RNA polymerase sigma factor SigI) (RNA polymerase sigma-I factor) (Sigma-I factor)	-0.626438	1.54375	0.0628152	-9.97272	60	2.37588e-14	1.15277e-13
P9WGJ9	Rv1267c	embR	Transcriptional regulatory protein EmbR	-0.164951	1.12113	0.0144657	-11.4029	862	0	0
P9WGK1	Rv2027c	dosT	Oxygen sensor histidine kinase response regulator DosT (EC 2.7.13.3)	-0.267568	1.20378	0.0238712	-11.2088	474	0	0
P9WGK1;P9WGK3				-0.182431	1.13479	0.0223315	-8.16923	71	8.11817e-12	3.2142e-11
P9WGK3	Rv3132c	devS	Oxygen sensor histidine kinase response regulator DevS/DosS (EC 2.7.13.3)	-0.417318	1.33544	0.0214407	-19.4638	511	0	0
P9WGL7	Rv3143		Uncharacterized response regulatory protein Rv3143	-0.163643	1.12011	0.00845213	-19.3611	177	0	0
P9WGM3	Rv1626	pdtaR	Probable transcriptional regulatory protein PdtaR	-0.0974737	1.0699	0.0159979	-6.09292	596	1.99017e-09	6.44862e-09
P9WGM7	Rv3246c	mtrA	DNA-binding response regulator MtrA	-0.247178	1.18688	0.0332136	-7.44208	785	2.6068e-13	1.16275e-12
P9WGM9	Rv0981	mprA	Response regulator MprA (Mycobacterial persistence regulator A)	-0.138968	1.10112	0.0223057	-6.23018	456	1.06028e-09	3.4999e-09
P9WGN1	Rv1027c	kdpE	Transcriptional regulatory protein KdpE	-0.274104	1.20924	0.0292075	-9.38471	100	2.22045e-15	1.17218e-14
P9WGR5	Rv0484c		Uncharacterized oxidoreductase Rv0484c (EC 1.-.-.-)	-0.125791	1.09111	0.0194459	-6.46877	409	2.8253e-10	9.83275e-10
P9WGT1	Rv2002	fabG3	3-alpha-(or 20-beta)-hydroxysteroid dehydrogenase (EC 1.1.1.53) (NADH-dependent 3alpha, 20beta-hydroxysteroid dehydrogenase)	-0.132968	1.09655	0.0268603	-4.95036	198	1.58142e-06	3.80702e-06
P9WGT5	Rv0069c	sdaA	L-serine dehydratase (SDH) (EC 4.3.1.17) (L-serine deaminase) (L-SD)	-0.165138	1.12127	0.0277292	-5.9554	284	7.64803e-09	2.33331e-08
P9WGV5	Rv2953		Trans-acting enoyl reductase (EC 1.3.1.-)	-0.121911	1.08818	0.011216	-10.8694	894	0	0
P9WGW7	Rv1003	rsmI	Ribosomal RNA small subunit methyltransferase I (EC 2.1.1.198) (16S rRNA 2'-O-ribose C1402 methyltransferase) (rRNA (cytidine-2'-O-)-methyltransferase RsmI)	-0.0881732	1.06302	0.0125179	-7.04378	240	1.96356e-11	7.49023e-11
P9WGY9	Rv0667	rpoB	DNA-directed RNA polymerase subunit beta (RNAP subunit beta) (EC 2.7.7.6) (RNA polymerase subunit beta) (Transcriptase subunit beta)	-0.0780755	1.05561	0.0148652	-5.25225	2619	1.62329e-07	4.34161e-07
P9WGZ7	Rv1340	rph	Ribonuclease PH (RNase PH) (EC 2.7.7.56) (tRNA nucleotidyltransferase)	-0.122662	1.08874	0.0144754	-8.4738	477	4.44089e-16	2.44509e-15
P9WH05	Rv1253	deaD	ATP-dependent RNA helicase DeaD (EC 3.6.4.13) (Cold-shock DEAD box protein A)	-0.134285	1.09755	0.0266834	-5.03253	380	7.48499e-07	1.86727e-06
P9WH09	Rv3266c	rmlD	dTDP-4-dehydrorhamnose reductase (EC 1.1.1.133) (dTDP-4-keto-L-rhamnose reductase) (dTDP-6-deoxy-L-lyxo-4-hexulose reductase) (dTDP-6-deoxy-L-mannose dehydrogenase) (dTDP-L-rhamnose synthase)	-0.309616	1.23938	0.0371935	-8.32446	192	1.55431e-14	7.7141e-14
P9WH11	Rv3465	rmlC	dTDP-4-dehydrorhamnose 3,5-epimerase (EC 5.1.3.13) (Thymidine diphospho-4-keto-rhamnose 3,5-epimerase) (dTDP-4-keto-6-deoxyglucose 3,5-epimerase) (dTDP-6-deoxy-D-xylo-4-hexulose 3,5-epimerase) (dTDP-L-rhamnose synthase)	-0.223676	1.16771	0.030949	-7.22725	295	4.23839e-12	1.71175e-11
P9WH31	Rv0053	rpsF	30S ribosomal protein S6	-0.189141	1.14008	0.0338743	-5.58362	399	4.36229e-08	1.23591e-07
P9WH43	Rv1630	rpsA	30S ribosomal protein S1	-0.109493	1.07885	0.0232615	-4.70705	1203	2.80488e-06	6.58914e-06
P9WH65	Rv3459c	rpsK	30S ribosomal protein S11	-0.0916487	1.06559	0.0181193	-5.05807	167	1.10631e-06	2.72136e-06
P9WH77	Rv0570	nrdZ	Vitamin B12-dependent ribonucleoside-diphosphate reductase (B12-dependent RNR) (EC 1.17.4.1) (Ribonucleotide reductase)	-0.256224	1.19435	0.0212857	-12.0374	535	0	0
P9WH79	Rv0056	rplI	50S ribosomal protein L9	-0.111918	1.08066	0.0130945	-8.54695	517	0	0
P9WH81	Rv0719	rplF	50S ribosomal protein L6	-0.0828852	1.05913	0.0153602	-5.39611	534	1.0254e-07	2.78477e-07
P9WH85	Rv0702	rplD	50S ribosomal protein L4	-0.245618	1.1856	0.0118909	-20.6559	291	0	0
P9WHB9	Rv0703	rplW	50S ribosomal protein L23	-0.194257	1.14413	0.0278262	-6.98107	253	2.5671e-11	9.67468e-11
P9WHC3	Rv2442c	rplU	50S ribosomal protein L21	-0.107589	1.07743	0.0124661	-8.63051	271	4.44089e-16	2.44509e-15
P9WHD3	Rv3456c	rplQ	50S ribosomal protein L17	-0.145415	1.10605	0.00912117	-15.9425	205	0	0
P9WHD7	Rv0723	rplO	50S ribosomal protein L15	-0.190684	1.1413	0.0336536	-5.66607	267	3.77838e-08	1.07697e-07
P9WHE1	Rv3443c	rplM	50S ribosomal protein L13	-0.118509	1.08561	0.0150306	-7.88449	378	3.41949e-14	1.63382e-13
P9WHF1	Rv1415	ribBA	Riboflavin biosynthesis protein RibBA [Includes: 3,4-dihydroxy-2-butanone 4-phosphate synthase (DHBP synthase) (EC 4.1.99.12); GTP cyclohydrolase-2 (EC 3.5.4.25) (GTP cyclohydrolase II)]	-0.0956726	1.06856	0.013437	-7.12006	702	2.67475e-12	1.09277e-11
P9WHH1	Rv3913	trxB	Thioredoxin reductase (TR) (TRXR) (EC 1.8.1.9)	-0.147913	1.10797	0.017713	-8.35054	513	6.66134e-16	3.64627e-15
P9WHH3	Rv2855	mtr	Mycothione reductase (EC 1.8.1.15) (Mycothiol-disulfide reductase) (NADPH-dependent mycothione reductase)	-0.138272	1.10059	0.015221	-9.08428	409	0	0
P9WHI3	Rv3715c	recR	Recombination protein RecR	-0.227872	1.17111	0.030147	-7.55872	250	7.70939e-13	3.26809e-12
P9WHJ1	Rv0629c	recD	RecBCD enzyme subunit RecD (EC 3.1.11.5) (Exonuclease V subunit RecD) (ExoV subunit RecD) (Helicase/nuclease RecBCD subunit RecD)	-0.252358	1.19115	0.0303812	-8.30639	191	1.77636e-14	8.70878e-14
P9WHK1	Rv0571c		Putative phosphoribosyl transferase Rv0571c	-0.233723	1.17587	0.0203127	-11.5062	288	0	0
P9WHK7	Rv1699	pyrG	CTP synthase (EC 6.3.4.2) (Cytidine 5'-triphosphate synthase) (Cytidine triphosphate synthetase) (CTP synthetase) (CTPS) (UTP--ammonia ligase)	-0.326819	1.25425	0.0149335	-21.885	521	0	0
P9WHL3	Rv1381	pyrC	Dihydroorotase (DHOase) (EC 3.5.2.3)	-0.183993	1.13602	0.0164666	-11.1737	609	0	0
P9WHL7	Rv0803	purL	Phosphoribosylformylglycinamidine synthase subunit PurL (FGAM synthase) (EC 6.3.5.3) (Formylglycinamide ribonucleotide amidotransferase subunit II) (FGAR amidotransferase II) (FGAR-AT II) (Glutamine amidotransferase PurL) (Phosphoribosylformylglycinamidine synthase subunit II)	-0.0832802	1.05942	0.0170563	-4.88265	1034	1.2119e-06	2.96816e-06
P9WHL9	Rv3276c	purK	N5-carboxyaminoimidazole ribonucleotide synthase (N5-CAIR synthase) (EC 6.3.4.18) (5-(carboxyamino)imidazole ribonucleotide synthetase)	-0.242772	1.18326	0.0180289	-13.4658	462	0	0
P9WHM5	Rv0956	purN	Phosphoribosylglycinamide formyltransferase (EC 2.1.2.2) (5'-phosphoribosylglycinamide transformylase) (GAR transformylase) (GART)	-0.189664	1.1405	0.0212695	-8.91719	300	0	0
P9WHM7	Rv0957	purH	Bifunctional purine biosynthesis protein PurH [Includes: Phosphoribosylaminoimidazolecarboxamide formyltransferase (EC 2.1.2.3) (AICAR transformylase); IMP cyclohydrolase (EC 3.5.4.10) (ATIC) (IMP synthase) (Inosinicase)]	-0.255734	1.19394	0.0105329	-24.2795	549	0	0
P9WHM9	Rv0772	purD	Phosphoribosylamine--glycine ligase (EC 6.3.4.13) (GARS) (Glycinamide ribonucleotide synthetase) (Phosphoribosylglycinamide synthetase)	-0.209216	1.15606	0.0155285	-13.473	783	0	0
P9WHN1	Rv0780	purC	Phosphoribosylaminoimidazole-succinocarboxamide synthase (EC 6.3.2.6) (SAICAR synthetase)	-0.115634	1.08345	0.0163991	-7.05127	723	4.15001e-12	1.67846e-11
P9WHN3	Rv0357c	purA	Adenylosuccinate synthetase (AMPSase) (AdSS) (EC 6.3.4.4) (IMP--aspartate ligase)	-0.30596	1.23624	0.0221575	-13.8085	483	0	0
P9WHN7	Rv1014c	pth	Peptidyl-tRNA hydrolase (PTH) (EC 3.1.1.29)	-0.184113	1.13612	0.0269134	-6.84095	110	4.64411e-10	1.57542e-09
P9WHN9	Rv0230c	php	Phosphotriesterase homology protein	-0.211115	1.15758	0.0308108	-6.85199	365	3.1096e-11	1.16569e-10
P9WHP3	Rv3397c	crtB	Phytoene synthase (PSase) (EC 2.5.1.-)	-0.415362	1.33363	0.0662392	-6.27064	132	4.74818e-09	1.49221e-08
P9WHQ7	Rv0808	purF	Amidophosphoribosyltransferase (ATase) (EC 2.4.2.14) (Glutamine phosphoribosylpyrophosphate amidotransferase) (GPATase)	-0.154122	1.11274	0.022155	-6.95654	420	1.34439e-11	5.21298e-11
P9WHQ9	Rv3624c	hpt	Hypoxanthine-guanine phosphoribosyltransferase (HGPRT) (HGPRTase) (EC 2.4.2.8)	-0.291378	1.22381	0.0106586	-27.3374	144	0	0
P9WHR1	Rv2625c	rip3	Putative zinc metalloprotease Rip3	-0.753047	1.68535	0.112216	-6.71067	55	1.12265e-08	3.37033e-08
P9WHR7	Rv2720	lexA	LexA repressor (EC 3.4.21.88)	-0.185448	1.13717	0.0235558	-7.87273	332	4.9738e-14	2.33297e-13
P9WHT3	Rv2213	pepA	Probable cytosol aminopeptidase (EC 3.4.11.1) (Leucine aminopeptidase) (LAP) (EC 3.4.11.10) (Leucyl aminopeptidase)	-0.135368	1.09837	0.00903611	-14.9808	893	0	0
P9WHT9	Rv2110c	prcB	Proteasome subunit beta (EC 3.4.25.1) (20S proteasome beta subunit) (Proteasome core protein PrcB)	-0.506208	1.42031	0.0225097	-22.4884	330	0	0
P9WHU1	Rv2109c	prcA	Proteasome subunit alpha (20S proteasome alpha subunit) (Proteasome core protein PrcA)	-0.216769	1.16213	0.0420552	-5.15439	377	4.11517e-07	1.05942e-06
P9WHU3	Rv2190c		Probable endopeptidase Rv2190c (EC 3.4.-.-)	-0.582638	1.49758	0.047689	-12.2174	205	0	0
P9WHU7	Rv0500	proC	Pyrroline-5-carboxylate reductase (P5C reductase) (P5CR) (EC 1.5.1.2) (PCA reductase)	-0.213334	1.15936	0.0178159	-11.9744	253	0	0
P9WHV1	Rv2427c	proA	Gamma-glutamyl phosphate reductase (GPR) (EC 1.2.1.41) (Glutamate-5-semialdehyde dehydrogenase) (Glutamyl-gamma-semialdehyde dehydrogenase) (GSA dehydrogenase)	-0.0744208	1.05294	0.0127206	-5.85041	815	7.09863e-09	2.17511e-08
P9WHV9	Rv2984	ppk	Polyphosphate kinase (EC 2.7.4.1) (ATP-polyphosphate phosphotransferase) (Polyphosphoric acid kinase)	-0.175356	1.12924	0.0197056	-8.89877	1261	0	0
P9WHY1	Rv3429	PPE59	Uncharacterized PPE family protein PPE59	-0.458453	1.37407	0.0284303	-16.1255	6	3.61581e-06	8.41698e-06
P9WHY3	Rv3136	PPE51	Uncharacterized PPE family protein PPE51	-0.231131	1.17375	0.0218399	-10.583	157	0	0
P9WI23	Rv1387	PPE20	Uncharacterized PPE family protein PPE20	-0.187945	1.13914	0.0357594	-5.25583	110	7.29694e-07	1.82359e-06
P9WI25;Q6MWX1				-0.381467	1.30267	0.0174878	-21.8133	52	0	0
P9WI43	Rv0286	PPE4	PPE family protein PPE4	-0.0823563	1.05875	0.0148214	-5.55659	39	2.1373e-06	5.07159e-06
P9WI55	Rv3628	ppa	Inorganic pyrophosphatase (EC 3.6.1.1) (Pyrophosphate phospho-hydrolase) (PPase)	-0.136162	1.09898	0.0231598	-5.87925	399	8.71657e-09	2.645e-08
P9WI57	Rv2783c	pnp	Polyribonucleotide nucleotidyltransferase (EC 2.7.7.8) (Polynucleotide phosphorylase) (PNPase)	-0.069105	1.04907	0.0136593	-5.05921	1945	4.60613e-07	1.1815e-06
P9WI69	Rv2914c	pknI	Serine/threonine-protein kinase PknI (EC 2.7.11.1)	-0.1577	1.11551	0.0257145	-6.13272	148	7.49557e-09	2.28928e-08
P9WI75	Rv1746	pknF	Serine/threonine-protein kinase PknF (EC 2.7.11.1)	-0.172746	1.1272	0.0298776	-5.78178	185	3.09394e-08	8.89981e-08
P9WI89	Rv3633		Uncharacterized protein Rv3633	-0.13882	1.101	0.0105715	-13.1315	392	0	0
P9WI93	Rv1159.1		Putative pterin-4-alpha-carbinolamine dehydratase (PHS) (EC 4.2.1.96)	-0.106733	1.07679	0.0199235	-5.35716	141	3.35869e-07	8.7264e-07
P9WI99	Rv3168		Putative aminoglycoside phosphotransferase (EC 2.7.1.-) (Putative aminoglycoside antibiotics resistance enzyme)	-0.235282	1.17714	0.0236265	-9.95839	482	0	0
P9WIA1	Rv2234	ptpA	Low molecular weight protein-tyrosine phosphatase A (LMW-PTP) (PTPase) (EC 3.1.3.48) (Low molecular weight tyrosine phosphatase PtpA) (MPtpA)	-0.316761	1.24553	0.0347557	-9.11393	94	1.42109e-14	7.09034e-14
P9WIA3	Rv2368c		PhoH-like protein	-0.201775	1.15011	0.0353983	-5.70014	217	3.87976e-08	1.10253e-07
P9WIC1	Rv0948c		Intracellular chorismate mutase (CM) (EC 5.4.99.5)	-0.25124	1.19023	0.0291009	-8.63342	91	1.84297e-13	8.33922e-13
P9WIC9	Rv0489	gpmA	2,3-bisphosphoglycerate-dependent phosphoglycerate mutase (BPG-dependent PGAM) (PGAM) (Phosphoglyceromutase) (dPGM) (EC 5.4.2.11)	-0.216607	1.162	0.0169785	-12.7578	647	0	0
P9WID3	Rv2029c	pfkB	ATP-dependent 6-phosphofructokinase isozyme 2 (ATP-PFK 2) (Phosphofructokinase 2) (EC 2.7.1.11) (Phosphofructokinase B) (Phosphohexokinase 2) (Tagatose-6-phosphate kinase) (EC 2.7.1.144)	-1.02562	2.03584	0.0773881	-13.253	29	7.81597e-14	3.62388e-13
P9WID7	Rv3010c	pfkA	ATP-dependent 6-phosphofructokinase (ATP-PFK) (Phosphofructokinase) (EC 2.7.1.11) (Phosphofructokinase A) (Phosphohexokinase) (Tagatose-6-phosphate kinase) (EC 2.7.1.144)	-0.11376	1.08204	0.0161361	-7.05004	515	5.77982e-12	2.31111e-11
P9WIE1	Rv2521	bcp	Putative peroxiredoxin Rv2521 (EC 1.11.1.24) (Bacterioferritin comigratory protein) (Thioredoxin peroxidase) (Thioredoxin-dependent peroxiredoxin Rv2521)	-0.242184	1.18278	0.0106364	-22.7693	222	0	0
P9WIJ1	Rv2607	pdxH	Pyridoxine 5'-phosphate oxidase (PNP oxidase) (PNPOx) (EC 1.4.3.5) (Pyridoxal 5'-phosphate synthase)	-0.21831	1.16337	0.0209105	-10.4402	500	0	0
P9WIK5	Rv1182	papA3	Acyltransferase PapA3 (EC 2.3.1.278) (EC 2.3.1.279) (Long-chain-acyl-CoA--trehalose acyltransferase) (Mycolipenoyl-CoA--2-(long-chain-fatty acyl)-trehalose mycolipenoyltransferase) (Polyketide synthase-associated protein A3)	-0.129289	1.09375	0.0233955	-5.52626	442	5.59887e-08	1.57517e-07
P9WIL1	Rv2573		2-dehydropantoate 2-reductase (EC 1.1.1.169) (Ketopantoate reductase) (KPR)	-0.314082	1.24322	0.0635233	-4.94436	97	3.2009e-06	7.48824e-06
P9WIL3	Rv3601c	panD	Aspartate 1-decarboxylase (EC 4.1.1.11) (Aspartate alpha-decarboxylase) [Cleaved into: Aspartate 1-decarboxylase beta chain; Aspartate 1-decarboxylase alpha chain]	-0.256777	1.19481	0.0226791	-11.3222	43	1.73195e-14	8.50586e-14
P9WIL7	Rv2225	panB	3-methyl-2-oxobutanoate hydroxymethyltransferase (EC 2.1.2.11) (Ketopantoate hydroxymethyltransferase) (KPHMT)	-0.305821	1.23612	0.0377644	-8.09814	42	4.08298e-10	1.39345e-09
P9WIM3	Rv1847		Putative esterase Rv1847 (EC 3.1.2.-)	-0.233199	1.17544	0.021721	-10.7361	96	0	0
P9WIM5	Rv2959c		Rhamnosyl O-methyltransferase (EC 2.1.1.-)	-0.262944	1.19992	0.0331334	-7.93592	200	1.46549e-13	6.68484e-13
P9WIN1	Rv2702	ppgK	Polyphosphate glucokinase (Poly(P) glucokinase) (EC 2.7.1.63) (ATP-dependent glucokinase) (EC 2.7.1.2) (Polyphosphate--glucose phosphotransferase)	-0.257281	1.19522	0.0302395	-8.50813	123	5.06262e-14	2.36675e-13
P9WIN7	Rv2376c	mtb12	Low molecular weight antigen MTB12 (CFP-2) (Low molecular weight protein antigen 2)	-0.305028	1.23544	0.00934225	-32.6504	53	0	0
P9WIN9	Rv1980c	mpt64	Immunogenic protein MPT64 (Antigen MPT64)	-0.361941	1.28515	0.025594	-14.1416	400	0	0
P9WIQ3	Rv3106	fprA	NADPH-ferredoxin reductase FprA (NFR) (EC 1.18.1.2)	-0.199871	1.1486	0.0148936	-13.42	533	0	0
P9WIQ5	Rv0631c	recC	RecBCD enzyme subunit RecC (EC 3.1.11.5) (Exonuclease V subunit RecC) (ExoV subunit RecC) (Helicase/nuclease RecBCD subunit RecC)	-0.137934	1.10033	0.0270416	-5.10081	346	5.58489e-07	1.41836e-06
P9WIR3	Rv0577	cfp32	Putative glyoxylase CFP32 (27 kDa antigen Cfp30B)	-0.151647	1.11084	0.010283	-14.7474	314	0	0
P9WIR5	Rv2641	cadI	Cadmium-induced protein CadI	-0.185223	1.13699	0.0368974	-5.01995	278	9.24463e-07	2.28803e-06
P9WIT7	Rv1380	pyrB	Aspartate carbamoyltransferase (EC 2.1.3.2) (Aspartate transcarbamylase) (ATCase)	-0.166347	1.12221	0.0240426	-6.91883	339	2.28146e-11	8.6097e-11
P9WIT9	Rv1656	argF	Ornithine carbamoyltransferase (OTCase) (EC 2.1.3.3)	-0.227168	1.17053	0.0307115	-7.39683	155	8.22342e-12	3.24895e-11
P9WIU9	Rv0639	nusG	Transcription termination/antitermination protein NusG	-0.0723722	1.05144	0.0120501	-6.00595	321	5.14959e-09	1.60761e-08
P9WIV5	Rv3149	nuoE	NADH-quinone oxidoreductase subunit E (EC 7.1.1.-) (NADH dehydrogenase I subunit E) (NDH-1 subunit E)	-0.174784	1.12879	0.0286358	-6.10367	119	1.3358e-08	3.97219e-08
P9WIV7	Rv3150	nuoF	NADH-quinone oxidoreductase subunit F (EC 7.1.1.-) (NADH dehydrogenase I subunit F) (NDH-1 subunit F)	-0.22875	1.17182	0.0240196	-9.52348	510	0	0
P9WIV9	Rv3151	nuoG	NADH-quinone oxidoreductase subunit G (EC 7.1.1.-) (NADH dehydrogenase I subunit G) (NDH-1 subunit G)	-0.176208	1.12991	0.0153311	-11.4935	1469	0	0
P9WIX9	Rv0413	mutT3	Putative 8-oxo-dGTP diphosphatase 3 (8-oxo-dGTPase) (EC 3.6.1.55) (7,8-dihydro-8-oxoguanine-triphosphatase 3) (Mutator protein MutT3) (dGTP pyrophosphohydrolase 3)	-0.270778	1.20646	0.0255513	-10.5974	149	0	0
P9WIY3	Rv2985	mutT1	8-oxo-(d)GTP phosphatase (8-oxo-(d)GTPase) (EC 3.6.1.69) (MtuMutT1) (Mutator protein MutT1)	-0.173473	1.12777	0.0265489	-6.5341	306	2.66975e-10	9.30289e-10
P9WIY9	Rv1063c		Uncharacterized NTE family protein Rv1063c	-0.224938	1.16873	0.0169475	-13.2727	239	0	0
P9WIZ7	Rv3131		Putative NAD(P)H nitroreductase Rv3131	-0.680682	1.6029	0.0418263	-16.274	271	0	0
P9WIZ9	Rv2032	acg	Putative NAD(P)H nitroreductase acg (EC 1.-.-.-)	-0.842764	1.79348	0.0320444	-26.2999	374	0	0
P9WJ03	Rv2391	sir	Sulfite reductase [ferredoxin] (EC 1.8.7.1)	-0.126366	1.09154	0.0260018	-4.8599	1235	1.32527e-06	3.22898e-06
P9WJ25	Rv2493	vapB38	Putative antitoxin VapB38	-0.213877	1.1598	0.0210307	-10.1697	136	0	0
P9WJ51	Rv1839c	vapB13	Putative antitoxin VapB13	-0.331222	1.25808	0.0518534	-6.38766	43	9.97446e-08	2.71148e-07
P9WJ53	Rv1721c	vapB12	Putative antitoxin VapB12	-0.159939	1.11724	0.0181073	-8.83283	43	3.24389e-11	1.21441e-10
P9WJ71	Rv3413c	rsdA	Anti-sigma-D factor RsdA (Regulator of SigD) (Sigma-D anti-sigma factor RsdA)	-0.165113	1.12125	0.0292509	-5.64472	89	1.94488e-07	5.17716e-07
P9WJ85	Rv2063	mazE7	Antitoxin MazE7	-0.381044	1.30228	0.0358901	-10.617	79	0	0
P9WJ89	Rv1943c	mazE5	Antitoxin MazE5	-0.412314	1.33082	0.0307393	-13.4133	91	0	0
P9WJ93	Rv3571	hmp	3-ketosteroid-9-alpha-monooxygenase, ferredoxin reductase component (3-ketosteroid-9-alpha-hydroxylase, ferredoxin reductase component) (KSH) (Androsta-1,4-diene-3,17-dione 9-alpha-hydroxylase) (EC 1.14.15.30) (Rieske-type oxygenase) (RO)	-0.287277	1.22033	0.0437091	-6.57248	192	4.54633e-10	1.54597e-09
P9WJ99	Rv0342	iniA	Isoniazid-induced protein IniA	-0.125653	1.091	0.0212605	-5.91016	641	5.55376e-09	1.72234e-08
P9WJA1	Rv3570c	hsaA	Flavin-dependent monooxygenase, oxygenase subunit HsaA (EC 1.14.14.12) (3-hydroxy-9,10-secoandrosta-1,3,5(10)-triene-9,17-dione 4-hydroxylase, oxygenase subunit) (3-hydroxy-9,10-secoandrosta-1,3,5(10)-triene-9,17-dione monooxygenase)	-0.205833	1.15335	0.0198043	-10.3933	539	0	0
P9WJA3	Rv2626c	hrp1	Hypoxic response protein 1 (HRP1)	-0.605928	1.52196	0.0162515	-37.2844	226	0	0
P9WJB7	Rv3849	espR	Nucleoid-associated protein EspR (ESX-1 transcriptional regulatory protein EspR)	-0.114667	1.08273	0.0193092	-5.93846	677	4.59863e-09	1.44682e-08
P9WJC5	Rv3876	espI	ESX-1 secretion-associated protein EspI	-0.110115	1.07931	0.0176793	-6.22844	945	7.08052e-10	2.36773e-09
P9WJC7	Rv0289	espG3	ESX-3 secretion-associated protein EspG3	-0.111457	1.08032	0.022705	-4.90891	288	1.53602e-06	3.70406e-06
P9WJG1	Rv2822c	csm2	CRISPR system Cms protein Csm2 (CRISPR type III A-associated protein Csm2)	-0.230649	1.17336	0.028836	-7.99867	30	6.28745e-09	1.94346e-08
P9WJH1	Rv3146	nuoB	NADH-quinone oxidoreductase subunit B (EC 7.1.1.-) (NADH dehydrogenase I subunit B) (NDH-1 subunit B)	-0.149838	1.10944	0.0146801	-10.2069	182	0	0
P9WJH5	Rv3148	nuoD	NADH-quinone oxidoreductase subunit D (EC 7.1.1.-) (NADH dehydrogenase I subunit D) (NDH-1 subunit D)	-0.118641	1.08571	0.0154819	-7.66324	696	6.08402e-14	2.83955e-13
P9WJI5	Rv3566c	nat	Arylamine N-acetyltransferase (NAT) (EC 2.3.1.5) (TBNAT)	-0.235572	1.17737	0.0311468	-7.56328	292	5.14033e-13	2.2259e-12
P9WJJ1	Rv1812c		NADH dehydrogenase-like protein Rv1812c (EC 1.6.-.-)	-0.133271	1.09678	0.0273302	-4.87632	323	1.69887e-06	4.07932e-06
P9WJJ5	Rv2421c	nadD	Probable nicotinate-nucleotide adenylyltransferase (EC 2.7.7.18) (Deamido-NAD(+) diphosphorylase) (Deamido-NAD(+) pyrophosphorylase) (Nicotinate mononucleotide adenylyltransferase) (NaMN adenylyltransferase)	-0.434994	1.3519	0.0309013	-14.0769	221	0	0
P9WJL1	Rv2157c	murF	UDP-N-acetylmuramoyl-tripeptide--D-alanyl-D-alanine ligase (EC 6.3.2.10) (D-alanyl-D-alanine-adding enzyme) (UDP-MurNAc-pentapeptide synthetase)	-0.196021	1.14553	0.0185588	-10.5622	720	0	0
P9WJL3	Rv2158c	murE	UDP-N-acetylmuramoyl-L-alanyl-D-glutamate--2,6-diaminopimelate ligase (EC 6.3.2.13) (Meso-A2pm-adding enzyme) (Meso-diaminopimelate-adding enzyme) (UDP-MurNAc-L-Ala-D-Glu:meso-diaminopimelate ligase) (UDP-MurNAc-tripeptide synthetase) (UDP-N-acetylmuramyl-tripeptide synthetase)	-0.159463	1.11687	0.0162365	-9.82127	1025	0	0
P9WJL5	Rv2155c	murD	UDP-N-acetylmuramoylalanine--D-glutamate ligase (EC 6.3.2.9) (D-glutamic acid-adding enzyme) (UDP-N-acetylmuramoyl-L-alanyl-D-glutamate synthetase)	-0.0929326	1.06654	0.0173033	-5.37082	483	1.22051e-07	3.29246e-07
P9WJM1	Rv1315	murA	UDP-N-acetylglucosamine 1-carboxyvinyltransferase (EC 2.5.1.7) (Enoylpyruvate transferase) (UDP-N-acetylglucosamine enolpyruvyl transferase) (EPT)	-0.150875	1.11024	0.0225129	-6.70173	496	5.6108e-11	2.05414e-10
P9WJM5	Rv0137c	msrA	Peptide methionine sulfoxide reductase MsrA (Protein-methionine-S-oxide reductase) (EC 1.8.4.11) (Peptide-methionine (S)-S-oxide reductase) (Peptide Met(O) reductase)	-0.197242	1.1465	0.0264222	-7.46503	249	1.39599e-12	5.79574e-12
P9WJM7	Rv0819	mshD	Mycothiol acetyltransferase (MSH acetyltransferase) (EC 2.3.1.189) (Mycothiol synthase)	-0.15272	1.11166	0.0207406	-7.36334	333	1.41864e-12	5.88111e-12
P9WJM9	Rv2130c	mshC	L-cysteine:1D-myo-inositol 2-amino-2-deoxy-alpha-D-glucopyranoside ligase (L-Cys:GlcN-Ins ligase) (EC 6.3.1.13) (Mycothiol ligase) (MSH ligase)	-0.100788	1.07236	0.0212532	-4.74226	448	2.84491e-06	6.67761e-06
P9WJN3	Rv1170	mshB	1D-myo-inositol 2-acetamido-2-deoxy-alpha-D-glucopyranoside deacetylase (GlcNAc-Ins deacetylase) (EC 3.5.1.103) (N-acetyl-1-D-myo-inositol 2-amino-2-deoxy-alpha-D-glucopyranoside deacetylase)	-0.223964	1.16794	0.0206932	-10.8231	416	0	0
P9WJQ1;O06562		NarI/NarX		-1.43734	2.70821	0.183364	-7.83873	14	1.73441e-06	4.15403e-06
P9WJQ1;P9WJQ3				-0.194914	1.14466	0.0383522	-5.08222	125	1.32484e-06	3.22898e-06
P9WJQ3	Rv1161	narG	Nitrate reductase alpha subunit (EC 1.7.5.1)	-0.351562	1.27594	0.0204461	-17.1946	1352	0	0
P9WJQ7	Rv0994	moeA1	Molybdopterin molybdenumtransferase 1 (MPT Mo-transferase 1) (EC 2.10.1.1)	-0.0737478	1.05245	0.0135708	-5.43428	516	8.49597e-08	2.32752e-07
P9WJR3	Rv3119	moaE1	Molybdopterin synthase catalytic subunit 1 (EC 2.8.1.12) (MPT synthase subunit 2 1) (Molybdenum cofactor biosynthesis protein E 1) (Molybdopterin-converting factor large subunit 1) (Molybdopterin-converting factor subunit 2 1)	-0.193684	1.14368	0.0223158	-8.67923	289	4.44089e-16	2.44509e-15
P9WJR7	Rv0864	moaC2	Cyclic pyranopterin monophosphate synthase 2 (EC 4.6.1.17) (Molybdenum cofactor biosynthesis protein C 2)	-0.183211	1.13541	0.0254862	-7.18864	126	5.10272e-11	1.87543e-10
P9WJS1	Rv0869c	moaA2	GTP 3',8-cyclase 2 (EC 4.1.99.22) (Molybdenum cofactor biosynthesis protein A 2)	-0.114962	1.08295	0.00651773	-17.6384	66	0	0
P9WJS5	Rv3024c	mnmA	tRNA-specific 2-thiouridylase MnmA (EC 2.8.1.13)	-0.304404	1.23491	0.0323234	-9.41747	216	0	0
P9WJT1	Rv2198c	mmpS3	Probable transport accessory protein MmpS3	-0.270511	1.20624	0.0283525	-9.54101	205	0	0
P9WJZ5	Rv2003c		Uncharacterized protein Rv2003c	-0.59868	1.51433	0.0435419	-13.7495	158	0	0
P9WJZ9	Rv0224c		Uncharacterized methyltransferase Rv0224c (EC 2.1.1.-)	-0.172321	1.12687	0.0154426	-11.1588	10	5.76871e-07	1.45978e-06
P9WK21	Rv0734	map-1	Methionine aminopeptidase 1 (MAP 1) (MetAP 1) (EC 3.4.11.18) (Peptidase M)	-0.108711	1.07826	0.0145384	-7.47754	431	4.27658e-13	1.87491e-12
P9WK25	Rv2332	mez	Putative malate oxidoreductase [NAD] (EC 1.1.1.38) (Malic enzyme)	-0.148341	1.10829	0.014732	-10.0693	262	0	0
P9WK47	Rv1368	lprF	Putative diacylated glycolipid transporter LprF (Lipoprotein LprF)	-0.120379	1.08702	0.0247707	-4.85975	344	1.7895e-06	4.2787e-06
P9WK55	Rv1270c	lprA	Lipoprotein LprA	-0.211969	1.15827	0.0149482	-14.1803	125	0	0
P9WK61	Rv3763	lpqH	Lipoprotein LpqH (19 kDa lipoprotein antigen) (Putative transporter LpqH) (p19)	-0.447789	1.36395	0.031375	-14.2722	177	0	0
P9WK71	Rv2290	lppO	Putative lipoprotein LppO	-0.308256	1.23821	0.0228059	-13.5165	85	0	0
P9WK83	Rv2217	lipB	Octanoyltransferase (EC 2.3.1.181) (Lipoate-protein ligase B) (Lipoyl/octanoyl transferase) (Octanoyl-[acyl-carrier-protein]-protein N-octanoyltransferase)	-0.372227	1.29435	0.0205532	-18.1104	46	0	0
P9WK87	Rv1399c	nlhH	Carboxylesterase NlhH (EC 3.1.1.1) (NLH-H)	-0.262809	1.19981	0.0300334	-8.75056	147	4.44089e-15	2.28447e-14
P9WK95	Rv2987c	leuD	3-isopropylmalate dehydratase small subunit (EC 4.2.1.33) (Alpha-IPM isomerase) (IPMI) (Isopropylmalate isomerase)	-0.192468	1.14272	0.015365	-12.5264	687	0	0
P9WKA7	Rv3480c		Putative diacyglycerol O-acyltransferase Rv3480c (EC 2.3.1.20) (Putative triacylglycerol synthase Rv3480c)	-0.263178	1.20012	0.0153112	-17.1886	570	0	0
P9WKB1	Rv3087		Putative diacyglycerol O-acyltransferase Rv3087 (EC 2.3.1.20) (Putative triacylglycerol synthase Rv3087)	-0.260973	1.19829	0.0214847	-12.1469	468	0	0
P9WKB5	Rv2285		Putative diacyglycerol O-acyltransferase Rv2285 (EC 2.3.1.20) (Putative triacylglycerol synthase Rv2285)	-0.23641	1.17806	0.0278398	-8.49178	418	4.44089e-16	2.44509e-15
P9WKC1	Rv1425		Putative diacyglycerol O-acyltransferase Rv1425 (EC 2.3.1.20) (Putative triacylglycerol synthase Rv1425)	-0.505375	1.41949	0.0217892	-23.1939	277	0	0
P9WKC3	Rv3088	tgs4	Probable diacyglycerol O-acyltransferase Tgs4 (TGS4) (EC 2.3.1.20) (Probable triacylglycerol synthase tgs4)	-0.118426	1.08555	0.0219575	-5.3934	534	1.04017e-07	2.82216e-07
P9WKC7	Rv3734c	tgs2	Probable diacyglycerol O-acyltransferase tgs2 (TGS2) (Diacylglycerol O-acyltransferase) (DGAT) (EC 2.3.1.20) (Long-chain-alcohol O-fatty-acyltransferase) (EC 2.3.1.75) (Probable triacylglycerol synthase tgs2) (Wax ester synthase/acyl-CoA:diacylglycerol acyltransferase) (Wax synthase) (WS)	-0.350824	1.27529	0.0150139	-23.3666	1313	0	0
P9WKC9	Rv3130c	tgs1	Probable diacyglycerol O-acyltransferase tgs1 (TGS1) (EC 2.3.1.20) (Probable triacylglycerol synthase tgs1)	-0.520244	1.4342	0.0247503	-21.0197	406	0	0
P9WKD7	Rv2465c	rpiB	Ribose-5-phosphate isomerase B (EC 5.3.1.6) (Phosphoriboisomerase B)	-0.140748	1.10248	0.0201997	-6.96784	636	8.06333e-12	3.19698e-11
P9WKE3	Rv1017c	prs	Ribose-phosphate pyrophosphokinase (RPPK) (EC 2.7.6.1) (5-phospho-D-ribosyl alpha-1-diphosphate) (Phosphoribosyl diphosphate synthase) (Phosphoribosyl pyrophosphate synthase) (P-Rib-PP synthase) (PRPP synthase) (PRPPase)	-0.115126	1.08307	0.00845565	-13.6152	811	0	0
P9WKF7	Rv2378c	mbtG	L-lysine N6-monooxygenase MbtG (EC 1.14.13.59) (Lysine 6-N-hydroxylase) (Lysine N6-hydroxylase) (Lysine-N-oxygenase) (Mycobactin synthase protein G)	-0.171691	1.12638	0.0321569	-5.33916	89	7.07676e-07	1.7717e-06
P9WKG1	Rv1110	ispH2	4-hydroxy-3-methylbut-2-enyl diphosphate reductase 2 (HDR 2) (HMBPP reductase 2) (EC 1.17.7.4)	-0.240946	1.18177	0.0274749	-8.76966	186	1.11022e-15	5.99563e-15
P9WKG3	Rv2868c	ispG	4-hydroxy-3-methylbut-2-en-1-yl diphosphate synthase (flavodoxin) (EC 1.17.7.3) (1-hydroxy-2-methyl-2-(E)-butenyl 4-diphosphate synthase)	-0.122036	1.08827	0.0089201	-13.681	1143	0	0
P9WKG5	Rv3581c	ispF	2-C-methyl-D-erythritol 2,4-cyclodiphosphate synthase (MECDP-synthase) (MECPP-synthase) (MECPS) (EC 4.6.1.12)	-0.28634	1.21954	0.029793	-9.61098	227	0	0
P9WKH3	Rv3592	mhuD	Heme oxygenase (mycobilin-producing) (EC 1.14.99.57) (Mycobacterial heme utilization, degrader) (MHUD)	-0.376383	1.29808	0.0459633	-8.18877	186	4.13003e-14	1.95673e-13
P9WKH5	Rv0795; Rv1370c; Rv1757c; Rv1763; Rv2105; Rv2168c; Rv2278; Rv2354; Rv2480c; Rv2648; Rv2815c; Rv3184; Rv3186; Rv3325; Rv3381c; Rv3474	; ; ; ; ; ; ; ; ; ; ; ; ; ; ;	Insertion element IS6110 uncharacterized 12.0 kDa protein	-0.181227	1.13385	0.0191987	-9.43955	223	0	0
P9WKI1	Rv0046c	ino1	Inositol-3-phosphate synthase (IPS) (EC 5.5.1.4) (Myo-inositol 1-phosphate synthase) (MI-1-P synthase) (MIP synthase)	-0.0639275	1.04531	0.0132585	-4.82162	550	1.84555e-06	4.40899e-06
P9WKI7	Rv3411c	guaB	Inosine-5'-monophosphate dehydrogenase (IMP dehydrogenase) (IMPD) (IMPDH) (EC 1.1.1.205) (IMPDH2)	-0.116936	1.08443	0.013709	-8.52991	997	0	0
P9WKI9	Rv2701c	suhB	Inositol-1-monophosphatase SuhB (I-1-Pase) (IMPase) (Inositol-1-phosphatase) (EC 3.1.3.25)	-0.268183	1.20429	0.0208079	-12.8885	415	0	0
P9WKJ1	Rv2131c	cysQ	3'-phosphoadenosine 5'-phosphate phosphatase (PAP phosphatase) (EC 3.1.3.7) (3'(2'),5'-bisphosphate nucleotidase) (3'(2'),5-bisphosphonucleoside 3'(2')-phosphohydrolase) (D-fructose-1,6-bisphosphate 1-phosphohydrolase) (DPNPase) (Fructose-1,6-bisphosphatase) (FBPase) (EC 3.1.3.11) (Inositol-1-monophosphatase) (I-1-Pase) (IMPase) (EC 3.1.3.25) (Inositol-1-phosphatase)	-0.168861	1.12417	0.0150382	-11.2289	453	0	0
P9WKJ3	Rv3002c	ilvH	Putative acetolactate synthase small subunit (EC 2.2.1.6) (Acetohydroxy-acid synthase small subunit) (AHAS) (ALS)	-0.115281	1.08319	0.0148746	-7.75021	339	1.07914e-13	4.97887e-13
P9WKJ5	Rv0189c	ilvD	Dihydroxy-acid dehydratase (DAD) (EC 4.2.1.9)	-0.0724287	1.05149	0.0137025	-5.28581	912	1.56666e-07	4.19812e-07
P9WKJ7	Rv3001c	ilvC	Ketol-acid reductoisomerase (NADP(+)) (KARI) (EC 1.1.1.86) (Acetohydroxy-acid isomeroreductase) (AHIR) (Alpha-keto-beta-hydroxylacyl reductoisomerase) (Ketol-acid reductoisomerase type 1) (Ketol-acid reductoisomerase type I)	-0.115936	1.08368	0.0166435	-6.96586	1134	5.52025e-12	2.21675e-11
P9WKK3	Rv3462c	infA	Translation initiation factor IF-1	-0.146412	1.10681	0.0238607	-6.1361	177	5.3914e-09	1.67567e-08
P9WKL9	Rv0968		Uncharacterized protein Rv0968	-0.171243	1.12603	0.0135971	-12.5941	269	0	0
P9WKN5	Rv0953c		Uncharacterized protein Rv0953c	-0.23792	1.17929	0.0331007	-7.18777	217	1.04687e-11	4.11022e-11
P9WKQ1	Rv0888	spmT	Sphingomyelinase (SMase) (EC 3.1.4.12)	-0.134438	1.09766	0.0253032	-5.31308	275	2.22888e-07	5.90527e-07
P9WKR3	Rv0877		Uncharacterized protein Rv0877	-0.164682	1.12092	0.0233596	-7.04985	129	9.69176e-11	3.47155e-10
P9WKS5	Rv0634A		Uncharacterized protein Rv0634A	-0.129149	1.09365	0.0212063	-6.0901	121	1.37572e-08	4.07816e-08
P9WKT7	Rv0500A		Putative DNA-binding protein Rv0500A	-0.241823	1.18249	0.0112207	-21.5515	261	0	0
P9WKV9	Rv0477		Uncharacterized protein Rv0477	-0.585578	1.50064	0.039658	-14.7657	68	0	0
P9WKY9	Rv3412		Uncharacterized protein Rv3412	-0.279713	1.21395	0.0342067	-8.17716	54	5.11275e-11	1.87667e-10
P9WKZ7	Rv3400		Uncharacterized protein Rv3400	-0.218079	1.16318	0.0178241	-12.2351	540	0	0
P9WL01	Rv3292		Uncharacterized protein Rv3292	-0.122489	1.08861	0.0149542	-8.19095	558	1.77636e-15	9.484e-15
P9WL03	Rv0313		Uncharacterized protein Rv0313	-0.245783	1.18574	0.0302904	-8.1142	116	5.75096e-13	2.47511e-12
P9WL07	Rv3127		Uncharacterized protein Rv3127	-0.820058	1.76548	0.0249655	-32.8477	568	0	0
P9WL17	Rv2926c		Uncharacterized protein Rv2926c	-0.13226	1.09601	0.0265771	-4.97648	126	2.07791e-06	4.93898e-06
P9WL27	Rv2901c		Uncharacterized protein Rv2901c	-0.115434	1.0833	0.00956728	-12.0655	318	0	0
P9WL43	Rv2716		Uncharacterized protein Rv2716	-0.208723	1.15566	0.0217636	-9.59045	315	0	0
P9WL47	Rv2658c		Uncharacterized protein Rv2658c	-0.284747	1.2182	0.017026	-16.7242	212	0	0
P9WL61	Rv2632c		Uncharacterized protein Rv2632c	-0.273626	1.20884	0.0174742	-15.6589	212	0	0
P9WL63	Rv2629		Uncharacterized protein Rv2629	-0.659737	1.57979	0.0228726	-28.8439	660	0	0
P9WL67	Rv2627c		Uncharacterized protein Rv2627c	-0.50589	1.42	0.0373281	-13.5525	169	0	0
P9WL73	Rv2597		Uncharacterized protein Rv2597	-0.0924827	1.0662	0.0176714	-5.23346	152	5.43964e-07	1.38522e-06
P9WL95	Rv2568c		Uncharacterized protein Rv2568c	-0.303027	1.23373	0.0228323	-13.2719	198	0	0
P9WL97	Rv2567		Uncharacterized protein Rv2567	-0.10499	1.07549	0.0117713	-8.91919	947	0	0
P9WLA3	Rv2558		Uncharacterized protein Rv2558	-0.619599	1.53645	0.0273004	-22.6956	326	0	0
P9WLA5	Rv2557		Uncharacterized protein Rv2557	-0.666336	1.58704	0.0197696	-33.7051	326	0	0
P9WLA7	Rv2468c		Uncharacterized protein Rv2468c	-0.198789	1.14773	0.0342334	-5.80686	120	5.32249e-08	1.49891e-07
P9WLD1	Rv2305		Uncharacterized protein Rv2305	-0.169198	1.12443	0.00567967	-29.7901	375	0	0
P9WLD5	Rv2302		Uncharacterized protein Rv2302	-0.129268	1.09374	0.0222718	-5.80408	256	1.90715e-08	5.56548e-08
P9WLG7	Rv2240c		Uncharacterized protein Rv2240c	-0.313908	1.24307	0.0334624	-9.38092	121	4.44089e-16	2.44509e-15
P9WLL9	Rv2067c		Uncharacterized protein Rv2067c	-0.247395	1.18706	0.0184773	-13.3891	566	0	0
P9WLM1	Rv2030c		Uncharacterized protein Rv2030c	-0.615572	1.53217	0.0183845	-33.4832	993	0	0
P9WLM5	Rv2011c		Uncharacterized protein Rv2011c	-0.359907	1.28334	0.0447643	-8.04004	71	1.40947e-11	5.45035e-11
P9WLM9	Rv2008c		Uncharacterized protein Rv2008c	-0.17313	1.1275	0.0299819	-5.77449	278	2.06151e-08	5.98839e-08
P9WLN1	Rv2005c		Universal stress protein Rv2005c (USP Rv2005c)	-0.498987	1.41322	0.0358364	-13.924	272	0	0
P9WLN3	Rv2004c		Uncharacterized protein Rv2004c	-0.289114	1.22189	0.0170099	-16.9967	868	0	0
P9WLN5	Rv2001		Uncharacterized protein Rv2001	-0.233901	1.17601	0.024909	-9.39022	266	0	0
P9WLN7	Rv2000		Uncharacterized protein Rv2000	-0.244578	1.18475	0.0291818	-8.3812	730	2.22045e-16	1.26453e-15
P9WLP1	Rv1996		Universal stress protein Rv1996 (USP Rv1996)	-0.410695	1.32933	0.0134927	-30.4382	571	0	0
P9WLP7	Rv1990c	mbcA	Mycobacterial cidal antitoxin MbcA (Antitoxin Xre) (ucAT8 antitoxin)	-0.126056	1.09131	0.0237835	-5.30015	214	2.87213e-07	7.50374e-07
P9WLP9	Rv1989c	mbcT	NAD(+) phosphorylase MbcT (EC 2.4.2.-) (Mycobacterial cidal toxin MbcT) (Toxin Res) (ucAT8 toxin)	-0.207959	1.15505	0.0383901	-5.41701	54	1.43926e-06	3.48564e-06
P9WLQ1	Rv1987		Uncharacterized protein Rv1987	-0.509111	1.42317	0.0168423	-30.2281	67	0	0
P9WLR5	Rv1829		Uncharacterized protein Rv1829	-0.262194	1.1993	0.0227832	-11.5082	248	0	0
P9WLR9	Rv1815		Uncharacterized protein Rv1815	-0.374708	1.29658	0.0397066	-9.4369	14	1.90573e-07	5.07774e-07
P9WLS3	Rv1738		Uncharacterized protein Rv1738	-0.885101	1.84689	0.0566983	-15.6107	137	0	0
P9WLU7	Rv1546		Uncharacterized protein Rv1546	-0.260658	1.19803	0.00931687	-27.977	167	0	0
P9WLV1	Rv1526c		Uncharacterized protein Rv1526c	-0.333262	1.25986	0.0578582	-5.75997	32	2.17705e-06	5.16156e-06
P9WLW9	Rv1498c		Uncharacterised methyltransferase Rv1498c (EC 2.1.1.-)	-0.18471	1.13659	0.0224153	-8.24034	189	2.79776e-14	1.34131e-13
P9WLX3	Rv1486c		Uncharacterized protein Rv1486c	-0.200021	1.14872	0.0189516	-10.5543	148	0	0
P9WM15	Rv1352		Uncharacterized protein Rv1352	-0.546732	1.46077	0.0344357	-15.8769	61	0	0
P9WM25	Rv1332		Uncharacterized protein Rv1332	-0.396809	1.31659	0.0108482	-36.5782	13	1.68754e-14	8.34592e-14
P9WM45	Rv1269c		Protein Rv1269c	-0.190162	1.14089	0.028479	-6.67725	226	1.86462e-10	6.53775e-10
P9WM53	Rv1259	udgB	Type-5 uracil-DNA glycosylase (EC 3.2.2.-)	-0.217386	1.16263	0.0290667	-7.47887	244	1.34781e-12	5.60395e-12
P9WM59	Rv1109c		Uncharacterized protein Rv1109c	-0.136137	1.09896	0.00989925	-13.7523	142	0	0
P9WM83	Rv0569		Uncharacterized protein Rv0569	-0.875916	1.83517	0.0255985	-34.2174	244	0	0
P9WM91	Rv0036c		Uncharacterized protein Rv0036c	-0.126708	1.0918	0.0100055	-12.6639	776	0	0
P9WM93	Rv0034		Uncharacterized protein Rv0034	-0.15337	1.11216	0.0202708	-7.56608	43	1.96803e-09	6.3842e-09
P9WMA9	Rv0079		Dormancy associated translation inhibitor (DATIN)	-0.391539	1.31179	0.0445887	-8.78112	332	0	0
P9WME3	Rv1287		Putative HTH-type transcriptional regulator Rv1287	-0.306676	1.23686	0.0347344	-8.82919	126	7.54952e-15	3.80717e-14
P9WMF1	Rv0880		Uncharacterized HTH-type transcriptional regulator Rv0880	-0.192475	1.14272	0.0317162	-6.06866	110	1.86929e-08	5.46066e-08
P9WMF5	Rv1985c	lysG	HTH-type transcriptional regulator LysG	-0.239715	1.18076	0.0391935	-6.11619	58	8.76094e-08	2.39545e-07
P9WMF9	Rv3133c	devR	DNA-binding transcriptional activator DevR/DosR	-0.486032	1.40059	0.0240535	-20.2063	664	0	0
P9WMG7	Rv0494		Uncharacterized HTH-type transcriptional regulator Rv0494	-0.409858	1.32856	0.0347606	-11.7909	43	4.66294e-15	2.39432e-14
P9WMG9	Rv0043c		Uncharacterized HTH-type transcriptional regulator Rv0043c	-0.465006	1.38032	0.0658614	-7.06037	115	1.34856e-10	4.78791e-10
P9WMI9	Rv1994c	cmtR	HTH-type transcriptional regulator CmtR	-0.289188	1.22195	0.0400664	-7.21771	75	3.62055e-10	1.24165e-09
P9WMJ5	Rv1846c	blaI	Transcriptional regulator BlaI	-0.282016	1.21589	0.0510427	-5.5251	71	5.11559e-07	1.30505e-06
P9WMJ7	Rv2299c	htpG	Chaperone protein HtpG (Heat shock protein HtpG) (High temperature protein G)	-0.155838	1.11407	0.0186934	-8.33653	1584	0	0
P9WMK1	Rv2031c	hspX	Alpha-crystallin (Acr) (14 kDa antigen) (16 kDa antigen) (HSP 16.3) (Nox16)	-1.15828	2.23191	0.023382	-49.5372	396	0	0
P9WMK5	Rv3534c	hsaF	4-hydroxy-2-oxohexanoate aldolase (EC 4.1.3.43) (4-hydroxy-2-keto-pentanoic acid aldolase) (4-hydroxy-2-oxopentanoate aldolase) (4-hydroxy-2-oxovalerate aldolase) (HOA) (EC 4.1.3.39)	-0.208803	1.15573	0.037831	-5.51937	277	7.82017e-08	2.15494e-07
P9WML3	Rv0759c		Uncharacterized HIT-like protein Rv0759c	-0.181804	1.1343	0.0220461	-8.24654	105	5.02709e-13	2.18021e-12
P9WML7	Rv1600	hisC	Histidinol-phosphate aminotransferase (EC 2.6.1.9) (Imidazole acetol-phosphate transaminase)	-0.0837176	1.05975	0.0177762	-4.70953	543	3.15702e-06	7.39173e-06
P9WMM9	Rv2122c	hisE	Phosphoribosyl-ATP pyrophosphatase (PRA-PH) (EC 3.6.1.31)	-0.28364	1.21726	0.0268304	-10.5716	227	0	0
P9WMN1	Rv2121c	hisG	ATP phosphoribosyltransferase (ATP-PRT) (ATP-PRTase) (EC 2.4.2.17)	-0.148795	1.10864	0.0236187	-6.29989	420	7.52745e-10	2.51123e-09
P9WMN3	Rv1018c	glmU	Bifunctional protein GlmU [Includes: UDP-N-acetylglucosamine pyrophosphorylase (EC 2.7.7.23) (N-acetylglucosamine-1-phosphate uridyltransferase); Glucosamine-1-phosphate N-acetyltransferase (EC 2.3.1.157)]	-0.096265	1.069	0.0175033	-5.49982	535	5.8983e-08	1.65281e-07
P9WMN9	Rv0524	hemL	Glutamate-1-semialdehyde 2,1-aminomutase (GSA) (EC 5.4.3.8) (Glutamate-1-semialdehyde aminotransferase) (GSA-AT)	-0.130154	1.09441	0.0240203	-5.41851	523	9.18495e-08	2.50652e-07
P9WMQ3	Rv0630c	recB	RecBCD enzyme subunit RecB (EC 3.1.11.5) (Exonuclease V subunit RecB) (ExoV subunit RecB) (Helicase/nuclease RecBCD subunit RecB)	-0.16043	1.11762	0.0224826	-7.13573	562	2.98361e-12	1.21368e-11
P9WMS5	Rv3376		Phosphatase Rv3376 (EC 3.1.-.-)	-0.164562	1.12083	0.0199989	-8.22855	100	7.30971e-13	3.10332e-12
P9WMS7	Rv3396c	guaA	GMP synthase [glutamine-hydrolyzing] (EC 6.3.5.2) (GMP synthetase) (Glutamine amidotransferase)	-0.23468	1.17665	0.0241734	-9.70822	758	0	0
P9WMT1	Rv2440c	obg	GTPase Obg (EC 3.6.5.-) (GTP-binding protein Obg)	-0.177478	1.13091	0.0209786	-8.45995	326	8.88178e-16	4.83354e-15
P9WMU9	Rv1264		pH-sensitive adenylate cyclase Rv1264 (EC 4.6.1.1) (ATP pyrophosphate-lyase) (Adenylyl cyclase)	-0.119154	1.0861	0.0188236	-6.33001	592	4.84519e-10	1.64166e-09
P9WMW1	Rv1328	glgP	Glycogen phosphorylase (EC 2.4.1.1)	-0.105561	1.07591	0.0211151	-4.9993	1361	6.50237e-07	1.63825e-06
P9WMW9	Rv1208	gpgS	Glucosyl-3-phosphoglycerate synthase (GpgS) (EC 2.4.1.266) (Retaining glucosyltransferase)	-0.239564	1.18064	0.0368412	-6.5026	94	3.77514e-09	1.2025e-08
P9WMX1	Rv0696	mftF	Pre-mycofactocin glycosyltransferase (EC 2.4.1.-)	-0.164243	1.12058	0.0236287	-6.95098	438	1.32272e-11	5.1431e-11
P9WMZ1	Rv1212c	glgM	Alpha-maltose-1-phosphate synthase (M1P synthase) (EC 2.4.1.342) (ADP-alpha-D-glucose:alpha-D-glucose-1-phosphate 4-alpha-D-glucosyltransferase) (M1P-producing glucosyltransferase)	-0.234557	1.17655	0.0116242	-20.1784	15	2.77423e-12	1.13177e-11
P9WN13	Rv3401		Uncharacterized glycosyl hydrolase Rv3401 (EC 3.2.1.-)	-0.203332	1.15135	0.0178474	-11.3928	878	0	0
P9WN17	Rv3198.1		Putative glutaredoxin Rv3198.1 (EC 1.-.-.-)	-0.166144	1.12206	0.0325139	-5.10994	264	6.18826e-07	1.56315e-06
P9WN19	Rv3858c	gltD	Glutamate synthase [NADPH] small chain (EC 1.4.1.13) (Glutamate synthase subunit beta) (GLTS beta chain)	-0.256637	1.19469	0.0257689	-9.95916	592	0	0
P9WN21	Rv1099c	glpX	Fructose-1,6-bisphosphatase class 2 (FBPase class 2) (EC 3.1.3.11) (D-fructose-1,6-bisphosphate 1-phosphohydrolase class 2) (Fructose 1,6-bisphosphatase II)	-0.138962	1.10111	0.0171145	-8.11953	648	2.22045e-15	1.17218e-14
P9WN31	Rv2919c	glnB	Nitrogen regulatory protein P-II	-0.248225	1.18774	0.01984	-12.5114	249	0	0
P9WN35	Rv0013	trpG	Anthranilate synthase component 2 (AS) (ASII) (EC 4.1.3.27) (Anthranilate synthase, GATase component) (Anthranilate synthase, glutamine amidotransferase component)	-0.336923	1.26306	0.0130337	-25.8501	25	0	0
P9WN37	Rv2222c	glnA2	Glutamine synthetase (GS) (EC 6.3.1.2) (Glutamate--ammonia ligase) (Glutamine synthetase I alpha) (GSI alpha)	-0.114132	1.08232	0.0194041	-5.88186	554	7.02147e-09	2.15559e-08
P9WN51	Rv2211c	gcvT	Aminomethyltransferase (EC 2.1.2.10) (Glycine cleavage system T protein)	-0.136492	1.09923	0.0123674	-11.0364	365	0	0
P9WN55	Rv1826	gcvH	Glycine cleavage system H protein	-0.456851	1.37254	0.0319503	-14.2988	43	0	0
P9WN61	Rv3009c	gatB	Aspartyl/glutamyl-tRNA(Asn/Gln) amidotransferase subunit B (Asp/Glu-ADT subunit B) (EC 6.3.5.-)	-0.114397	1.08252	0.0209051	-5.47223	820	5.90713e-08	1.65365e-07
P9WN67	Rv3634c	galE1	UDP-glucose 4-epimerase (EC 5.1.3.2) (UDP-galactose 4-epimerase) (Uridine diphosphate galactose 4-epimerase)	-0.188759	1.13978	0.0163922	-11.5152	581	0	0
P9WN75	Rv0564c	gpsA2	Probable glycerol-3-phosphate dehydrogenase 2 [NAD(P)+] (EC 1.1.1.94) (NAD(P)H-dependent glycerol-3-phosphate dehydrogenase 2)	-0.227018	1.17041	0.023246	-9.76591	400	0	0
P9WN85	Rv2359	zur	Zinc uptake regulation protein (Zinc uptake regulator)	-0.163335	1.11987	0.0193698	-8.43242	328	1.11022e-15	5.99563e-15
P9WN91	Rv1552	frdA	Fumarate reductase flavoprotein subunit (EC 1.3.5.4) (Quinol-fumarate reductase flavoprotein subunit) (QFR flavoprotein subunit)	-0.455556	1.37131	0.0676379	-6.73522	112	7.36436e-10	2.45973e-09
P9WNC9	Rv1207	folP2	Inactive dihydropteroate synthase 2 (DHPS 2) (Dihydropteroate pyrophosphorylase 2)	-0.154675	1.11317	0.0213212	-7.25453	154	1.84572e-11	7.06942e-11
P9WNE1	Rv0407	fgd1	F420-dependent glucose-6-phosphate dehydrogenase (FGD) (FGD1) (G6PD) (EC 1.1.98.2)	-0.162386	1.11914	0.0301393	-5.38785	702	9.74207e-08	2.65342e-07
P9WNF7	Rv3083	mymA	Putative FAD-containing monooxygenase MymA (EC 1.14.13.-)	-0.204158	1.15201	0.0358083	-5.70142	282	2.9942e-08	8.6241e-08
P9WNG9	Rv3028c	etfA	Electron transfer flavoprotein subunit alpha (Alpha-ETF) (Electron transfer flavoprotein large subunit) (ETFLS)	-0.0798693	1.05692	0.0156756	-5.09515	733	4.43751e-07	1.14136e-06
P9WNH5	Rv3569c	hsaD	4,5:9,10-diseco-3-hydroxy-5,9,17-trioxoandrosta-1(10),2-diene-4-oate hydrolase (EC 3.7.1.17) (2-hydroxy-6-oxo-6-phenylhexa-2,4-dienoate hydrolase) (HOPDA hydrolase) (EC 3.7.1.8) (Meta-cleavage product hydrolase) (MCP hydrolase)	-0.207063	1.15434	0.0228668	-9.05518	458	0	0
P9WNI1	Rv3890c	esxC	ESAT-6-like protein EsxC	-0.216128	1.16161	0.0104092	-20.7632	43	0	0
P9WNI3;P9WNI5;P9WNJ7;P9WNJ9				-0.13002	1.09431	0.0271268	-4.79304	293	2.61579e-06	6.15519e-06
P9WNI7	Rv2346c	esxO	ESAT-6-like protein EsxO	-0.231887	1.17437	0.0105283	-22.0251	43	0	0
P9WNJ3	Rv1793	esxN	ESAT-6-like protein EsxN	-0.223734	1.16775	0.00523556	-42.7336	43	0	0
P9WNM7	Rv0684	fusA	Elongation factor G (EF-G)	-0.0891406	1.06374	0.0107994	-8.25423	2272	2.22045e-16	1.26453e-15
P9WNM9	Rv0120c		Elongation factor G-like protein	-0.287452	1.22048	0.0169649	-16.9439	1164	0	0
P9WNN7	Rv1472	echA12	Probable enoyl-CoA hydratase EchA12 (EC 4.2.1.17)	-0.344185	1.26943	0.0401015	-8.58285	181	3.9968e-15	2.06734e-14
P9WNP3	Rv0130	htdZ	3-hydroxyacyl-thioester dehydratase Z (EC 4.2.1.-) (3-hydroxybutyryl-CoA dehydratase) (EC 4.2.1.55) (Enoyl-CoA hydratase 2) (EC 4.2.1.119) (N-related protein) (Nodulation protein)	-0.0979921	1.07028	0.0200334	-4.89145	166	2.3502e-06	5.54837e-06
P9WNR9	Rv3716c		Nucleoid-associated protein Rv3716c	-0.277926	1.21245	0.022334	-12.4441	297	0	0
P9WNS1	Rv2870c	dxr	1-deoxy-D-xylulose 5-phosphate reductoisomerase (DXP reductoisomerase) (EC 1.1.1.267) (1-deoxyxylulose-5-phosphate reductoisomerase) (2-C-methyl-D-erythritol 4-phosphate synthase)	-0.201086	1.14956	0.0338195	-5.94587	318	7.23535e-09	2.2146e-08
P9WNS3	Rv2682c	dxs	1-deoxy-D-xylulose-5-phosphate synthase (EC 2.2.1.7) (1-deoxyxylulose-5-phosphate synthase) (DXP synthase) (DXPS)	-0.220987	1.16553	0.0194947	-11.3357	457	0	0
P9WNT7	Rv1547	dnaE1	DNA polymerase III subunit alpha (EC 2.7.7.7)	-0.103137	1.07411	0.0191927	-5.37377	923	9.76738e-08	2.65775e-07
P9WNU5	Rv1629	polA	DNA polymerase I (POL I) (EC 2.7.7.7)	-0.118744	1.08579	0.00996896	-11.9114	1011	0	0
P9WNV5	Rv3062	ligB	DNA ligase B (LigB) (EC 6.5.1.1) (Polydeoxyribonucleotide synthase [ATP])	-0.34299	1.26838	0.056007	-6.12406	59	8.04193e-08	2.21173e-07
P9WNW3	Rv0001	dnaA	Chromosomal replication initiator protein DnaA	-0.204598	1.15237	0.0201789	-10.1392	988	0	0
P9WNW7	Rv3568c	hsaC	Iron-dependent extradiol dioxygenase (EC 1.13.11.25)	-0.110464	1.07958	0.0228819	-4.82758	333	2.10959e-06	5.01005e-06
P9WNX5	Rv3708c	asd	Aspartate-semialdehyde dehydrogenase (ASA dehydrogenase) (ASADH) (EC 1.2.1.11) (Aspartate-beta-semialdehyde dehydrogenase)	-0.494187	1.40853	0.0135861	-36.3745	594	0	0
P9WNX7	Rv1731	gabD2	Putative succinate-semialdehyde dehydrogenase [NADP(+)] 2 (SSADH 2) (SSDH 2) (EC 1.2.1.79)	-0.267163	1.20344	0.0171098	-15.6147	975	0	0
P9WNX9	Rv0234c	gabD1	Succinate-semialdehyde dehydrogenase [NADP(+)] 1 (SSADH 1) (SSDH 1) (EC 1.2.1.79)	-0.124374	1.09003	0.0183275	-6.78619	631	2.65723e-11	1.0001e-10
P9WNY1	Rv0458		Probable aldehyde dehydrogenase (EC 1.2.1.3)	-0.161736	1.11863	0.00976835	-16.5571	1118	0	0
P9WNY3	Rv0770		Uncharacterized oxidoreductase Rv0770 (EC 1.1.-.-)	-0.128129	1.09288	0.0244158	-5.2478	214	3.69725e-07	9.57075e-07
P9WNY5	Rv0751c	mmsB	Probable 3-hydroxyisobutyrate dehydrogenase (HIBADH) (EC 1.1.1.31)	-0.248301	1.18781	0.0183873	-13.504	327	0	0
P9WNZ1	Rv1391	coaBC	Coenzyme A biosynthesis bifunctional protein CoaBC (DNA/pantothenate metabolism flavoprotein) (Phosphopantothenoylcysteine synthetase/decarboxylase) (PPCS-PPCDC) [Includes: Phosphopantothenoylcysteine decarboxylase (PPC decarboxylase) (PPC-DC) (EC 4.1.1.36) (CoaC); Phosphopantothenate--cysteine ligase (EC 6.3.2.5) (CoaB) (Phosphopantothenoylcysteine synthetase) (PPC synthetase) (PPC-S)]	-0.0969354	1.0695	0.0178098	-5.44282	824	6.92162e-08	1.91482e-07
P9WNZ5	Rv1094	desA2	Putative acyl-[acyl-carrier-protein] desaturase DesA2 (Putative acyl-ACP desaturase DesA2) (EC 1.14.19.-)	-0.530857	1.44479	0.0197704	-26.8511	822	0	0
P9WNZ7	Rv0824c	desA1	Putative acyl-[acyl-carrier-protein] desaturase DesA1 (Putative acyl-ACP desaturase DesA1) (EC 1.14.19.-)	-0.340947	1.26659	0.0169122	-20.1598	958	0	0
P9WP07	Rv2637		Uncharacterized membrane protein Rv2637	-0.419552	1.33751	0.0106649	-39.3393	30	0	0
P9WP21	Rv1201c	dapD	2,3,4,5-tetrahydropyridine-2,6-dicarboxylate N-succinyltransferase (EC 2.3.1.117) (Tetrahydrodipicolinate N-succinyltransferase) (THDP succinyltransferase) (THP succinyltransferase) (Tetrahydropicolinate succinylase)	-0.241731	1.18241	0.0224557	-10.7648	639	0	0
P9WP23	Rv2773c	dapB	4-hydroxy-tetrahydrodipicolinate reductase (HTPA reductase) (EC 1.17.1.8)	-0.205553	1.15313	0.0255343	-8.05008	471	6.66134e-15	3.37739e-14
P9WP41	Rv2301	cut2	Probable carboxylesterase Culp2 (EC 3.1.1.-) (CFP25) (Cutinase-like protein 2) (Culp2)	-0.424155	1.34179	0.065952	-6.43127	74	1.10726e-08	3.3348e-08
P9WP51	Rv1077	cbs	Probable cystathionine beta-synthase Rv1077 (EC 4.2.1.22) (Beta-thionase) (Serine sulfhydrase)	-0.162991	1.11961	0.017464	-9.333	923	0	0
P9WP55	Rv2334	cysK1	O-acetylserine sulfhydrylase (OAS sulfhydrylase) (OASS) (EC 2.5.1.47) (Cysteine synthase A) (CSase A) (O-acetylserine (thiol)-lyase A) (OAS-TL A) (O-acetylserine-specific cysteine synthase) (Sulfide-dependent cysteine synthase)	-0.147059	1.10731	0.0201373	-7.30281	382	1.65334e-12	6.83398e-12
P9WP59	Rv0695	mftE	Mycofactocin precursor peptide peptidase (EC 3.4.14.-)	-0.422607	1.34035	0.0214478	-19.704	245	0	0
P9WP73	Rv2388c	hemW	Heme chaperone HemW (Oxygen-independent coproporphyrinogen-III oxidase-like protein Rv2388c)	-0.189951	1.14073	0.0361158	-5.25951	66	1.67699e-06	4.03178e-06
P9WP81	Rv3261	fbiA	Phosphoenolpyruvate transferase (EC 2.7.8.28) (EPPG:FO PEP transferase)	-0.227499	1.1708	0.0226057	-10.0638	424	0	0
P9WP85	Rv2207	cobT	Nicotinate-nucleotide--dimethylbenzimidazole phosphoribosyltransferase (NN:DBI PRT) (EC 2.4.2.21) (N(1)-alpha-phosphoribosyltransferase)	-0.134703	1.09787	0.0204653	-6.58202	517	1.14118e-10	4.07215e-10
P9WP87	Rv2065	cobH	Precorrin-8X methylmutase (EC 5.4.99.61) (HBA synthase) (Precorrin isomerase)	-0.142195	1.10358	0.0200618	-7.08787	181	2.94049e-11	1.10523e-10
P9WP95	Rv0255c	cobQ	Cobyric acid synthase	-0.203418	1.15142	0.0195241	-10.4188	391	0	0
P9WP99	Rv1314c		Corrinoid adenosyltransferase (EC 2.5.1.17) (Cob(II)alamin adenosyltransferase) (Cob(II)yrinic acid a,c-diamide adenosyltransferase) (Cobinamide/cobalamin adenosyltransferase)	-0.327812	1.25511	0.0180631	-18.1482	256	0	0
P9WPA1	Rv3600c	coaX	Type III pantothenate kinase (EC 2.7.1.33) (PanK-III) (Pantothenic acid kinase)	-0.168869	1.12418	0.0260751	-6.47626	380	2.91189e-10	1.01216e-09
P9WPA5	Rv2965c	coaD	Phosphopantetheine adenylyltransferase (EC 2.7.7.3) (Dephospho-CoA pyrophosphorylase) (Pantetheine-phosphate adenylyltransferase) (PPAT)	-0.0773764	1.0551	0.0121734	-6.35618	357	6.31703e-10	2.11996e-09
P9WPB1	Rv0645c	mmaA1	Mycolic acid methyltransferase MmaA1 (EC 2.1.1.-) (S-adenosylmethionine-dependent methyltransferase) (AdoMet-MT) (SAM-MT)	-0.201713	1.15006	0.0189506	-10.6441	484	0	0
P9WPB3	Rv0470c	pcaA	Cyclopropane mycolic acid synthase 3 (CMAS) (EC 2.1.1.79) (Cyclopropane-fatty-acyl-phospholipid synthase) (CFA synthase) (Cyclopropane fatty acid synthase) (Mycolic acid methyltransferase) (MA-MT) (S-adenosylmethionine-dependent methyltransferase) (AdoMet-MT) (SAM-MT)	-0.169139	1.12439	0.0195192	-8.66528	478	0	0
P9WPB5	Rv0503c	cmaA2	Cyclopropane mycolic acid synthase 2 (CMAS-2) (EC 2.1.1.79) (Cyclopropane-fatty-acyl-phospholipid synthase) (CFA synthase) (Cyclopropane fatty acid synthase) (Mycolic acid methyltransferase) (MA-MT) (S-adenosylmethionine-dependent methyltransferase) (AdoMet-MT) (SAM-MT)	-0.131809	1.09567	0.0256924	-5.13026	829	3.60535e-07	9.34142e-07
P9WPB7	Rv3392c	cmaA1	Cyclopropane mycolic acid synthase 1 (CMAS-1) (EC 2.1.1.79) (Cyclopropane-fatty-acyl-phospholipid synthase) (CFA synthase) (Cyclopropane fatty acid synthase) (Mycolic acid methyltransferase) (MA-MT) (S-adenosylmethionine-dependent methyltransferase) (AdoMet-MT) (SAM-MT)	-0.340248	1.26597	0.0216081	-15.7463	550	0	0
P9WPB9	Rv2457c	clpX	ATP-dependent Clp protease ATP-binding subunit ClpX	-0.0920531	1.06589	0.0197214	-4.66768	710	3.64214e-06	8.47128e-06
P9WPD3	Rv0889c	citA	Putative citrate synthase 2 (EC 2.3.3.16)	-0.135969	1.09883	0.0167924	-8.09709	668	2.66454e-15	1.39357e-14
P9WPF3	Rv1665	pks11	Methyl-branched alkylpyrone synthesis polyketide synthase-like Pks11 (EC 2.3.1.-) (Chalcone synthase-like protein) (CHS-like) (Methyl-branched alkylpyrone synthesis polyketide synthase type III Pks11)	-0.264233	1.201	0.0145199	-18.198	310	0	0
P9WPF5	Rv1660	pks10	Polyketide synthase-like Pks10 (EC 2.3.1.-) (Chalcone synthase-like protein) (CHS-like) (Polyketide synthase type III Pks10)	-0.214908	1.16063	0.0276577	-7.77029	179	5.88196e-13	2.52763e-12
P9WPJ7	Rv1284	mtcA1	Beta-carbonic anhydrase 1 (Beta-CA 1) (EC 4.2.1.1) (Carbonate dehydratase 1) (mtCA 1)	-0.165561	1.1216	0.0200132	-8.27259	443	1.55431e-15	8.33005e-15
P9WPK1	Rv3696c	glpK	Glycerol kinase (EC 2.7.1.30) (ATP:glycerol 3-phosphotransferase) (Glycerokinase) (GK)	-0.196608	1.146	0.0170188	-11.5524	752	0	0
P9WPK3	Rv1384	carB	Carbamoyl-phosphate synthase large chain (EC 6.3.5.5) (Carbamoyl-phosphate synthetase ammonia chain)	-0.0722329	1.05134	0.0139971	-5.16056	1220	2.87179e-07	7.50374e-07
P9WPK5	Rv1383	carA	Carbamoyl-phosphate synthase small chain (EC 6.3.5.5) (Carbamoyl-phosphate synthetase glutamine chain)	-0.111588	1.08042	0.0154582	-7.21871	266	5.50204e-12	2.21259e-11
P9WPK9	Rv0433		Putative glutamate--cysteine ligase 2 (EC 6.3.2.2) (Gamma-glutamylcysteine synthetase 2) (GCS 2) (Gamma-GCS 2)	-0.138443	1.10072	0.0263156	-5.2609	501	2.12843e-07	5.64975e-07
P9WPL9	Rv1880c	cyp140	Putative cytochrome P450 140 (EC 1.14.-.-)	-0.157113	1.11505	0.0137516	-11.425	696	0	0
P9WPM7	Rv3059	cyp136	Putative cytochrome P450 136 (EC 1.14.-.-)	-0.140078	1.10197	0.0227709	-6.15164	658	1.3315e-09	4.36452e-09
P9WPQ7	Rv1589	bioB	Biotin synthase (EC 2.8.1.6)	-0.3314	1.25823	0.0198231	-16.7179	275	0	0
P9WPR5	Rv0654		Carotenoid cleavage oxygenase (CCO) (EC 1.13.11.-) (Carotenoid 13,14/15,15'-oxygenase)	-0.216803	1.16216	0.0187291	-11.5757	607	0	0
P9WPX3	Rv3709c	ask	Aspartokinase (EC 2.7.2.4) (Aspartate kinase) (ASK)	-0.489629	1.40408	0.0247722	-19.7653	524	0	0
P9WPX5	Rv1538c	ansA	L-asparaginase (L-ASNase) (EC 3.5.1.1) (L-asparagine amidohydrolase)	-0.151308	1.11058	0.0180773	-8.37008	459	6.66134e-16	3.64627e-15
P9WPY5	Rv3227	aroA	3-phosphoshikimate 1-carboxyvinyltransferase (EC 2.5.1.19) (5-enolpyruvylshikimate-3-phosphate synthase) (EPSP synthase) (EPSPS)	-0.142575	1.10387	0.0148526	-9.59937	723	0	0
P9WPZ3	Rv1653	argJ	Arginine biosynthesis bifunctional protein ArgJ [Cleaved into: Arginine biosynthesis bifunctional protein ArgJ alpha chain; Arginine biosynthesis bifunctional protein ArgJ beta chain] [Includes: Glutamate N-acetyltransferase (EC 2.3.1.35) (Ornithine acetyltransferase) (OATase) (Ornithine transacetylase); Amino-acid acetyltransferase (EC 2.3.1.1) (N-acetylglutamate synthase) (AGSase)]	-0.143913	1.1049	0.0275028	-5.23266	276	3.31086e-07	8.61007e-07
P9WPZ7	Rv1655	argD	Acetylornithine aminotransferase (ACOAT) (EC 2.6.1.11)	-0.294945	1.22684	0.0169997	-17.35	432	0	0
P9WPZ9	Rv1652	argC	N-acetyl-gamma-glutamyl-phosphate reductase (AGPR) (EC 1.2.1.38) (N-acetyl-glutamate semialdehyde dehydrogenase) (NAGSA dehydrogenase)	-0.251375	1.19034	0.0205358	-12.2408	446	0	0
P9WQ01	Rv1654	argB	Acetylglutamate kinase (EC 2.7.2.8) (N-acetyl-L-glutamate 5-phosphotransferase) (NAG kinase) (NAGK)	-0.202202	1.15045	0.0217494	-9.29693	435	0	0
P9WQ05	Rv1001	arcA	Arginine deiminase (ADI) (EC 3.5.3.6) (Arginine dihydrolase) (AD)	-0.174156	1.1283	0.014698	-11.8489	815	0	0
P9WQ11	Rv3674c	nth	Endonuclease III (EC 4.2.99.18) (DNA-(apurinic or apyrimidinic site) lyase)	-0.0587959	1.0416	0.00929895	-6.32286	159	2.48245e-09	8.00688e-09
P9WQ19	Rv0126	treS	Trehalose synthase/amylase TreS (EC 3.2.1.1) (EC 5.4.99.16) (Maltose alpha-D-glucosyltransferase) (MTase)	-0.213804	1.15974	0.0197138	-10.8454	592	0	0
P9WQ45	Rv1521	fadD25	Putative fatty-acid--CoA ligase fadD25 (EC 6.2.1.-) (Acyl-CoA synthetase)	-0.20302	1.15111	0.0408464	-4.97033	798	8.18282e-07	2.03416e-06
P9WQ51	Rv3515c	fadD19	Medium/long-chain-fatty-acid--CoA/3-oxocholest-4-en-26-oate--CoA ligase (FACL) (EC 6.2.1.2) (EC 6.2.1.3) (EC 6.2.1.42) (Acyl-CoA synthetase) (FACL19) (Steroid-CoA ligase) (Steroid-coenzyme A ligase)	-0.310299	1.23997	0.0454447	-6.82807	172	1.41906e-10	5.02556e-10
P9WQ51;I6YGC8				-0.344734	1.26992	0.0448039	-7.69427	179	9.20597e-13	3.87917e-12
P9WQ59;P9WQ45;O53903				-0.0743709	1.0529	0.0105155	-7.07251	41	1.30222e-08	3.88051e-08
P9WQ67	Rv3778c		Uncharacterized protein Rv3778c	-0.137201	1.09977	0.0131258	-10.4527	705	0	0
P9WQ75	Rv2210c	ilvE	Branched-chain-amino-acid aminotransferase (BCAT) (EC 2.6.1.42)	-0.11035	1.07949	0.0219588	-5.02534	568	6.74339e-07	1.69426e-06
P9WQ81	Rv1568	bioA	Adenosylmethionine-8-amino-7-oxononanoate aminotransferase (EC 2.6.1.62) (7,8-diamino-pelargonic acid aminotransferase) (DAPA AT) (DAPA aminotransferase) (7,8-diaminononanoate synthase) (DANS) (7,8-diaminopelargonic acid synthase) (DAPAS) (Diaminopelargonic acid synthase)	-0.331862	1.25864	0.0469886	-7.06261	214	2.25646e-11	8.53821e-11
P9WQ83	Rv2294		Putative cystathionine beta-lyase (CBL) (EC 4.4.1.13) (Beta-cystathionase) (Cysteine lyase) (Cysteine-S-conjugate beta-lyase)	-0.146318	1.10674	0.0229176	-6.38452	696	3.14125e-10	1.08519e-09
P9WQ85	Rv0032	bioF2	Putative 8-amino-7-oxononanoate synthase 2 (AONS) (EC 2.3.1.47) (7-keto-8-amino-pelargonic acid synthase) (7-KAP synthase) (KAPA synthase) (8-amino-7-ketopelargonate synthase)	-0.441545	1.35806	0.0413996	-10.6655	46	5.04041e-14	2.36029e-13
P9WQ89	Rv2231c		Uncharacterized aminotransferase Rv2231c (EC 2.6.1.-)	-0.267556	1.20377	0.0466357	-5.73716	99	1.05135e-07	2.84977e-07
P9WQ97	Rv1263	amiB2	Putative amidase AmiB2 (EC 3.5.1.4)	-0.121014	1.0875	0.022081	-5.48047	381	7.72927e-08	2.13198e-07
P9WQ99	Rv2363	amiA2	Putative amidase AmiA2 (EC 3.5.1.4)	-0.083578	1.05964	0.0145183	-5.75674	503	1.49305e-08	4.41186e-08
P9WQA7	Rv2298		Uncharacterized oxidoreductase Rv2298 (EC 1.-.-.-)	-0.0777416	1.05536	0.00771443	-10.0774	738	0	0
P9WQA9	Rv3423c	alr	Alanine racemase (EC 5.1.1.1)	-0.225108	1.16886	0.0408936	-5.50473	262	8.80708e-08	2.40573e-07
P9WQB9	Rv3086	adhD	Putative alcohol dehydrogenase D (EC 1.1.1.1)	-0.294694	1.22662	0.0208018	-14.1667	481	0	0
P9WQC3	Rv1530	adh	Probable alcohol dehydrogenase adh (EC 1.1.1.1)	-0.387696	1.3083	0.0317607	-12.2068	139	0	0
P9WQC7	Rv0761c	adhB	Alcohol dehydrogenase B (EC 1.1.1.1)	-0.085166	1.06081	0.0172925	-4.92502	512	1.14009e-06	2.79958e-06
P9WQF5	Rv2988c	leuC	3-isopropylmalate dehydratase large subunit (EC 4.2.1.33) (Alpha-IPM isomerase) (IPMI) (Isopropylmalate isomerase)	-0.138171	1.10051	0.020539	-6.72725	571	4.20923e-11	1.56335e-10
P9WQG3	Rv0972c	fadE12	Acyl-CoA dehydrogenase FadE12 (EC 1.3.99.-) (Medium chain acyl-CoA dehydrogenase) (MCADH)	-0.123671	1.0895	0.0172884	-7.15341	327	5.58575e-12	2.23668e-11
P9WQG7	Rv0802c		Putative succinyl-CoA transferase Rv0802c (EC 2.8.3.-)	-0.125399	1.09081	0.0263272	-4.76309	265	3.14292e-06	7.36483e-06
P9WQH9	Rv0904c	accD3	Probable biotin-dependent acyl-coenzyme A carboxylase beta3 subunit (EC 2.1.3.-)	-0.122586	1.08868	0.0221932	-5.52358	344	6.56242e-08	1.82679e-07
P9WQI3	Rv1238	sugC	Trehalose import ATP-binding protein SugC (EC 7.5.2.-)	-0.126013	1.09127	0.0210649	-5.98216	512	4.13868e-09	1.31237e-08
P9WQI5	Rv2564		Uncharacterized ABC transporter ATP-binding protein Rv2564	-0.329413	1.2565	0.0160681	-20.5011	466	0	0
P9WQK1	Rv0986		Uncharacterized ABC transporter ATP-binding protein Rv0986	-0.296827	1.22844	0.0459827	-6.45519	207	7.54325e-10	2.51353e-09
P9WQK5	Rv0073		Uncharacterized ABC transporter ATP-binding protein Rv0073	-0.676186	1.59791	0.0369591	-18.2955	173	0	0
P9WQK5;P9WQI5				-0.263324	1.20024	0.0263104	-10.0084	79	1.11022e-15	5.99563e-15
P9WQN7	Rv3803c	mpt51	MPT51/MPB51 antigen	-0.193371	1.14343	0.0410846	-4.70666	277	3.98258e-06	9.22505e-06
P9WQP7	Rv1106c		3 beta-hydroxysteroid dehydrogenase/Delta 5-->4-isomerase (Cholesterol dehydrogenase) [Includes: 3-beta-hydroxy-Delta(5)-steroid dehydrogenase (3-beta-HSD) (3BHSD) (EC 1.1.1.145) (3-beta hydroxysterol dehydrogenase) (3-beta-hydroxy-5-ene steroid dehydrogenase) (Progesterone reductase); Steroid Delta-isomerase (EC 5.3.3.1) (Delta-5-3-ketosteroid isomerase)]	-0.153507	1.11227	0.0243143	-6.31348	153	2.81154e-09	9.03732e-09
Q10782			Possible ketoacyl reductase	-0.0943776	1.0676	0.0163989	-5.75511	446	1.61192e-08	4.73334e-08
Q10896		nrp	Phenyloxazoline synthase MbtB (Mycobactin synthetase protein B)	-0.431419	1.34856	0.0153627	-28.0822	10	7.61564e-11	2.75945e-10
Q50584			Probable methyltransferase	-0.157284	1.11519	0.0176258	-8.92353	390	0	0
Q50616			Possible flavoprotein	-0.236781	1.17836	0.0329494	-7.18621	100	1.21885e-10	4.34378e-10
Q50662			Probable antibiotic-resistance protein	-0.149121	1.10889	0.0297531	-5.01194	236	1.05751e-06	2.60587e-06
Q6MWW0		PPE64	PPE family protein PPE64	-0.444233	1.36059	0.0351066	-12.6538	34	2.04281e-14	9.98039e-14
Q6MWX1		PPE60	PE family protein PPE60	-0.323392	1.25127	0.00835778	-38.6935	43	0	0
Q6MX15		atsF	Possible hydrolase	-0.106673	1.07674	0.0223406	-4.77488	161	4.01519e-06	9.29296e-06
Q79FJ2		gnd1	6-phosphogluconate dehydrogenase, decarboxylating (EC 1.1.1.44)	-0.238784	1.18	0.0419369	-5.69388	127	8.17965e-08	2.24522e-07
Q79FR5	Rv1169c	PE11	Esterase PE11 (EC 3.1.1.6) (PE family protein PE11)	-0.336289	1.2625	0.048193	-6.97796	43	1.38487e-08	4.1008e-08
Q79FW0		pabC	Probable amino acid aminotransferase	-0.127451	1.09236	0.0230645	-5.52587	353	6.37827e-08	1.77847e-07
Q79FX6	Rv0644c	mmaA2	Cyclopropane mycolic acid synthase MmaA2 (CMAS) (EC 2.1.1.79) (Cyclopropane-fatty-acyl-phospholipid synthase) (CFA synthase) (Mycolic acid methyltransferase) (MA-MT) (S-adenosylmethionine-dependent methyltransferase) (AdoMet-MT) (SAM-MT)	-0.207423	1.15462	0.0255554	-8.11658	641	2.44249e-15	1.28219e-14

## Sheet: 2e
Supplementary Dataset 2e: Proteins of significantly increased abundance in CRISPRi-Rv3705A cultured with ATc (+) compared to without (−) at pH7
Protein (UniProt)	Gene (Rv #)	Gene annotation	Description	log2 fold-change	fold increase	SE	Tvalue	DF	P value	adj. P value
A0A089QRB9;P9WQE9;I6Y231				0.0688654	1.04889	0.00570663	12.0676	57	0	0
I6WXK4	Rv0153c	ptpB	Triple specificity protein phosphatase PtpB (EC 3.1.3.-) (EC 3.1.3.16) (EC 3.1.3.48) (MPtpB) (Phosphoinositide phosphatase) (Protein-serine/threonine phosphatase) (Protein-tyrosine phosphatase B) (TSP PTP)	0.188191	1.13933	0.0304907	6.17208	412	1.61e-09	5.66e-09
I6WZ58			Probable conserved transmembrane protein	0.112182	1.08086	0.0212434	5.28078	274	2.62e-07	7.34e-07
I6WZH9			Probable conserved exported protein	0.204624	1.15239	0.0271596	7.53414	164	3.14e-12	1.4e-11
I6X486	Rv2431c	PE25	PE-PGRS family protein PE25	0.122036	1.08827	0.0196624	6.20654	43	1.83e-07	5.2e-07
I6X4D6			DUF2145 domain-containing protein	0.0843055	1.06018	0.0143555	5.87269	176	2.09e-08	6.52e-08
I6X552			Probable conserved alanine rich transmembrane protein	0.153032	1.1119	0.0282732	5.4126	42	2.76e-06	6.87e-06
I6X7F2			Possible exported protein	0.243607	1.18395	0.0333988	7.29387	117	3.89e-11	1.57e-10
I6X7G8		mce4B	Mce-family protein Mce4B	0.136967	1.09959	0.0240524	5.69453	202	4.32e-08	1.3e-07
I6X961	Rv0461		Protein Rv0461	0.100347	1.07203	0.00774464	12.957	47	0	0
I6X9E2		lpqO	Probable conserved lipoprotein LpqO	0.334396	1.26085	0.0383521	8.71912	106	4.24e-14	2.15e-13
I6XA34			Conserved protein	0.265916	1.2024	0.0264592	10.05	253	0	0
I6XD69	Rv2048c	pks12	Mycoketide-CoA synthase (EC 2.3.1.295) (Polyketide synthase Pks12)	0.296132	1.22785	0.0114963	25.759	1443	0	0
I6XD69;P94996				0.357903	1.28156	0.0318807	11.2263	22	1.41e-10	5.44e-10
I6XD69;P96284				0.244865	1.18498	0.00994818	24.614	43	0	0
I6XEI5	Rv2525c LH57_13835		Putative peptidoglycan hydrolase Rv2525c (EC 3.2.1.17)	0.411783	1.33033	0.0331093	12.4371	192	0	0
I6XEK6		mltG	Endolytic murein transglycosylase (EC 4.2.2.-) (Peptidoglycan polymerization terminase)	0.172246	1.12681	0.0338917	5.08223	304	6.53e-07	1.76e-06
I6XFC2			DUF1778 domain-containing protein	0.418808	1.33682	0.020809	20.1263	9	8.59e-09	2.8e-08
I6XHX8			Nudix hydrolase domain-containing protein	0.476069	1.39095	0.0442934	10.7481	27	2.95e-11	1.2e-10
I6XVW9		atsD	Possible arylsulfatase AtsD (Aryl-sulfate sulphohydrolase) (Arylsulphatase)	0.125519	1.0909	0.0238011	5.27365	74	1.28e-06	3.32e-06
I6XVZ6			Probable membrane protein	0.285685	1.21899	0.0489387	5.8376	513	9.4e-09	3.05e-08
I6XWB9			DUF3073 domain-containing protein	0.339854	1.26563	0.0123748	27.4635	43	0	0
I6XYM2		dsbF	Probable conserved lipoprotein DsbF	0.812757	1.75657	0.0680407	11.9452	21	7.92e-11	3.1e-10
I6Y1I5			Possible conserved secreted alanine rich protein	0.291524	1.22393	0.0550553	5.29512	163	3.8e-07	1.05e-06
I6Y1K7			Three-Cys-motif partner protein TcmP	0.634026	1.55189	0.067417	9.40454	49	1.48e-12	6.78e-12
I6Y1V6		cobO	Probable cob(I)alamin adenosyltransferase CobO (Corrinoid adenosyltransferase) (Corrinoid adotransferase activity)	0.248262	1.18777	0.0340925	7.282	232	5.08e-12	2.21e-11
I6Y2A3		lpqA	Probable lipoprotein LpqA	0.444138	1.3605	0.0524268	8.47159	73	1.83e-12	8.25e-12
I6Y461;O07417				0.226823	1.17026	0.0392687	5.77618	43	7.73e-07	2.06e-06
I6Y481			SseB domain-containing protein	0.51966	1.43362	0.0681894	7.62083	44	1.42e-09	5.02e-09
I6Y870;O07412				0.169591	1.12474	0.0307558	5.51413	80	4.17e-07	1.15e-06
I6Y9Q3	Rv1131 RVBD_1131	prpC	2-methylcitrate synthase (2-MCS) (MCS) (EC 2.3.3.5) (Citrate synthase) (EC 2.3.3.16)	0.0815101	1.05812	0.0070683	11.5318	43	9.77e-15	5.24e-14
I6YA50	Rv2743c		Putative envelope-preserving system protein Rv2743c	0.137844	1.10026	0.0173898	7.92671	379	2.53e-14	1.31e-13
I6YA75			Probable conserved transmembrane protein	0.0837328	1.05976	0.0144127	5.80966	43	6.91e-07	1.85e-06
I6YB11			Probable short chain alcohol dehydrogenase/reductase	0.0811763	1.05788	0.015207	5.33807	240	2.18e-07	6.13e-07
I6YC03	Rv1938	ephB	Epoxide hydrolase B (EHB) (EC 3.3.2.10) (Epoxide hydrolase EphB)	0.219116	1.16402	0.044848	4.88574	171	2.36e-06	5.89e-06
I6YCF3		helZ	Probable helicase HelZ	0.125217	1.09067	0.0167305	7.48439	349	5.91e-13	2.76e-12
I6YDK7	Rv2502c	accD1	Biotin-dependent 3-methylcrotonyl-coenzyme A carboxylase beta1 subunit (3-methylcrotonyl-CoA carboxylase) (MCC) (EC 2.1.3.-)	0.19736	1.1466	0.0226427	8.71628	326	0	0
I6YDV4			Probable conserved membrane protein	0.301571	1.23249	0.0291291	10.3529	291	0	0
I6YEA3			S-adenosyl-L-methionine-dependent methyltransferase (EC 2.1.1.-)	0.129053	1.09358	0.0139897	9.22484	425	0	0
I6YEU0		pca	Pyruvate carboxylase (EC 6.4.1.1)	0.0554164	1.03916	0.00970685	5.70899	1668	1.34e-08	4.28e-08
I6YGA5			Conserved hypothetical Mce associated protein	0.545409	1.45943	0.0458521	11.895	66	0	0
I6YGT7			Possible conserved membrane protein	0.659367	1.57939	0.00765081	86.1827	8	3.67e-13	1.73e-12
I6YHB0		hns	Possible histone-like protein Hns	0.268989	1.20496	0.0425458	6.32234	218	1.44e-09	5.07e-09
L0T2W6		mce1F	Mce-family protein Mce1F	0.242509	1.18305	0.0282746	8.5769	778	0	0
L0T897			Possible transposase (Probable is like-2 transposase)	0.156182	1.11433	0.0175959	8.876	35	1.74e-10	6.65e-10
L7N692			Conserved protein	0.0579737	1.041	0.0114236	5.07491	151	1.12e-06	2.94e-06
L7N699		fadD34	Probable fatty-acid-CoA ligase FadD34 (Fatty-acid-CoA synthetase) (Fatty-acid-CoA synthase)	0.305263	1.23564	0.0414652	7.3619	156	9.78e-12	4.13e-11
L7N6A4			Fe2OG dioxygenase domain-containing protein	1.35568	2.55918	0.107969	12.5562	24	4.86e-12	2.12e-11
O05294			Alpha/beta hydrolase	0.325056	1.25271	0.0125944	25.8096	428	0	0
O05307	Rv1206	fadD6	Medium/long-chain-fatty-acid--CoA ligase FadD6 (EC 6.2.1.2) (EC 6.2.1.3) (FACL6)	0.1355	1.09847	0.0197811	6.84998	1341	1.12e-11	4.7e-11
O05450		eccC2	ESX conserved component EccC2. ESX-2 type VII secretion system protein. Possible membrane protein	0.181821	1.13431	0.0210456	8.63939	659	0	0
O05578		rimJ	Ribosomal-protein-alanine acetyltransferase RimJ (Acetylating enzyme for N-terminal of ribosomal protein S5)	0.369403	1.29182	0.0629223	5.87078	32	1.58e-06	4.04e-06
O05781			Possible conserved transmembrane protein	0.25194	1.19081	0.0331372	7.60293	177	1.63e-12	7.41e-12
O05848			Conserved protein	0.122073	1.0883	0.0239181	5.1038	188	8.11e-07	2.16e-06
O05859			Conserved protein	0.243607	1.18395	0.0210404	11.5781	77	0	0
O05872			Abasic site processing protein (EC 3.4.-.-)	0.172718	1.12718	0.0333534	5.17843	195	5.55e-07	1.51e-06
O05883	Rv3238c	mddA	Methanethiol S-methyltransferase (EC 2.1.1.334)	0.021743	1.01519	0.00435868	4.98844	80	3.47e-06	8.53e-06
O06135		tesB1	Probable acyl-CoA thioesterase II TesB1	0.526038	1.43997	0.0388162	13.552	111	0	0
O06159	Rv2495c	bkdC	Dihydrolipoyllysine-residue acyltransferase component of branched-chain alpha-ketoacid dehydrogenase complex (EC 2.3.1.168) (Branched-chain alpha-ketoacid dehydrogenase complex component E2) (BCKADH E2) (Dihydrolipoyllysine-residue (2-methylpropanoyl)transferase)	0.111592	1.08042	0.0125362	8.90161	806	0	0
O06238			Protein kinase domain-containing protein	0.427636	1.34503	0.056035	7.63158	56	3.13e-10	1.18e-09
O06252			Probable conserved transmembrane protein	0.262531	1.19958	0.0300906	8.72469	43	4.58e-11	1.83e-10
O06278			Probable conserved transmembrane protein rich in alanine and arginine and proline	0.148602	1.10849	0.0221199	6.71802	131	5.11e-10	1.88e-09
O06311			Probable conserved membrane protein	0.430629	1.34782	0.0727188	5.92184	150	2.09e-08	6.51e-08
O06342	Rv3479		Uncharacterized membrane protein Rv3479	0.0736577	1.05238	0.0129744	5.67717	780	1.93e-08	6.04e-08
O06350	Rv3487c	lipF	Carboxylesterase/phospholipase LipF (EC 3.1.1.1) (EC 3.1.4.3)	0.113724	1.08202	0.0150778	7.54248	407	3.04e-13	1.45e-12
O06403			Probable integral membrane protein	0.235997	1.17772	0.0138171	17.0801	43	0	0
O06550			Probable transcriptional regulatory protein	0.28216	1.21601	0.0238784	11.8165	190	0	0
O06597			Conserved protein	0.14522	1.1059	0.0176298	8.23719	384	2.66e-15	1.49e-14
O06799			Conserved protein	0.0967045	1.06933	0.00251886	38.3922	18	0	0
O06805			ANTAR domain-containing protein	0.610392	1.52667	0.0550282	11.0924	13	5.34e-08	1.6e-07
O06829			Conserved protein	0.094294	1.06754	0.0158065	5.96553	211	1.02e-08	3.27e-08
O06832		lipO	Probable esterase LipO	0.153886	1.11256	0.0223377	6.88909	356	2.56e-11	1.04e-10
O07235			Probable conserved integral membrane protein	0.163402	1.11992	0.0278724	5.86251	48	4.06e-07	1.12e-06
O07408			Conserved protein	0.188298	1.13942	0.0286536	6.57152	43	5.39e-08	1.61e-07
O07414		mce1B	Mce-family protein Mce1B	0.129274	1.09374	0.0184137	7.02049	660	5.51e-12	2.39e-11
O07416		mce1D	Mce-family protein Mce1D	0.0843202	1.06019	0.015373	5.48494	623	6.02e-08	1.79e-07
O07417		lprK	Possible Mce-family lipoprotein LprK (Mce-family lipoprotein Mce1E)	0.047533	1.0335	0.00971494	4.89277	764	1.21e-06	3.16e-06
O07421			Probable conserved Mce associated protein	0.176778	1.13036	0.0344966	5.1245	250	5.97e-07	1.61e-06
O07428			DUF2786 domain-containing protein	0.756074	1.68889	0.0485146	15.5845	122	0	0
O07737	Rv1895		Probable zinc-binding alcohol dehydrogenase Rv1895 (EC 1.1.1.1)	4.2848	19.4918	2.71e-07	1.57859e+07	4	0	0
O07754			Conserved protein	0.0530041	1.03742	0.0106259	4.98822	174	1.47e-06	3.77e-06
O33189			Probable conserved ATP-binding protein ABC transporter	0.15279	1.11172	0.0222176	6.87698	629	1.48e-11	6.15e-11
O33198			TPPK_C domain-containing protein	0.582655	1.4976	0.0323373	18.0181	221	0	0
O33222			Probable transmembrane protein	0.52882	1.44275	0.0472565	11.1904	14	2.28e-08	7.05e-08
O33223			Probable transmembrane protein	0.196667	1.14605	0.0296431	6.63449	67	6.79e-09	2.24e-08
O33230		hflX	GTPase HflX (GTP-binding protein HflX)	0.482946	1.39759	0.0287142	16.8191	151	0	0
O33248			Probable integral membrane protein	0.163195	1.11976	0.0234161	6.96936	224	3.52e-11	1.43e-10
O33266;O33360		Rv0336/Rv0515		1.04441	2.06252	0.107678	9.69936	29	1.31e-10	5.06e-10
O33268			Probable iron-sulfur-binding reductase	0.160165	1.11741	0.020456	7.82971	1057	1.2e-14	6.39e-14
O33341	Rv2859c		Putative glutamine amidotransferase Rv2859c (EC 2.4.2.-)	0.0918861	1.06576	0.0145702	6.30642	262	1.21e-09	4.32e-09
O33358			Possible conserved transmembrane protein	0.182734	1.13503	0.0260178	7.02341	137	9.21e-11	3.59e-10
O50431		fadH	Probable NADPH dependent 2,4-dienoyl-CoA reductase FadH (2,4-dienoyl coenzyme A reductase) (4-enoyl-CoA reductase)	0.0769023	1.05475	0.0147269	5.22189	900	2.2e-07	6.19e-07
O50464			Possible membrane protein	0.236447	1.17809	0.0394908	5.98738	232	8.05e-09	2.64e-08
O53151			Probable transcriptional regulatory protein	0.343364	1.26871	0.0478668	7.17331	20	6.02e-07	1.62e-06
O53154			Probable conserved ATP-binding protein ABC transporter	0.173048	1.12744	0.0202165	8.55976	575	0	0
O53164			Probable macrolide-transport ATP-binding protein ABC transporter	0.197319	1.14657	0.033613	5.87033	226	1.54e-08	4.87e-08
O53168	Rv1477	ripA	Peptidoglycan endopeptidase RipA (EC 3.4.-.-) (Macrophage invasion and intracellular persistence protein A) (Resuscitation-promoting factor interaction partner A) (Rpf-interacting protein A)	0.202571	1.15075	0.0334167	6.06197	101	2.34e-08	7.21e-08
O53193	Rv2466c RVBD_2466c		Thioredoxin-like reductase Rv2466c	0.380378	1.30168	0.0391099	9.72587	202	0	0
O53203	Rv2476c	gdh	NAD-specific glutamate dehydrogenase (NAD-GDH) (EC 1.4.1.2) (NAD(+)-dependent glutamate dehydrogenase)	0.0949514	1.06803	0.0173688	5.46679	3001	4.96e-08	1.49e-07
O53377			Probable transposase fusion protein	0.0824269	1.0588	0.0115248	7.15212	41	1.01e-08	3.25e-08
O53398			Probable oxidoreductase	0.165391	1.12147	0.0281364	5.87818	225	1.48e-08	4.72e-08
O53417			Conserved protein	0.296788	1.22841	0.0334286	8.87828	156	1.55e-15	8.9e-15
O53445			Probable membrane glycine and proline rich protein	0.346008	1.27104	0.0261417	13.2359	166	0	0
O53485			Probable sugar-binding lipoprotein	0.217541	1.16275	0.0106061	20.511	74	0	0
O53486			Conserved protein	0.0976076	1.07	0.0195686	4.98795	395	9.16e-07	2.42e-06
O53488		lipT	Carboxylic ester hydrolase (EC 3.1.1.-)	0.299409	1.23064	0.025543	11.7218	192	0	0
O53493	Rv2051c	ppm1	Bifunctional apolipoprotein N-acyltransferase/polyprenol monophosphomannose synthase [Includes: Apolipoprotein N-acyltransferase (ALP N-acyltransferase) (EC 2.3.1.269); Polyprenol monophosphomannose synthase (PPM synthase) (Polyprenol-P-Man synthase) (Ppm1) (EC 2.4.1.-) (Dolichol-phosphate mannose synthase) (EC 2.4.1.83)]	0.2155	1.16111	0.0220221	9.78559	641	0	0
O53500	Rv2102 RVBD_2102		Uncharacterized protein Rv2102	0.183774	1.13585	0.0210802	8.71786	222	6.66e-16	3.89e-15
O53520			Polyketide cyclase / dehydrase and lipid transport	0.417114	1.33525	0.0383731	10.8699	30	6.33e-12	2.72e-11
O53521	Rv2187	fadD15	Long-chain-fatty-acid--CoA ligase FadD15 (FACL) (EC 6.2.1.3) (Acyl-CoA synthetase) (FACL15)	0.078755	1.05611	0.0139241	5.65601	1206	1.93e-08	6.04e-08
O53530			DUF3145 domain-containing protein	0.290432	1.22301	0.0459097	6.32616	21	2.84e-06	7.06e-06
O53532	Rv2258c		S-adenosylmethionine-dependent methyltransferase Rv2258c (EC 2.1.1.-)	0.135741	1.09866	0.0257568	5.27009	527	1.99e-07	5.63e-07
O53546		yrbE4A	Conserved integral membrane protein YrbE4A. Possible ABC transporter	0.270211	1.20598	0.0311108	8.68545	133	1.2e-14	6.39e-14
O53585	Rv3808c	glfT2	Galactofuranosyltransferase GlfT2 (GalTr 2) (EC 2.4.1.288) (Arabinogalactan galactosyltransferase 2) (Galactofuranosylgalactofuranosylrhamnosyl-N-acetylglucosaminyl-diphospho-decaprenol beta-1,5/1,6-galactofuranosyltransferase) (Polymerizing galactofuranosyltransferase GlfT2)	0.15229	1.11133	0.0286218	5.32075	771	1.36e-07	3.9e-07
O53604	Rv0059	darT	DNA ADP-ribosyl transferase (DarT) (EC 2.4.2.-) (Toxin DarT)	0.137995	1.10037	0.0282177	4.89038	202	2.05e-06	5.17e-06
O53605	Rv0060	darG	DNA ADP-ribosyl glycohydrolase (DarG) (EC 3.2.2.-) (Antitoxin DarG)	0.254175	1.19265	0.0171424	14.8273	387	0	0
O53613			Probable oxidoreductase	0.13544	1.09843	0.0191171	7.08472	536	4.4e-12	1.93e-11
O53632			Probable conserved integral membrane protein	0.282079	1.21595	0.0276399	10.2055	37	2.63e-12	1.17e-11
O53666	Rv0244c	fadE5	Broad-specificity linear acyl-CoA dehydrogenase FadE5 (Long-chain-acyl-CoA dehydrogenase) (EC 1.3.8.8) (Medium-chain-acyl-CoA dehydrogenase) (EC 1.3.8.7) (Short-chain-acyl-CoA dehydrogenase) (EC 1.3.8.1)	0.139451	1.10149	0.0104853	13.2996	992	0	0
O53718			Possible conserved secreted protein	0.156169	1.11432	0.0201498	7.75042	428	6.73e-14	3.38e-13
O53726			Probable dehydrogenase/reductase	0.105336	1.07574	0.018114	5.81518	564	1.01e-08	3.27e-08
O53762			Probable monooxygenase	0.155812	1.11405	0.0204671	7.61278	197	1.09e-12	5.04e-12
O53781			Probable conserved integral membrane protein	0.282696	1.21647	0.0225977	12.51	14	5.47e-09	1.81e-08
O53857	Rv0845	narS	Sensor histidine kinase NarS (EC 2.7.13.3)	0.104056	1.07479	0.0189479	5.49169	231	1.05e-07	3.05e-07
O53901;P9WQE9				0.342755	1.26818	0.0320867	10.6821	123	0	0
O53907	Rv1604	impA	Probable inositol 1-monophosphatase ImpA (I-1-Pase) (IMPase) (Inositol-1-phosphatase) (EC 3.1.3.25)	0.728151	1.65651	0.0508094	14.331	11	1.84e-08	5.79e-08
O53930			Possible integral membrane protein	0.508315	1.42239	0.0659596	7.70646	100	9.67e-12	4.09e-11
O65934	Rv1747		ABC transporter ATP-binding/permease protein Rv1747 (EC 7.-.-.-)	0.219418	1.16426	0.0160481	13.6726	608	0	0
O65935			Possible integral membrane protein	0.193263	1.14335	0.0158519	12.1918	32	1.44e-13	7.09e-13
O69637			Probable conserved transmembrane protein	0.201896	1.15021	0.0189479	10.6553	166	0	0
O69661			Possible conserved membrane protein	0.237135	1.17865	0.0184094	12.8812	366	0	0
O69662			Possible conserved transmembrane protein	0.268587	1.20463	0.0304071	8.83304	150	2.66e-15	1.49e-14
O69690	Rv3723	lucA	Lipid uptake coordinator A	0.483322	1.39796	0.0625626	7.72542	16	8.7e-07	2.31e-06
O69729	Rv3764c	tcrY	Probable sensor histidine kinase TcrY (EC 2.7.13.3)	0.188328	1.13944	0.0121848	15.456	174	0	0
O69732	Rv3867	espH	ESX-1 secretion-associated protein EspH	0.209568	1.15634	0.0252607	8.29619	39	3.83e-10	1.42e-09
O86335		pks6	Probable membrane bound polyketide synthase Pks6	0.18334	1.13551	0.0294286	6.22999	261	1.86e-09	6.45e-09
O86351			Integral membrane protein	0.482851	1.3975	0.0661261	7.30197	105	5.7e-11	2.26e-10
P71662			Probable monoxygenase	0.554718	1.46888	0.0413167	13.426	162	0	0
P71725	Rv2418c	octT	Diglucosylglycerate octanoyltransferase (DGG octanoyltransferase) (EC 2.3.1.273)	0.224562	1.16842	0.0446107	5.03383	201	1.07e-06	2.8e-06
P71787			Probable membrane protein	0.0897135	1.06416	0.018291	4.9048	101	3.59e-06	8.78e-06
P71805			Transferase	0.563394	1.47774	0.0336649	16.7353	330	0	0
P71833			Possible conserved transmembrane protein	0.119953	1.0867	0.0173622	6.90888	43	1.74e-08	5.49e-08
P71982			GGDEF domain-containing protein	0.10503	1.07552	0.00442882	23.7152	29	0	0
P72050		epiB	Possible dTDP-glucose 4,6-dehydratase	0.404064	1.32323	0.0603945	6.69041	26	4.25e-07	1.16e-06
P94978		tsnR	Possible 23S rRNA methyltransferase TsnR	0.306897	1.23704	0.0156597	19.5979	92	0	0
P94982			Adenylate cyclase (ATP pyrophosphate-lyase) (Adenylyl cyclase)	0.257796	1.19565	0.0312559	8.24791	195	2.35e-14	1.22e-13
P94996		pks7	Probable polyketide synthase Pks7	0.325732	1.2533	0.0209411	15.5547	599	0	0
P95017			Probable conserved transmembrane protein	0.596837	1.5124	0.109253	5.4629	106	3.12e-07	8.7e-07
P95038	Rv0692	mftB	Peptide chaperone MftB	1.14063	2.20477	0.0739466	15.425	40	0	0
P95137			Conserved protein	0.0803669	1.05729	0.00688278	11.6765	554	0	0
P95141	Rv2950c	fadD29	4-hydroxyphenylalkanoate adenylyltransferase (EC 6.2.1.51) (Acyl-AMP synthase) (FAAL29) (Long-chain-fatty-acid--AMP ligase FadD29) (FAAL)	0.188152	1.1393	0.0242304	7.7651	538	4.13e-14	2.1e-13
P95186		fadE23	Probable acyl-CoA dehydrogenase FadE23	0.174355	1.12846	0.0261479	6.66801	735	5.1e-11	2.03e-10
P95187		fadE24	Probable acyl-CoA dehydrogenase FadE24	0.220542	1.16517	0.0270826	8.14331	458	3.55e-15	1.96e-14
P95200	Rv0392c	ndhA	Type II NADH:quinone oxidoreductase NdhA (EC 1.6.5.9) (Type II NADH dehydrogenase NdhA)	0.115513	1.08336	0.0156714	7.37096	685	4.9e-13	2.3e-12
P95207		lpqK	Possible conserved lipoprotein LpqK	0.207419	1.15462	0.0125805	16.4874	12	1.31e-09	4.66e-09
P95229			Alpha/beta hydrolase	0.157764	1.11556	0.0203216	7.76338	355	8.93e-14	4.41e-13
P95233			Nitroreductase domain-containing protein	0.462912	1.37832	0.078775	5.87638	28	2.55e-06	6.36e-06
P95238			YtxH domain-containing protein	0.290284	1.22288	0.0447186	6.49135	94	3.97e-09	1.33e-08
P96202	Rv2933	ppsC	Phenolphthiocerol/phthiocerol polyketide synthase subunit C (EC 2.3.1.292) ((Phenol)carboxyphthiodiolenone synthase subunit C) (Beta-ketoacyl-acyl-carrier-protein synthase I) (Phthiocerol synthesis polyketide synthase type I PpsC)	0.354535	1.27857	0.00946266	37.4667	2361	0	0
P96202;P9WQE5		PpsC/PpsB		1.58769	3.00568	0.131129	12.1079	36	2.98e-14	1.54e-13
P96202;P9WQE5;P9WQE7				0.357774	1.28145	0.0184543	19.387	136	0	0
P96235			Probable conserved transmembrane protein	0.164926	1.12111	0.0252229	6.53872	136	1.16e-09	4.14e-09
P96272			Possible transmembrane protein	0.399048	1.31864	0.0374864	10.6451	78	0	0
P96277			Tuberculin related peptide	0.259492	1.19706	0.0160652	16.1524	97	0	0
P96280			Lon N-terminal domain-containing protein	0.143687	1.10472	0.0265132	5.41944	173	1.98e-07	5.61e-07
P96284	Rv2947c	pks15	Putative inactive phenolphthiocerol synthesis polyketide synthase type I Pks15	0.285159	1.21854	0.0265868	10.7256	238	0	0
P96285	Rv2946c	pks1	Putative inactive phenolphthiocerol synthesis polyketide synthase type I Pks1	0.10399	1.07474	0.0215301	4.83	503	1.82e-06	4.61e-06
P96402	Rv0220	lipC	Esterase LipC (EC 3.1.1.-)	0.401993	1.32133	0.0432372	9.29739	185	0	0
P96409			Probable conserved membrane protein	0.0902904	1.06458	0.0155048	5.82337	537	9.94e-09	3.21e-08
P96810			GCN5-related N-acetyltransferase	0.321797	1.24989	0.0333914	9.63712	217	0	0
P96832		pntAa	Probable NAD(P) transhydrogenase (Subunit alpha) PntAa [first part catalytic part] (Pyridine nucleotide transhydrogenase subunit alpha) (Nicotinamide nucleotide transhydrogenase subunit alpha)	0.413253	1.33169	0.0180385	22.9095	848	0	0
P96833		pntAb	Proton-translocating NAD(P)(+) transhydrogenase (EC 7.1.1.1)	0.897723	1.86312	0.0468086	19.1786	10	3.23e-09	1.09e-08
P96834		pntB	NAD(P) transhydrogenase subunit beta (EC 7.1.1.1) (Nicotinamide nucleotide transhydrogenase subunit beta)	0.602275	1.51811	0.025608	23.519	127	0	0
P96872			Conserved protein (CPSA-related protein)	0.613389	1.52985	0.0496963	12.3428	118	0	0
P96878			Carbonic anhydrase (EC 4.2.1.1)	0.262092	1.19922	0.0210743	12.4366	639	0	0
P96901		lhr	Probable ATP-dependent helicase Lhr (Large helicase-related protein)	0.257715	1.19558	0.0347571	7.41475	645	3.85e-13	1.81e-12
P96923			Possible exported protein	0.16303	1.11964	0.0342874	4.75482	232	3.49e-06	8.56e-06
P96935		lipG	Probable lipase/esterase LipG	0.202104	1.15038	0.0309639	6.52711	212	4.86e-10	1.8e-09
P9WFH5	Rv3767c		Putative S-adenosyl-L-methionine-dependent methyltransferase Rv3767c (EC 2.1.1.-)	0.12299	1.08899	0.0201931	6.09071	528	2.17e-09	7.49e-09
P9WFI3	Rv0830		Putative S-adenosyl-L-methionine-dependent methyltransferase Rv0830 (EC 2.1.1.-)	0.158254	1.11594	0.0207809	7.61535	259	4.93e-13	2.31e-12
P9WFJ1	Rv0145		Putative S-adenosyl-L-methionine-dependent methyltransferase Rv0145 (EC 2.1.1.-)	0.423819	1.34147	0.0457885	9.25601	129	4.44e-16	2.61e-15
P9WFJ3	Rv0146		Putative S-adenosyl-L-methionine-dependent methyltransferase Rv0146 (EC 2.1.1.-)	0.15883	1.11638	0.020222	7.8543	635	1.73e-14	9.1e-14
P9WFJ5	Rv2345		UPF0603 protein Rv2345	0.185063	1.13687	0.0231572	7.99159	1127	3.11e-15	1.72e-14
P9WFK7	Rv2416c	eis	N-acetyltransferase Eis (EC 2.3.1.-) (Aminoglycoside N-acetyltransferase) (Enhanced intracellular survival protein) (Protein-lysine N-acetyltransferase)	0.596618	1.51217	0.0060799	98.1297	693	0	0
P9WFK9	Rv0566c		UPF0234 protein Rv0566c	0.271102	1.20673	0.0325271	8.33465	483	8.88e-16	5.12e-15
P9WFL3	Rv3193c		UPF0182 protein Rv3193c	0.159085	1.11658	0.0176992	8.98825	1546	0	0
P9WFM7	Rv2908c	khpA	RNA-binding protein KhpA (KH-domain protein A)	0.0926811	1.06635	0.00956432	9.69029	293	0	0
P9WFP3	Rv1842c		UPF0053 protein Rv1842c	0.211731	1.15808	0.0321458	6.58659	284	2.18e-10	8.27e-10
P9WFX9	Rv1612	trpB	Tryptophan synthase beta chain (EC 4.2.1.20)	0.0809288	1.0577	0.0111479	7.25958	556	1.32e-12	6.05e-12
P9WFY1	Rv1613	trpA	Tryptophan synthase alpha chain (EC 4.2.1.20)	0.160365	1.11757	0.014613	10.9741	579	0	0
P9WFY9	Rv0208c	trmB	tRNA (guanine-N(7)-)-methyltransferase (EC 2.1.1.33) (tRNA (guanine(46)-N(7))-methyltransferase) (tRNA(m7G46)-methyltransferase)	0.166519	1.12235	0.0187957	8.85945	312	0	0
P9WFZ7	Rv1283c		Putative peptide transport permease protein Rv1283c	0.343487	1.26882	0.0583121	5.8905	127	3.24e-08	9.87e-08
P9WG01	Rv1237	sugB	Trehalose transport system permease protein SugB	0.384167	1.30511	0.0569282	6.74828	35	8.09e-08	2.38e-07
P9WG07	Rv0935	pstC1	Phosphate transport system permease protein PstC 1	0.497826	1.41208	0.0826711	6.02177	30	1.31e-06	3.4e-06
P9WG19	Rv3101c	ftsX	Cell division protein FtsX	0.690307	1.61363	0.0771807	8.94404	53	3.59e-12	1.59e-11
P9WG23	Rv2937	drrB	Doxorubicin resistance ABC transporter permease protein DrrB	0.330262	1.25724	0.0339448	9.7294	132	0	0
P9WG57	Rv2754c	thyX	Flavin-dependent thymidylate synthase (FDTS) (EC 2.1.1.148) (FAD-dependent thymidylate synthase) (Thymidylate synthase ThyX) (TS) (TSase)	0.128393	1.09308	0.0187243	6.85702	197	8.85e-11	3.45e-10
P9WGA1	Rv2094c	tatA	Sec-independent protein translocase protein TatA	0.895766	1.8606	0.0826993	10.8316	38	3.54e-13	1.67e-12
P9WGA5	Rv2603c		Probable transcriptional regulatory protein Rv2603c	0.45542	1.37118	0.0712688	6.39018	113	3.83e-09	1.28e-08
P9WGC5	Rv0951	sucC	Succinate--CoA ligase [ADP-forming] subunit beta (EC 6.2.1.5) (Succinyl-CoA synthetase subunit beta) (SCS-beta)	0.156077	1.11425	0.0283481	5.50574	953	4.73e-08	1.42e-07
P9WGD1	Rv0806c	cpsY	Exopolysaccharide phosphotransferase CpsY (EC 2.7.-.-) (Stealth protein CpsY)	0.550591	1.46469	0.0448673	12.2715	172	0	0
P9WGE7	Rv3846	sodB	Superoxide dismutase [Fe] (EC 1.15.1.1)	0.12881	1.09339	0.0255478	5.04192	475	6.57e-07	1.77e-06
P9WGK7	Rv0902c	prrB	Sensor-type histidine kinase PrrB (EC 2.7.13.3)	0.134621	1.0978	0.0178133	7.55733	390	2.96e-13	1.42e-12
P9WGK9	Rv3245c	mtrB	Sensor histidine kinase MtrB (EC 2.7.13.3)	0.416601	1.33478	0.07915	5.26343	132	5.57e-07	1.51e-06
P9WGQ1	Rv1856c		Putative oxidoreductase Rv1856c (EC 1.-.-.-)	0.14011	1.10199	0.0257259	5.44627	515	7.98e-08	2.35e-07
P9WGS3	Rv2214c	ephD	Probable oxidoreductase EphD (EC 1.-.-.-)	0.127843	1.09266	0.0208245	6.13905	626	1.47e-09	5.19e-09
P9WGT7	Rv0928	pstS3	Phosphate-binding protein PstS 3 (PBP 3) (PstS-3) (Antigen Ag88)	0.266819	1.20315	0.0396476	6.72975	270	1.02e-10	3.94e-10
P9WGU5	Rv1280c		Uncharacterized protein Rv1280c	0.154957	1.11339	0.0267269	5.79779	173	3.12e-08	9.54e-08
P9WGV9	Rv2594c	ruvC	Crossover junction endodeoxyribonuclease RuvC (EC 3.1.21.10) (Holliday junction nuclease RuvC) (Holliday junction resolvase RuvC)	1.14567	2.21249	0.226247	5.06381	89	2.2e-06	5.53e-06
P9WGW1	Rv2592c	ruvB	Holliday junction ATP-dependent DNA helicase RuvB (EC 3.6.4.12)	1.04831	2.0681	0.0306695	34.1807	505	0	0
P9WGW3	Rv2593c	ruvA	Holliday junction ATP-dependent DNA helicase RuvA (EC 3.6.4.12)	1.40972	2.65686	0.0327335	43.0666	311	0	0
P9WGZ9	Rv2752c	rnj	Ribonuclease J (RNase J) (EC 3.1.-.-) (Beta-lactamase) (EC 3.5.2.6) (Penicillinase)	0.105754	1.07606	0.0194669	5.43251	463	8.99e-08	2.64e-07
P9WH45	Rv0705	rpsS	30S ribosomal protein S19	0.258147	1.19594	0.0181551	14.219	422	0	0
P9WH51	Rv0710	rpsQ	30S ribosomal protein S17	0.319988	1.24832	0.0639196	5.00611	422	8.17e-07	2.17e-06
P9WH57	Rv0717	rpsZ	30S ribosomal protein S14 type Z	0.400399	1.31987	0.0382995	10.4544	92	0	0
P9WH63	Rv0682	rpsL	30S ribosomal protein S12	0.665651	1.58628	0.0548818	12.1288	91	0	0
P9WH67	Rv0700	rpsJ	30S ribosomal protein S10	0.133647	1.09706	0.0270513	4.94048	498	1.07e-06	2.8e-06
P9WH69	Rv0233	nrdB	R2-like ligand binding oxidase (EC 1.-.-.-) (Ribonucleotide reductase R2 subunit homolog) (Ribonucleotide reductase small subunit homolog)	0.305834	1.23613	0.0146229	20.9146	124	0	0
P9WH71	Rv3048c	nrdF2	Ribonucleoside-diphosphate reductase subunit beta nrdF2 (EC 1.17.4.1) (Ribonucleoside-diphosphate reductase nrdF2) (Ribonucleotide reductase R2-2 small subunit)	0.216326	1.16177	0.0317476	6.81395	139	2.65e-10	1e-09
P9WH71;P9WH73				0.305129	1.23553	0.0302105	10.1001	91	0	0
P9WH73	Rv1981c	nrdF1	Ribonucleoside-diphosphate reductase subunit beta nrdF1 (EC 1.17.4.1) (Ribonucleotide reductase R2-1 small subunit) (Ribonucleotide reductase small subunit 1)	0.456042	1.37177	0.00618146	73.7756	212	0	0
P9WH75	Rv3051c	nrdE	Ribonucleoside-diphosphate reductase subunit alpha (EC 1.17.4.1) (Ribonucleotide reductase R1 subunit)	0.286414	1.2196	0.0221453	12.9334	1181	0	0
P9WH89	Rv3461c	rpmJ	50S ribosomal protein L36 (Ribosomal protein B)	0.233331	1.17555	0.0221968	10.5119	107	0	0
P9WHB7	Rv0715	rplX	50S ribosomal protein L24	0.115228	1.08315	0.0230501	4.99901	389	8.73e-07	2.31e-06
P9WHC1	Rv0706	rplV	50S ribosomal protein L22	0.221402	1.16587	0.0413789	5.3506	305	1.72e-07	4.92e-07
P9WHE5	Rv0640	rplK	50S ribosomal protein L11	0.446682	1.3629	0.0613609	7.27959	337	2.38e-12	1.06e-11
P9WHF3	Rv1297	rho	Transcription termination factor Rho (EC 3.6.4.-) (ATP-dependent helicase Rho)	0.0818373	1.05837	0.0129581	6.31551	1293	3.7e-10	1.38e-09
P9WHG9	Rv2583c	relA	Bifunctional (p)ppGpp synthase/hydrolase RelA [Includes: GTP pyrophosphokinase (EC 2.7.6.5) ((p)ppGpp synthase) (ATP:GTP 3'-pyrophosphotransferase) (Stringent response-like protein) (ppGpp synthase II); Guanosine-3',5'-bis(diphosphate) 3'-pyrophosphohydrolase (EC 3.1.7.2) (Penta-phosphate guanosine-3'-pyrophosphohydrolase) ((ppGpp)ase)]	0.196363	1.14581	0.0172798	11.3637	958	0	0
P9WHJ3	Rv2737c	recA	Protein RecA (Recombinase A) [Cleaved into: Endonuclease PI-MtuI (EC 3.1.-.-) (Mtu RecA intein)]	1.8515	3.60875	0.0328076	56.4351	768	0	0
P9WHJ7	Rv2838c	rbfA	Ribosome-binding factor A	0.133024	1.09659	0.0210557	6.31774	357	7.9e-10	2.87e-09
P9WHJ9	Rv3585	radA	DNA repair protein RadA (EC 3.6.4.-) (Branch migration protein RadA) (DNA repair protein Sms)	0.495574	1.40988	0.0748135	6.62412	26	5.02e-07	1.36e-06
P9WHK9	Rv0382c	pyrE	Orotate phosphoribosyltransferase (OPRT) (OPRTase) (EC 2.4.2.10)	0.218827	1.16379	0.0339228	6.45075	168	1.14e-09	4.09e-09
P9WHQ3	Rv1540		Uncharacterized RNA pseudouridine synthase Rv1540 (EC 5.4.99.-) (RNA pseudouridylate synthase) (RNA-uridine isomerase)	0.176803	1.13038	0.0208294	8.48814	223	3.11e-15	1.72e-14
P9WHR9	Rv3671c		Serine protease Rv3671c (EC 3.4.21.-)	0.228431	1.17156	0.0223028	10.2423	230	0	0
P9WHS3	Rv2869c	rip1	Zinc metalloprotease Rip1 (EC 3.4.24.-) (Regulator of sigma KLM proteases) (S2P endopeptidase) (Site-2 protease Rip1) (S2P protease Rip1) (Site-2-type intramembrane protease)	0.714608	1.64104	0.133361	5.35846	51	2.03e-06	5.15e-06
P9WI61	Rv2482c	plsB	Glycerol-3-phosphate acyltransferase (GPAT) (EC 2.3.1.15)	0.148763	1.10862	0.0135468	10.9815	1228	0	0
P9WI81	Rv0014c	pknB	Serine/threonine-protein kinase PknB (EC 2.7.11.1)	0.0730542	1.05194	0.00761143	9.59796	633	0	0
P9WI83	Rv0015c	pknA	Serine/threonine-protein kinase PknA (EC 2.7.11.1)	0.201316	1.14975	0.0207744	9.69059	470	0	0
P9WIB3;P9WIA9				0.0703957	1.05	0.0110691	6.35967	21	2.64e-06	6.56e-06
P9WIC5	Rv2949c		Chorismate pyruvate-lyase (EC 4.1.3.40) (4-HB synthase) (p-hydroxybenzoic acid synthase)	0.182307	1.1347	0.0166798	10.9299	633	0	0
P9WIG7	Rv3872	PE35	PE family immunomodulator PE35	0.852437	1.80555	0.0824091	10.344	43	3.06e-13	1.46e-12
P9WIH5	Rv2047c		Uncharacterized protein Rv2047c	0.31287	1.24218	0.0437896	7.14485	453	3.62e-12	1.6e-11
P9WIK9	Rv3824c	papA1	2'-acyl-2-O-sulfo-trehalose (hydroxy)phthioceranyltransferase PapA1 (EC 2.3.1.283) (Polyketide synthase-associated protein A1) (SL659 acyltransferase PapA1)	0.398933	1.31853	0.0221115	18.0419	688	0	0
P9WIM1	Rv2096c	pafB	Protein PafB (Proteasome accessory factor B)	0.13125	1.09524	0.0245547	5.34523	293	1.82e-07	5.18e-07
P9WIM7	Rv1078	pra	Proline-rich antigen homolog (Pra)	0.141678	1.10319	0.0206445	6.86275	107	4.57e-10	1.69e-09
P9WIN5	Rv2939	papA5	Phthiocerol/phthiodiolone dimycocerosyl transferase (EC 2.3.1.282) (Acyltransferase PapA5) (Phthiocerol/phthiodiolone O-acyltransferase) (Polyketide synthase-associated protein A5)	0.17078	1.12567	0.014541	11.7447	97	0	0
P9WIR9	Rv0954		34 kDa antigenic protein homolog	0.242728	1.18323	0.00496337	48.9039	27	0	0
P9WIT5	Rv3921c	yidC	Membrane protein insertase YidC (Foldase YidC) (Membrane integrase YidC) (Membrane protein YidC)	0.275919	1.21076	0.0397461	6.94204	96	4.56e-10	1.69e-09
P9WIW1	Rv3156	nuoL	NADH-quinone oxidoreductase subunit L (EC 7.1.1.-) (NADH dehydrogenase I subunit L) (NDH-1 subunit L)	0.180779	1.1335	0.0286642	6.30678	104	7.04e-09	2.32e-08
P9WIW7	Rv3145	nuoA	NADH-quinone oxidoreductase subunit A (EC 7.1.1.-) (NADH dehydrogenase I subunit A) (NDH-1 subunit A) (NUO1)	0.798177	1.7389	0.056182	14.207	63	0	0
P9WIW9	Rv3158	nuoN	NADH-quinone oxidoreductase subunit N (EC 7.1.1.-) (NADH dehydrogenase I subunit N) (NDH-1 subunit N)	0.12341	1.08931	0.0222049	5.5578	41	1.84e-06	4.67e-06
P9WIZ1	Rv2718c	nrdR	Transcriptional repressor NrdR	0.259445	1.19702	0.0325644	7.96712	290	3.73e-14	1.91e-13
P9WIZ3	Rv3052c	nrdI	Protein NrdI	0.317976	1.24658	0.0545777	5.82611	183	2.51e-08	7.72e-08
P9WJ83	Rv1698	mctB	Copper transporter MctB (Mycobacterial copper transport protein B)	0.560302	1.47458	0.0275203	20.3596	166	0	0
P9WJ97	Rv0341	iniB	Isoniazid-induced protein IniB	0.337521	1.26358	0.0196393	17.1859	44	0	0
P9WJB5	Rv0019c	fhaB	FHA domain-containing protein FhaB (FtsZ-interacting protein A)	0.337793	1.26382	0.0520771	6.48641	111	2.53e-09	8.64e-09
P9WJC1	Rv3879c	espK	ESX-1 secretion-associated protein EspK	0.0981485	1.0704	0.0175613	5.58891	620	3.43e-08	1.04e-07
P9WJE3	Rv1797	eccE5	ESX-5 secretion system protein EccE5 (ESX conserved component E5) (Type VII secretion system protein EccE5) (T7SS protein EccE5)	0.122054	1.08828	0.0124761	9.783	407	0	0
P9WJE5	Rv0292	eccE3	ESX-3 secretion system protein EccE3 (ESX conserved component E3) (Type VII secretion system protein EccE3) (T7SS protein EccE3)	0.231293	1.17389	0.020681	11.1839	484	0	0
P9WJE7	Rv3885c	eccE2	ESX-2 secretion system protein EccE2 (ESX conserved component E2) (Type VII secretion system protein EccE2) (T7SS protein EccE2)	0.1849	1.13674	0.0274375	6.73897	487	4.52e-11	1.81e-10
P9WJF9	Rv2821c	csm3	CRISPR system Cms endoribonuclease Csm3 (EC 3.1.-.-) (CRISPR type III A-associated RAMP protein Csm3)	0.116069	1.08378	0.0237431	4.88855	252	1.81e-06	4.61e-06
P9WJI1	Rv0886	fprB	Probable ferredoxin/ferredoxin--NADP reductase (FNR) (EC 1.18.1.2)	0.457216	1.37289	0.0347295	13.165	83	0	0
P9WJJ9	Rv1595	nadB	L-aspartate oxidase (LASPO) (EC 1.4.3.16) (Quinolinate synthase B)	0.106046	1.07627	0.0134682	7.87383	779	1.15e-14	6.18e-14
P9WJK9	Rv2153c	murG	UDP-N-acetylglucosamine--N-acetylmuramyl-(pentapeptide) pyrophosphoryl-undecaprenol N-acetylglucosamine transferase (EC 2.4.1.227) (Undecaprenyl-PP-MurNAc-pentapeptide-UDPGlcNAc GlcNAc transferase)	0.0827299	1.05902	0.0171912	4.81233	453	2.04e-06	5.15e-06
P9WJL7	Rv2152c	murC	UDP-N-acetylmuramate--L-alanine ligase (EC 6.3.2.8) (UDP-N-acetylmuramoyl-L-alanine synthetase)	0.17856	1.13175	0.0250878	7.11741	369	5.77e-12	2.5e-11
P9WJN9	Rv2166c	mraZ	Transcriptional regulator MraZ	0.15999	1.11728	0.0216827	7.37868	365	1.09e-12	5.04e-12
P9WJP5	Rv2852c	mqo	Probable malate:quinone oxidoreductase (EC 1.1.5.4) (MQO) (Malate dehydrogenase [quinone])	0.183584	1.1357	0.0169705	10.8178	573	0	0
P9WJS7	Rv0677c	mmpS5	Siderophore export accessory protein MmpS5	0.120588	1.08718	0.0198545	6.07358	328	3.46e-09	1.17e-08
P9WJT9	Rv0202c	mmpL11	Heme uptake protein MmpL11	0.169663	1.1248	0.0240559	7.05288	317	1.1e-11	4.64e-11
P9WJU7	Rv2942	mmpL7	Phthiocerol dimycocerosate exporter MmpL7	0.269546	1.20543	0.0258465	10.4287	285	0	0
P9WJV1	Rv0676c	mmpL5	Siderophore exporter MmpL5	0.24809	1.18763	0.0167794	14.7854	578	0	0
P9WJV3	Rv0450c	mmpL4	Siderophore exporter MmpL4	0.327142	1.25453	0.0236557	13.8293	329	0	0
P9WJV5	Rv0206c	mmpL3	Trehalose monomycolate exporter MmpL3 (TMM exporter MmpL3) (MmpL3 transporter) (Mycobacterial membrane protein large 3)	0.259855	1.19736	0.0154873	16.7786	949	0	0
P9WJV9	Rv0402c	mmpL1	Probable transport protein MmpL1	0.377195	1.29881	0.0608055	6.20331	45	1.56e-07	4.47e-07
P9WJW5	Rv1316c	ogt	Methylated-DNA--protein-cysteine methyltransferase (EC 2.1.1.63) (6-O-methylguanine-DNA methyltransferase) (MGMT) (O-6-methylguanine-DNA-alkyltransferase)	0.220399	1.16506	0.026925	8.18566	128	2.35e-13	1.14e-12
P9WJW7	Rv2994		Uncharacterized MFS-type transporter Rv2994	0.278361	1.21282	0.0538635	5.16789	74	1.94e-06	4.92e-06
P9WJY3	Rv1410c		Probable triacylglyceride transporter Rv1410c (MFS-type drug efflux transporter P55)	0.258066	1.19587	0.0248295	10.3935	20	1.65e-09	5.76e-09
P9WK37	Rv3244c	lpqB	Lipoprotein LpqB	0.13986	1.1018	0.0293367	4.76741	219	3.4e-06	8.36e-06
P9WK45	Rv1411c	lprG	Lipoarabinomannan carrier protein LprG (27 kDa lipoprotein) (Antigen P27) (Lipoprotein LprG) (Triacylated glycolipid carrier LprG) (Triacylglyceride transfer protein LprG)	0.368145	1.29069	0.0591013	6.22905	580	9.02e-10	3.26e-09
P9WK53	Rv1274	lprB	Putative lipoprotein LprB	0.360384	1.28377	0.0138857	25.9536	39	0	0
P9WK65	Rv2945c	lppX	Putative phthiocerol dimycocerosate transporter LppX (Lipoprotein LppX)	0.220608	1.16522	0.019834	11.1227	347	0	0
P9WK89	Rv1592c		Probable inactive lipase Rv1592c	0.773118	1.70896	0.0283057	27.3132	138	0	0
P9WK93	Rv1614	lgt	Phosphatidylglycerol--prolipoprotein diacylglyceryl transferase (EC 2.5.1.145)	0.15638	1.11449	0.0308639	5.06676	175	1.02e-06	2.69e-06
P9WKB3	Rv2484c		Putative diacyglycerol O-acyltransferase Rv2484c (EC 2.3.1.20) (Putative triacylglycerol synthase Rv2484c)	0.181194	1.13382	0.0215059	8.42529	230	4e-15	2.2e-14
P9WKD1	Rv0016c	pbpA	Peptidoglycan D,D-transpeptidase PbpA (EC 3.4.16.4) (Penicillin-binding protein A) (PBPA)	0.232056	1.17451	0.0254452	9.11981	452	0	0
P9WKF1	Rv1031	kdpC	Potassium-transporting ATPase KdpC subunit (ATP phosphohydrolase [potassium-transporting] C chain) (Potassium-binding and translocating subunit C) (Potassium-translocating ATPase C chain)	0.698762	1.62311	0.0583667	11.9719	13	2.15e-08	6.69e-08
P9WKI3	Rv1843c	guaB1	GMP reductase (EC 1.7.1.7) (Guanosine 5'-monophosphate reductase) (GMPR)	0.111483	1.08034	0.0104545	10.6636	1233	0	0
P9WKK1	Rv2839c	infB	Translation initiation factor IF-2	0.139603	1.1016	0.0158206	8.82414	1004	0	0
P9WKK7	Rv0467	icl	Isocitrate lyase (ICL) (EC 4.1.3.1) (Isocitrase) (Isocitratase)	0.35102	1.27546	0.0376462	9.32418	150	0	0
P9WKL5	Rv0560c	htm	2-heptyl-1-hydroxyquinolin-4(1H)-one methyltransferase (HQNO methyltransferase) (HQNO-MTase) (EC 2.1.1.374) (Heterocyclic toxin methyltransferase)	0.47454	1.38947	0.0163222	29.0732	226	0	0
P9WKP3	Rv0906		Uncharacterized protein Rv0906	0.0860221	1.06144	0.0152838	5.62833	469	3.14e-08	9.57e-08
P9WKU5	Rv0495c		Uncharacterized protein Rv0495c	0.302229	1.23305	0.0353296	8.55455	186	4.44e-15	2.43e-14
P9WKV7	Rv0479c		Uncharacterized protein Rv0479c	0.172156	1.12674	0.0355582	4.84153	495	1.73e-06	4.4e-06
P9WKW1	Rv0476		Uncharacterized protein Rv0476	0.279295	1.2136	0.0365314	7.64536	33	8.43e-09	2.75e-08
P9WKX3	Rv3780	bpa	Bacterial proteasome activator	0.690847	1.61423	0.050872	13.5801	83	0	0
P9WL15	Rv2927c		Uncharacterized protein Rv2927c	0.393508	1.31358	0.0256976	15.313	528	0	0
P9WL35	Rv2886c		Uncharacterized protein Rv2886c	0.526945	1.44087	0.0703176	7.49378	54	6.5e-10	2.38e-09
P9WL89	Rv2571c		Uncharacterized protein Rv2571c	0.203087	1.15116	0.0293026	6.93067	117	2.44e-10	9.24e-10
P9WLF7	Rv2271		Uncharacterized protein Rv2271	0.772921	1.70873	0.106302	7.27099	71	3.73e-10	1.39e-09
P9WLI5	Rv2206		Uncharacterized protein Rv2206	0.164965	1.12114	0.0234069	7.04771	171	4.28e-11	1.72e-10
P9WLI7	Rv2203		Uncharacterized protein Rv2203	0.187723	1.13897	0.0375435	5.00016	294	9.86e-07	2.61e-06
P9WLI9	Rv2197c		Uncharacterized protein Rv2197c	0.399363	1.31893	0.0377836	10.5698	61	2e-15	1.13e-14
P9WLP5	Rv1993c		Uncharacterized protein Rv1993c	0.0735757	1.05232	0.0150143	4.90038	354	1.46e-06	3.75e-06
P9WLX5	Rv1480		Uncharacterized protein Rv1480	0.120362	1.08701	0.0133959	8.98501	726	0	0
P9WM29	Rv1312		Uncharacterized protein Rv1312	0.165908	1.12187	0.0255664	6.4893	116	2.21e-09	7.62e-09
P9WM35	Rv1290c		Uncharacterized protein Rv1290c	0.15616	1.11432	0.00613136	25.4691	11	3.94e-11	1.59e-10
P9WM41	Rv1278		Uncharacterized protein Rv1278	0.2286	1.1717	0.0435147	5.2534	166	4.53e-07	1.24e-06
P9WM55;P9WLQ5				0.219477	1.16431	0.0380303	5.7711	90	1.1e-07	3.2e-07
P9WM71	Rv0090		Uncharacterized protein Rv0090	0.118781	1.08582	0.0137691	8.62665	24	8.1e-09	2.65e-08
P9WMA1	Rv0025		Uncharacterized protein Rv0025	0.0916402	1.06558	0.0146596	6.2512	174	3.05e-09	1.03e-08
P9WMD1	Rv1556		Uncharacterized HTH-type transcriptional regulator Rv1556	0.159999	1.11729	0.0194747	8.21572	153	8.28e-14	4.14e-13
P9WMD9	Rv0472c		Uncharacterized HTH-type transcriptional regulator Rv0472c	0.0835413	1.05962	0.0120538	6.93071	186	6.66e-11	2.62e-10
P9WMH3	Rv3676	crp	CRP-like cAMP-activated global transcriptional regulator (cAMP receptor protein) (CRP) (cAMP regulatory protein)	0.147497	1.10765	0.0194502	7.5833	1173	6.84e-14	3.43e-13
P9WMJ9	Rv0350	dnaK	Chaperone protein DnaK (HSP70) (Heat shock 70 kDa protein) (Heat shock protein 70)	0.149725	1.10936	0.0242092	6.18463	2157	7.42e-10	2.71e-09
P9WMP9	Rv3198c	uvrD2	ATP-dependent DNA helicase UvrD2 (EC 3.6.4.12)	0.123326	1.08924	0.0195673	6.30268	216	1.62e-09	5.68e-09
P9WMQ1	Rv0949	uvrD1	ATP-dependent DNA helicase UvrD1 (EC 3.6.4.12)	0.116182	1.08386	0.0169438	6.8569	529	1.97e-11	8.11e-11
P9WMR1	Rv2092c	helY	Probable helicase HelY (EC 3.6.4.-)	0.0708066	1.0503	0.0140495	5.03978	1088	5.45e-07	1.48e-06
P9WMR9	Rv2579	dhaA	Haloalkane dehalogenase 3 (EC 3.8.1.5)	0.262231	1.19933	0.0270134	9.70745	667	0	0
P9WMU1	Rv2145c	wag31	Cell wall synthesis protein Wag31 (Antigen 84)	0.221628	1.16605	0.0364891	6.0738	1078	1.73e-09	6.03e-09
P9WMV7	Rv0492c		Uncharacterized GMC-type oxidoreductase Rv0492c (EC 1.1.-.-)	0.162093	1.11891	0.0181104	8.95027	372	0	0
P9WMV9	Rv3409c	choD	Cholesterol oxidase (EC 1.1.3.6) (Cholesterol isomerase) (EC 5.3.3.1)	0.104798	1.07534	0.0204225	5.13149	536	4.03e-07	1.11e-06
P9WMX9	Rv1514c		Uncharacterized glycosyltransferase Rv1514c (EC 2.4.-.-)	0.152709	1.11165	0.0194142	7.86583	221	1.61e-13	7.89e-13
P9WMZ5	Rv2610c	pimA	Phosphatidyl-myo-inositol mannosyltransferase (EC 2.4.1.345) (Alpha-mannosyltransferase) (GDP-mannose-dependent alpha-(1-2)-phosphatidylinositol mannosyltransferase) (Guanosine diphosphomannose-phosphatidyl-inositol alpha-mannosyltransferase) (Phosphatidylinositol alpha-mannosyltransferase) (PI alpha-mannosyltransferase)	0.201558	1.14994	0.0221275	9.10893	185	0	0
P9WMZ7	Rv2673	aftC	Alpha-(1->3)-arabinofuranosyltransferase (EC 2.4.2.47) (Arabinofuranan 3-O-arabinosyltransferase) (Arabinofuranosyltransferase C)	0.236399	1.17805	0.0266308	8.87691	232	2.22e-16	1.34e-15
P9WN03	Rv3792	aftA	Galactan 5-O-arabinofuranosyltransferase (EC 2.4.2.46) (Arabinofuranosyltransferase AftA)	0.243967	1.18424	0.0462076	5.2798	72	1.31e-06	3.4e-06
P9WN05	Rv1002c	pmt	Probable dolichyl-phosphate-mannose--protein mannosyltransferase (EC 2.4.1.109)	0.524789	1.43872	0.0384655	13.6431	33	4e-15	2.2e-14
P9WN07	Rv1524		Uncharacterized glycosyltransferase Rv1524 (EC 2.4.-.-)	0.267959	1.2041	0.0513413	5.21917	276	3.54e-07	9.82e-07
P9WN17	Rv3198.1		Putative glutaredoxin Rv3198.1 (EC 1.-.-.-)	0.14124	1.10285	0.0297866	4.74173	217	3.84e-06	9.37e-06
P9WN27	Rv2221c	glnE	Bifunctional glutamine synthetase adenylyltransferase/adenylyl-removing enzyme (ATP:glutamine synthetase adenylyltransferase) (ATase) [Includes: Glutamine synthetase adenylyl-L-tyrosine phosphorylase (EC 2.7.7.89) (Adenylyl removase) (AR) (AT-N); Glutamine synthetase adenylyl transferase (EC 2.7.7.42) (Adenylyl transferase) (AT) (AT-C)]	0.0948247	1.06794	0.013305	7.127	982	1.98e-12	8.93e-12
P9WN79	Rv3302c	glpD2	Glycerol-3-phosphate dehydrogenase 2 (EC 1.1.5.3)	0.0815955	1.05819	0.0170728	4.77927	655	2.17e-06	5.47e-06
P9WNA1	Rv2151c	ftsQ	Cell division protein FtsQ	0.152648	1.11161	0.0165679	9.21347	317	0	0
P9WNA3	Rv2748c	ftsK	DNA translocase FtsK	0.682905	1.60537	0.0214546	31.8302	480	0	0
P9WNA5	Rv1783	eccC5	ESX-5 secretion system protein EccC5 (ESX conserved component C5) (Type VII secretion system protein EccC5) (T7SS protein EccC5)	0.188393	1.13949	0.0151921	12.4007	1633	0	0
P9WNA9	Rv0284	eccC3	ESX-3 secretion system protein EccC3 (ESX conserved component C3) (Type VII secretion system protein EccC3) (T7SS protein EccC3)	0.246773	1.18655	0.0105882	23.3064	1586	0	0
P9WNC1	Rv3297	nei2	Endonuclease 8 2 (DNA glycosylase/AP lyase Nei 2) (EC 3.2.2.-) (DNA-(apurinic or apyrimidinic site) lyase Nei 2) (EC 4.2.99.18) (Endonuclease VIII 2)	0.273198	1.20848	0.0477666	5.71944	36	1.65e-06	4.21e-06
P9WNC5	Rv3607c	folB	Dihydroneopterin aldolase (DHNA) (EC 4.1.2.25) (7,8-dihydroneopterin 2'-epimerase) (7,8-dihydroneopterin aldolase) (7,8-dihydroneopterin epimerase) (EC 5.1.99.8) (7,8-dihydroneopterin hydroxylase) (EC 1.13.11.81) (Dihydroneopterin epimerase) (Dihydroneopterin hydroxylase)	0.229535	1.17246	0.0419168	5.47598	87	4.15e-07	1.14e-06
P9WND7	Rv0694	mftD	Pre-mycofactocin synthase (PMFT synthase) (EC 1.4.3.26)	0.75036	1.68221	0.0490764	15.2896	394	0	0
P9WNE3	Rv1485	cpfC	Coproporphyrin III ferrochelatase (EC 4.99.1.9)	0.168582	1.12395	0.0345682	4.8768	134	3.01e-06	7.44e-06
P9WNF9	Rv3854c	ethA	FAD-containing monooxygenase EthA (EC 1.14.13.-) (Baeyer-Villiger monooxygenase EtaA) (BVMO) (Prodrug activator EtaA)	0.127625	1.09249	0.0141987	8.9885	710	0	0
P9WNK5	Rv3874	esxB	ESAT-6-like protein EsxB (10 kDa culture filtrate antigen CFP-10) (CFP-10) (Secreted antigenic protein MTSA-10)	0.133534	1.09698	0.0248037	5.38361	391	1.26e-07	3.64e-07
P9WNL5	Rv3793	embC	Probable arabinosyltransferase C (EC 2.4.2.-)	0.239814	1.18084	0.014831	16.1697	419	0	0
P9WNL9	Rv3794	embA	Probable arabinosyltransferase A (EC 2.4.2.-)	0.275844	1.2107	0.0327009	8.43538	353	8.88e-16	5.12e-15
P9WNP9	Rv1795	eccD5	ESX-5 secretion system protein EccD5 (ESX conserved component D5) (Type VII secretion system protein EccD5) (T7SS protein EccD5)	0.173425	1.12773	0.0221031	7.84619	349	5.28e-14	2.67e-13
P9WNQ3	Rv0290	eccD3	ESX-3 secretion system protein EccD3 (ESX conserved component D3) (Type VII secretion system protein EccD3) (T7SS protein EccD3)	0.470364	1.38546	0.037452	12.5591	156	0	0
P9WNQ5	Rv3887c	eccD2	ESX-2 secretion system protein eccD2 (ESX conserved component D2) (Type VII secretion system protein eccD2) (T7SS protein eccD2)	0.429841	1.34709	0.0660637	6.50647	93	3.83e-09	1.28e-08
P9WNR3	Rv0283	eccB3	ESX-3 secretion system ATPase EccB3 (EC 3.6.-.-) (ESX conserved component B3) (Type VII secretion system protein EccB3) (T7SS protein EccB3)	0.18988	1.14067	0.0209525	9.06241	567	0	0
P9WNR5	Rv3895c	eccB2	ESX-2 secretion system ATPase EccB2 (EC 3.6.-.-) (ESX conserved component B2) (Type VII secretion system protein EccB2) (T7SS protein EccB2)	0.109738	1.07903	0.0227841	4.81644	301	2.32e-06	5.81e-06
P9WNV7	Rv2373c	dnaJ2	Chaperone protein DnaJ 2	0.217691	1.16287	0.0275624	7.89811	357	3.53e-14	1.81e-13
P9WNV9	Rv0352	dnaJ1	Chaperone protein DnaJ 1	0.0536706	1.0379	0.00358298	14.9793	745	0	0
P9WP09	Rv0364		Uncharacterized membrane protein Rv0364	0.0965336	1.0692	0.0130135	7.41796	32	1.93e-08	6.04e-08
P9WP35	Rv2194	qcrC	Cytochrome bc1 complex cytochrome c subunit (EC 7.1.1.8) (Cytochrome bc1 reductase complex subunit QcrC) (Ubiquinol--cytochrome c reductase cytochrome c subunit)	0.267056	1.20335	0.0336871	7.92755	178	2.36e-13	1.14e-12
P9WP97	Rv2848c	cobB	Hydrogenobyrinate a,c-diamide synthase (EC 6.3.5.9) (Hydrogenobyrinic acid a,c-diamide synthase)	0.23907	1.18023	0.0320181	7.46672	199	2.52e-12	1.13e-11
P9WPB1;Q6MX39				0.57653	1.49126	0.0155065	37.1799	43	0	0
P9WPB3;Q79FX6;P0CH91				0.218907	1.16385	0.00021717	1008	5	1.82e-14	9.53e-14
P9WPC9;P9WPD1				0.151439	1.11068	0.0107124	14.1368	91	0	0
P9WPE9	Rv3417c	groEL1	Chaperonin GroEL 1 (EC 5.6.1.7) (60 kDa chaperonin 1) (Chaperonin-60 1) (Cpn60 1)	0.204534	1.15231	0.0416704	4.90837	1571	1.01e-06	2.67e-06
P9WPG9	Rv2289	cdh	Probable CDP-diacylglycerol pyrophosphatase (EC 3.6.1.26) (CDP-diacylglycerol phosphatidylhydrolase) (CDP-diglyceride hydrolase)	0.211137	1.1576	0.0261407	8.07695	474	5.55e-15	3.03e-14
P9WPH9	Rv3868	eccA1	ESX-1 secretion system protein EccA1 (ESX conserved component A1) (Type VII secretion system protein EccA1) (T7SS protein EccA1)	0.165614	1.12164	0.0156462	10.5849	1194	0	0
P9WPI1	Rv1798	eccA5	ESX-5 secretion system protein EccA5 (ESX conserved component A5) (Type VII secretion system protein EccA5) (T7SS protein EccA5)	0.12801	1.09279	0.0127427	10.0457	570	0	0
P9WPJ1	Rv2824c	cas6	CRISPR-associated endoribonuclease Cas6 (EC 3.1.-.-)	0.173752	1.12799	0.0192445	9.02861	387	0	0
P9WPM3	Rv0136	cyp138	Putative cytochrome P450 138 (EC 1.14.-.-)	0.141768	1.10326	0.0230195	6.1586	497	1.52e-09	5.33e-09
P9WPP7	Rv2276	cyp121	Mycocyclosin synthase (EC 1.14.19.70) (Cytochrome P450 121) (Cytochrome P450 MT2)	0.690327	1.61365	0.0468769	14.7264	105	0	0
P9WPP9	Rv0764c	cyp51	Lanosterol 14-alpha demethylase (EC 1.14.14.154) (CYPLI) (Cytochrome P450 51) (Cytochrome P450-14DM) (Cytochrome P450-LIA1) (Sterol 14-alpha demethylase)	0.178619	1.1318	0.0314734	5.67522	477	2.41e-08	7.41e-08
P9WPR9	Rv1488		Uncharacterized protein Rv1488	0.248255	1.18777	0.0301479	8.23457	1043	4.44e-16	2.61e-15
P9WPS5	Rv0107c	ctpI	Probable cation-transporting ATPase I (EC 7.2.2.-)	0.15265	1.11161	0.0149075	10.2398	727	0	0
P9WPS7	Rv1992c	ctpG	Probable cation-transporting ATPase G (EC 7.2.2.-)	0.224667	1.16851	0.0371924	6.04068	150	1.16e-08	3.72e-08
P9WPT1	Rv0908	ctpE	Calcium-transporting ATPase CtpE (EC 7.2.2.10)	0.241841	1.1825	0.031647	7.64183	135	3.56e-12	1.58e-11
P9WPT5	Rv3270	ctpC	Manganese-exporting P-type ATPase (EC 7.2.2.-) (Cation-transporting P-type ATPase CtpC) (Metal-transporting ATPase Mta72)	0.173409	1.12772	0.0250005	6.9362	861	7.91e-12	3.37e-11
P9WPT9	Rv0103c	ctpB	Cation-transporting P-type ATPase B (EC 7.2.2.-)	0.251583	1.19051	0.0488317	5.15204	123	9.95e-07	2.62e-06
P9WPU3	Rv1030	kdpB	Potassium-transporting ATPase ATP-binding subunit (EC 7.2.2.6) (ATP phosphohydrolase [potassium-transporting] B chain) (Potassium-binding and translocating subunit B) (Potassium-translocating ATPase B chain)	0.438457	1.35515	0.0526068	8.33461	19	9.07e-08	2.66e-07
P9WPV3	Rv1307	atpFH	ATP synthase subunit b-delta [Includes: ATP synthase subunit b (ATP synthase F(0) sector subunit b 2) (ATPase subunit I 2) (F-type ATPase subunit b 2) (F-ATPase subunit b 2); ATP synthase subunit delta (ATP synthase F(1) sector subunit delta) (F-type ATPase subunit delta) (F-ATPase subunit delta)]	0.2604	1.19781	0.0194046	13.4195	886	0	0
P9WQ07	Rv2584c	apt	Adenine phosphoribosyltransferase (APRT) (EC 2.4.2.7)	0.117406	1.08478	0.013963	8.40838	787	2.22e-16	1.34e-15
P9WQ29	Rv1320c		Uncharacterized protein Rv1320c	0.165552	1.1216	0.0262263	6.31245	126	4.29e-09	1.43e-08
P9WQ39	Rv0542c	menE	Probable 2-succinylbenzoate--CoA ligase (EC 6.2.1.26) (OSB-CoA synthetase) (o-succinylbenzoyl-CoA synthetase)	0.139312	1.10138	0.0256985	5.42101	213	1.6e-07	4.58e-07
P9WQ41	Rv1345	mbtM	Medium/long-chain-fatty-acid--[acyl-carrier-protein] ligase MbtM (EC 6.2.1.20) (EC 6.2.1.47) (Fatty acyl-[acyl-carrier-protein] synthetase) (Fatty acyl-ACP synthetase) (Mycobactin synthetase protein M)	0.0609207	1.04313	0.0117719	5.17509	167	6.47e-07	1.74e-06
P9WQ43	Rv2930	fadD26	Long-chain-fatty-acid--AMP ligase FadD26 (FAAL) (EC 6.2.1.59) (Acyl-AMP synthetase) (FAAL26)	0.760303	1.69385	0.0475218	15.999	131	0	0
P9WQ57	Rv0404	fadD30	Probable long-chain-fatty-acid--AMP ligase FadD30 (FAAL) (EC 6.2.1.-) (Acyl-AMP synthetase) (FAAL30)	0.15855	1.11616	0.0259064	6.1201	351	2.5e-09	8.56e-09
P9WQ61	Rv2948c	fadD22	p-hydroxybenzoic acid--AMP ligase FadD22 (p-HB--AMP ligase FadD22) (EC 6.2.1.50) (p-hydroxybenzoic acid-AMP synthetase) (p-HB-AMP synthetase)	0.129532	1.09394	0.0171259	7.56355	513	1.83e-13	8.88e-13
P9WQA5	Rv2971		Uncharacterized oxidoreductase Rv2971 (EC 1.-.-.-)	0.126747	1.09183	0.0218285	5.8065	916	8.79e-09	2.86e-08
P9WQB5	Rv2429	ahpD	Alkyl hydroperoxide reductase AhpD (EC 1.11.1.28) (Alkylhydroperoxidase AhpD)	0.303813	1.2344	0.0408036	7.44574	246	1.62e-12	7.37e-12
P9WQB7	Rv2428	ahpC	Alkyl hydroperoxide reductase C (MtAhpC) (EC 1.11.1.28) (Peroxiredoxin) (Thioredoxin peroxidase)	0.315653	1.24457	0.0156197	20.2086	457	0	0
P9WQD9	Rv2245	kasA	3-oxoacyl-[acyl-carrier-protein] synthase 1 (EC 2.3.1.293) (Beta-ketoacyl-ACP synthase 1) (KAS 1) (Beta-ketoacyl-acyl carrier protein synthase KasA) (Meromycolic acid 3-oxoacyl-(acyl carrier protein) synthase I)	0.116346	1.08399	0.0155703	7.47226	836	1.99e-13	9.64e-13
P9WQE1	Rv2935	ppsE	Phenolphthiocerol/phthiocerol polyketide synthase subunit E (EC 2.3.1.292) ((Phenol)carboxyphthiodiolenone synthase subunit E) (Beta-ketoacyl-acyl-carrier-protein synthase I) (Phthiocerol synthesis polyketide synthase type I PpsE)	0.454012	1.36984	0.0146598	30.9699	2839	0	0
P9WQE3	Rv2934	ppsD	Phenolphthiocerol/phthiocerol polyketide synthase subunit D (EC 2.3.1.292) ((Phenol)carboxyphthiodiolenone synthase subunit D) (Beta-ketoacyl-acyl-carrier-protein synthase I) (Phthiocerol synthesis polyketide synthase type I PpsD)	0.349141	1.2738	0.0107166	32.5795	2008	0	0
P9WQE5	Rv2932	ppsB	Phenolphthiocerol/phthiocerol polyketide synthase subunit B (EC 2.3.1.292) ((Phenol)carboxyphthiodiolenone synthase subunit B) (Beta-ketoacyl-acyl-carrier-protein synthase I) (Phthiocerol synthesis polyketide synthase type I PpsB)	0.337888	1.2639	0.0128031	26.3912	999	0	0
P9WQE5;P9WQE7				0.583241	1.49821	0.0429493	13.5798	96	0	0
P9WQE7	Rv2931	ppsA	Phenolphthiocerol/phthiocerol polyketide synthase subunit A (EC 2.3.1.292) ((Phenol)carboxyphthiodiolenone synthase subunit A) (Beta-ketoacyl-acyl-carrier-protein synthase I) (Phthiocerol synthesis polyketide synthase type I PpsA)	0.501881	1.41606	0.0129558	38.7381	897	0	0
P9WQE9	Rv3825c	pks2	Phthioceranic/hydroxyphthioceranic acid synthase (EC 2.3.1.287) (Polyketide synthase pks2)	0.317723	1.24636	0.0112825	28.1607	3133	0	0
P9WQF3	Rv2244	acpM	Meromycolate extension acyl carrier protein (ACP)	0.4097	1.32841	0.0326034	12.5662	399	0	0
P9WQJ5	Rv1281c		Uncharacterized ABC transporter ATP-binding protein Rv1281c	0.14497	1.10571	0.019578	7.40476	476	6.02e-13	2.81e-12
P9WQJ9	Rv1348	irtA	Mycobactin import ATP-binding/permease protein IrtA (EC 7.2.2.-) (Iron-regulated transporter A)	0.165918	1.12188	0.0309075	5.3682	40	3.64e-06	8.9e-06
P9WQK7	Rv1638	uvrA	UvrABC system protein A (UvrA protein) (Excinuclease ABC subunit A)	0.0991665	1.07115	0.012027	8.24532	1255	4.44e-16	2.61e-15
P9WQL1	Rv0820	pstB1	Phosphate import ATP-binding protein PstB 1 (EC 7.3.2.1) (ABC phosphate transporter 1) (Phosphate-transporting ATPase 1)	0.218378	1.16342	0.0254285	8.58792	370	2.22e-16	1.34e-15
P9WQL9	Rv2936	drrA	Doxorubicin resistance ATP-binding protein DrrA (EC 7.6.2.-)	0.198372	1.1474	0.0174497	11.3682	876	0	0
P9WQM7	Rv0346c	ansP2	L-asparagine permease 2 (L-asparagine transport protein 2)	0.465455	1.38075	0.0833231	5.58615	67	4.58e-07	1.25e-06
P9WQN3	Rv3610c	ftsH	ATP-dependent zinc metalloprotease FtsH (EC 3.4.24.-)	0.154327	1.1129	0.0154601	9.98227	581	0	0
P9WQN5;P96281				0.100799	1.07237	0.0189437	5.32099	43	3.52e-06	8.62e-06
P9WQN9	Rv0129c	fbpC	Diacylglycerol acyltransferase/mycolyltransferase Ag85C (DGAT) (EC 2.3.1.122) (EC 2.3.1.20) (Acyl-CoA:diacylglycerol acyltransferase) (Antigen 85 complex C) (85C) (Ag85C) (Fibronectin-binding protein C) (Fbps C)	0.189639	1.14048	0.0402549	4.71095	510	3.18e-06	7.86e-06
P9WQP3	Rv3804c	fbpA	Diacylglycerol acyltransferase/mycolyltransferase Ag85A (DGAT) (EC 2.3.1.122) (EC 2.3.1.20) (Acyl-CoA:diacylglycerol acyltransferase) (Antigen 85 complex A) (85A) (Ag85A) (Fibronectin-binding protein A) (Fbps A)	0.422757	1.34049	0.0217179	19.4659	556	0	0
Q10690	Rv2082		Uncharacterized protein Rv2082	0.129126	1.09363	0.00240151	53.7686	203	0	0
Q11061			Probable oxidoreductase	0.169895	1.12498	0.0168726	10.0693	397	0	0
Q1LVD4		parA	Probable chromosome partitioning protein ParA	0.124684	1.09027	0.0212931	5.8556	425	9.52e-09	3.09e-08
Q50631;Q10896				0.0350568	1.0246	0.00689338	5.08558	84	2.19e-06	5.52e-06
Q50681	Rv2284	lipM	Probable carboxylic ester hydrolase LipM (EC 3.1.1.-)	0.12109	1.08756	0.0228668	5.29542	367	2.05e-07	5.79e-07
Q79FE1	Rv2430c	PPE41	PPE family protein PPE41	0.280129	1.2143	0.033674	8.31883	35	8.28e-10	3.01e-09
Q79FZ9		mce1A	Mce-family protein Mce1A	0.239843	1.18086	0.0171756	13.9642	468	0	0

## Sheet: 2f
Supplementary Dataset 2f: Proteins of significantly decreased abundance in CRISPRi-Rv3705A cultured with ATc (+) compared to without (−) at pH7
Protein (UniProt)	Gene (Rv #)	Gene annotation	Description	log2 fold-change	fold decrease	SE	Tvalue	DF	P value	adj. P value
A0A089QRB9;O53901				-0.10641	1.07655	0.0131061	-8.11913	35	1.46156e-09	5.15061e-09
I6WXS6	Rv0229A RVBD_0229Ac	vapB51	Putative antitoxin VapB51	-0.168323	1.12375	0.0242691	-6.93569	79	9.91634e-10	3.56389e-09
I6WYT7		mce2D	Mce-family protein Mce2D	-0.254442	1.19287	0.0395897	-6.42697	61	2.21496e-08	6.85923e-08
I6WZ30			Conserved threonine rich protein	-0.0802988	1.05724	0.0159445	-5.03614	93	2.32052e-06	5.80964e-06
I6WZS8			DAP_DH_C domain-containing protein	-0.138115	1.10047	0.0199347	-6.92835	380	1.83005e-11	7.55913e-11
I6X5K1		glnA4	Probable glutamine synthetase GlnA4 (Glutamine synthase) (GS-II)	-0.115818	1.08359	0.0131838	-8.78483	652	0	0
I6X5U4			Methyltransf_25 domain-containing protein	-0.23577	1.17753	0.0134058	-17.5871	544	0	0
I6X7F9	Rv3488		Transcriptional regulator Rv3488	-0.37191	1.29407	0.0697601	-5.33127	66	1.27328e-06	3.3098e-06
I6X7P2			Secreted protein	-0.342164	1.26766	0.0103365	-33.1024	43	0	0
I6X7X3		lpqG	Probable conserved lipoprotein LpqG	-0.074458	1.05297	0.0154612	-4.81578	360	2.16326e-06	5.44531e-06
I6X8E6			Secreted protein	-0.12493	1.09046	0.0122446	-10.2029	21	1.36131e-09	4.82789e-09
I6X8G2			Conserved protein	-0.546317	1.46035	0.0945431	-5.7785	47	5.81524e-07	1.57334e-06
I6X8R5	Rv0203 RVBD_0203		Heme-binding protein Rv0203	-0.27307	1.20838	0.0257639	-10.5989	101	0	0
I6X8S7			Probable aldehyde dehydrogenase	-0.176569	1.13019	0.00740663	-23.8393	392	0	0
I6X9J0		fadE8	Probable acyl-CoA dehydrogenase FadE8	-0.150914	1.11027	0.0103598	-14.5672	856	0	0
I6XDU8			Conserved protein	-0.433537	1.35054	0.00824623	-52.574	163	0	0
I6XF25		ceoB	Trk system potassium uptake protein TrkA	-0.348151	1.27293	0.0137021	-25.4086	632	0	0
I6XF31			Conserved alanine and glycine and valine rich protein	-0.0862409	1.0616	0.0101721	-8.47814	353	6.66134e-16	3.88788e-15
I6XF92			Probable alanine rich hydrolase	-0.140224	1.10208	0.0238691	-5.87472	236	1.43212e-08	4.56182e-08
I6XFB7			Probable membrane protein	-0.299647	1.23084	0.0349159	-8.58195	137	1.82077e-14	9.52822e-14
I6XFS7			Possible methyltransferase (Methylase)	-0.0930118	1.06659	0.0172468	-5.393	154	2.5599e-07	7.16977e-07
I6XG43			Conserved protein	-0.152706	1.11165	0.0254299	-6.00497	69	7.99596e-08	2.35314e-07
I6XHY3			Possible hydrolase	-0.282579	1.21637	0.0347653	-8.12818	57	4.21112e-11	1.69174e-10
I6XI14		cobQ2	Lipid II isoglutaminyl synthase (glutamine-hydrolyzing) subunit GatD (EC 6.3.5.13) (Lipid II isoglutaminyl synthase glutaminase subunit) (EC 3.5.1.2)	-0.0947559	1.06788	0.0166118	-5.70415	165	5.28725e-08	1.58276e-07
I6XU97	Rv0045c		Esterase Rv0045c (EC 3.1.1.1)	-0.0826252	1.05894	0.0167833	-4.92306	368	1.28862e-06	3.34344e-06
I6XW38			DNA topoisomerase (ATP-hydrolyzing) (EC 5.6.2.2)	-0.181809	1.13431	0.00979861	-18.5545	964	0	0
I6XWF9			Aldehyde dehydrogenase family protein	-0.727046	1.65525	0.0325184	-22.358	21	4.44089e-16	2.61384e-15
I6XWJ8			Possible lipid carrier protein or keto acyl-CoA thiolase	-0.113753	1.08204	0.0234956	-4.84147	219	2.4338e-06	6.07686e-06
I6XY36			Conserved protein	-0.284261	1.21779	0.0136609	-20.8084	253	0	0
I6Y0R5	Rv2447c LH57_13380	folC	Dihydrofolate synthase/folylpolyglutamate synthase (DHFS / FPGS) (EC 6.3.2.12) (EC 6.3.2.17) (Folylpoly-gamma-glutamate synthetase) (Tetrahydrofolylpolyglutamate synthase)	-0.0752064	1.05351	0.0145495	-5.16901	574	3.25387e-07	9.05877e-07
I6Y1G8			Methyltransf_25 domain-containing protein	-0.191582	1.14202	0.0340285	-5.63004	192	6.32221e-08	1.87845e-07
I6Y1I1			Conserved hypothetical alanine rich protein	-0.126737	1.09182	0.019509	-6.49637	221	5.37409e-10	1.97642e-09
I6Y1Q2		sirR	Probable transcriptional repressor SirR	-0.165581	1.12162	0.0197607	-8.37927	474	4.44089e-16	2.61384e-15
I6Y242;P71792				-0.158854	1.1164	0.00432047	-36.7679	33	0	0
I6Y2G3		pgmA	Phosphoglucomutase (alpha-D-glucose-1,6-bisphosphate-dependent) (EC 5.4.2.2)	-0.174741	1.12876	0.0113681	-15.3712	736	0	0
I6Y340			Double hotdog hydratase	-0.248739	1.18817	0.012246	-20.3118	198	0	0
I6Y3N9			Conserved protein	-0.295072	1.22695	0.0508809	-5.79927	81	1.23781e-07	3.57476e-07
I6Y3Q0	Rv3505	fadE27	Acyl-CoA dehydrogenase FadE27 (ACAD) (EC 1.3.99.-) (3-oxocholest-4-en-26-oyl-CoA dehydrogenase beta subunit)	-0.110884	1.07989	0.0214156	-5.17774	331	3.90667e-07	1.08113e-06
I6Y3U6	Rv3550	echA20	(7aS)-7a-methyl-1,5-dioxo-2,3,5,6,7,7a-hexahydro-1H-indene-carboxyl-CoA hydrolase (HIEC-CoA hydrolase) (EC 4.1.99.-)	-0.314858	1.24389	0.043206	-7.28738	136	2.32876e-11	9.52021e-11
I6Y3V5	Rv3560c	ipdE1	Acyl-CoA dehydrogenase IpdE1 (EC 1.3.99.-) (5OH-HIP-CoA dehydrogenase alpha subunit)	-0.247686	1.1873	0.0257487	-9.61934	277	0	0
I6Y498			Probable anion transporter ATPase	-0.146882	1.10717	0.0166408	-8.82657	509	0	0
I6Y4A5			Possible glyoxalase II (Hydroxyacylglutathione hydrolase) (GLX II)	-0.164129	1.12049	0.0117183	-14.0062	366	0	0
I6Y4R2		fadE9	Probable acyl-CoA dehydrogenase FadE9	-0.107737	1.07754	0.0198428	-5.42952	287	1.20475e-07	3.48288e-07
I6Y4U9	Rv0799c	dyp	Dye-decolorizing peroxidase (DyP) (EC 1.11.1.7)	-0.131731	1.09561	0.0233785	-5.63471	521	2.87411e-08	8.80256e-08
I6Y4V6		purM	Phosphoribosylformylglycinamidine cyclo-ligase (EC 6.3.3.1) (AIR synthase) (AIRS) (Phosphoribosyl-aminoimidazole synthetase)	-0.130892	1.09497	0.0242878	-5.38923	871	9.11356e-08	2.66794e-07
I6Y6S3			Conserved protein	-0.0946675	1.06782	0.0129571	-7.30621	200	6.4122e-12	2.75487e-11
I6Y778	Rv0242c	fabG4	3-oxoacyl-[acyl-carrier-protein] reductase [NADH] (EC 1.1.1.212) (Beta-ketoacyl CoA reductase) (FASII-like 3-oxoacyl-thioester reductase) (HMwFabG)	-0.0970147	1.06956	0.0170469	-5.69106	1510	1.51414e-08	4.80109e-08
I6Y8F2		echA4	Possible enoyl-CoA hydratase EchA4 (Enoyl hydrase) (Unsaturated acyl-CoA hydratase) (Crotonase)	-0.12295	1.08896	0.01647	-7.46506	250	1.38201e-12	6.34902e-12
I6Y8H4			Probable dehydrogenase	-0.372267	1.29439	0.0169887	-21.9126	40	0	0
I6Y8I5	Rv0712		Formylglycine-generating enzyme (FGE) (EC 1.8.3.7)	-0.119986	1.08672	0.0199353	-6.01875	265	5.82933e-09	1.92513e-08
I6Y8K3			Possible transcriptional regulatory protein	-0.183678	1.13578	0.0223465	-8.21952	48	1.02801e-10	3.98606e-10
I6Y8S6		purS	Phosphoribosylformylglycinamidine synthase subunit PurS (FGAM synthase) (EC 6.3.5.3) (Formylglycinamide ribonucleotide amidotransferase subunit III) (FGAR amidotransferase III) (FGAR-AT III) (Phosphoribosylformylglycinamidine synthase subunit III)	-0.188825	1.13983	0.0257876	-7.3223	138	1.83644e-11	7.5743e-11
I6Y8U3			SCP_3 domain-containing protein	-0.112806	1.08133	0.0218273	-5.1681	142	7.87203e-07	2.0972e-06
I6Y8X0		pip	Probable proline iminopeptidase Pip (Prolyl aminopeptidase) (Pap)	-0.117475	1.08483	0.0211592	-5.55196	141	1.35898e-07	3.90848e-07
I6Y8Y0		far	Probable fatty-acid-CoA racemase Far	-0.12105	1.08753	0.0170429	-7.10265	238	1.4071e-11	5.8731e-11
I6Y8Y8		mog	Probable molybdopterin biosynthesis Mog protein	-0.274403	1.20949	0.0191969	-14.2941	57	0	0
I6Y946			Conserved protein	-0.0946083	1.06778	0.0203142	-4.65726	658	3.87832e-06	9.46295e-06
I6Y9K2		mrr	Probable restriction system protein Mrr	-0.139303	1.10137	0.0186809	-7.45696	577	3.26406e-13	1.5507e-12
I6YA17			dUTPase	-0.366529	1.28925	0.018285	-20.0453	140	0	0
I6YCA3	Rv3504	fadE26	Acyl-CoA dehydrogenase FadE26 (ACAD) (EC 1.3.99.-) (3-oxocholest-4-en-26-oyl-CoA dehydrogenase alpha subunit)	-0.0925198	1.06623	0.0182167	-5.07885	381	5.9558e-07	1.6098e-06
I6YCP7			Fido domain-containing protein	-0.397671	1.31738	0.0392306	-10.1368	32	1.62435e-11	6.72943e-11
I6YCS6			Conserved protein	-0.248808	1.18823	0.0469004	-5.30504	111	5.815e-07	1.57334e-06
I6YD99	Rv2386A RVBD_2386A LH57_13015		Uncharacterized protein Rv2386A/RVBD_2386A	-0.513133	1.42715	0.0590556	-8.68898	27	2.64334e-09	9.0295e-09
I6YDN6		pepQ	Probable cytoplasmic peptidase PepQ	-0.126783	1.09186	0.020986	-6.04132	572	2.75519e-09	9.38856e-09
I6YF08	Rv3036c	TB22.2	Esterase Rv3036c (EC 3.1.1.-)	-0.194392	1.14424	0.0304362	-6.38685	87	8.0395e-09	2.6383e-08
I6YF16			Conserved protein	-0.315448	1.2444	0.0521628	-6.04737	137	1.32184e-08	4.22019e-08
I6YF40			Conserved protein	-0.192093	1.14242	0.0163376	-11.7577	621	0	0
I6YG87		PE31	PE family protein PE31	-0.173142	1.12751	0.0309625	-5.59201	160	9.49357e-08	2.77045e-07
I6YGH7		fadE31	Probable acyl-CoA dehydrogenase FadE31	-0.144319	1.10521	0.0292961	-4.92621	298	1.39241e-06	3.59264e-06
I6YGL1			Possible hydrolase	-0.12766	1.09252	0.020827	-6.12952	218	4.0808e-09	1.36222e-08
I6YGS0	Rv3617	ephA	Epoxide hydrolase A (EHB) (EC 3.3.2.10) (Epoxide hydrolase EphA)	-0.160316	1.11753	0.0284354	-5.6379	179	6.60116e-08	1.95715e-07
I6YGX2		ponA2	Peptidoglycan glycosyltransferase (EC 2.4.1.129)	-0.068924	1.04893	0.0141903	-4.85713	1131	1.35836e-06	3.5113e-06
I6YGX9		moxR2	Probable methanol dehydrogenase transcriptional regulatory protein MoxR2	-0.0231181	1.01615	0.00163807	-14.113	703	0	0
L0T643			PIG-L family deacetylase	-0.166521	1.12235	0.0162228	-10.2646	21	1.22385e-09	4.36261e-09
L0TAD5	Rv1703c		Probable O-methyltransferase Rv1703c (EC 2.1.1.-)	-0.298054	1.22948	0.0124033	-24.0303	761	0	0
L0TB61			Conserved transmembrane protein	-0.142711	1.10398	0.0199341	-7.15916	246	9.33453e-12	3.95546e-11
L0TBR2			Possible flavoprotein	-0.126078	1.09132	0.00952729	-13.2334	471	0	0
L0TC47	Rv3203	lipV	Lipase LipV (EC 3.1.1.1)	-0.159022	1.11653	0.0182993	-8.69006	242	4.44089e-16	2.61384e-15
L0TCG5	Rv3328c	sigJ	ECF RNA polymerase sigma factor SigJ (ECF sigma factor SigJ) (Alternative RNA polymerase sigma factor SigJ) (RNA polymerase sigma-J factor) (Sigma-J factor)	-0.11051	1.07961	0.0193255	-5.71833	272	2.82785e-08	8.6704e-08
L7N655		pepN	Aminopeptidase N (EC 3.4.11.2) (Alanine aminopeptidase) (Lysyl aminopeptidase)	-0.123958	1.08972	0.0127977	-9.68591	1521	0	0
L7N657		TB18.5	Conserved protein TB18.5	-0.226514	1.17	0.00997346	-22.7117	293	0	0
L7N664		trxB1	Thioredoxin	-0.113968	1.0822	0.0219878	-5.18325	146	7.1368e-07	1.9068e-06
L7N673			Phage shock protein A (IM30)	-0.545263	1.45929	0.0513109	-10.6266	122	0	0
L7N674		moeB2	Probable molybdenum cofactor biosynthesis protein MoeB2 (MPT-synthase sulfurylase) (Molybdopterin synthase sulphurylase)	-0.154608	1.11312	0.025936	-5.96113	236	9.06538e-09	2.94837e-08
L7N675	Rv1196	PPE18	PPE family protein PPE18	-0.321515	1.24964	0.0295751	-10.8712	225	0	0
L7N695;Q6MX17				-0.297035	1.22862	0.030229	-9.82616	18	1.16899e-08	3.74937e-08
L7N6B3		adhE1	Probable zinc-type alcohol dehydrogenase (E subunit) AdhE1	-0.140742	1.10247	0.0265343	-5.30416	296	2.22025e-07	6.2436e-07
O05293			Conserved protein	-0.251958	1.19082	0.0196278	-12.8368	482	0	0
O05453	Rv3891c	esxD	ESAT-6-like protein EsxD	-0.449062	1.36515	0.0248522	-18.0693	43	0	0
O05461	Rv3883c	mycP1	Mycosin-1 (EC 3.4.21.-) (MycP1 protease)	-0.34203	1.26754	0.0611315	-5.59499	47	1.09802e-06	2.87843e-06
O05581	Rv0998		Acetyltransferase Pat (EC 2.3.1.-) (GCN5-like enzyme) (GCN5-related N-acetyltransferase) (GNAT) (Protein acetyltransferase) (Pat)	-0.20236	1.15058	0.019214	-10.5319	199	0	0
O05769			PHB domain-containing protein	-0.0945169	1.06771	0.0113767	-8.30791	413	1.33227e-15	7.64749e-15
O05777			Conserved protein	-0.12516	1.09063	0.0206074	-6.07357	499	2.48198e-09	8.50965e-09
O05784		agpS	Possible alkyldihydroxyacetonephosphate synthase AgpS (Alkyl-DHAP synthase) (Alkylglycerone-phosphate synthase)	-0.12823	1.09295	0.0208285	-6.15647	445	1.66274e-09	5.80085e-09
O05833			Cytidine deaminase	-0.170518	1.12546	0.0341554	-4.99241	85	3.13614e-06	7.74712e-06
O05855		rhlE	Probable ATP-dependent RNA helicase RhlE	-0.107731	1.07753	0.018188	-5.92322	489	5.95715e-09	1.96501e-08
O05861			Conserved protein	-0.0166185	1.01159	0.0033895	-4.90293	549	1.24528e-06	3.24308e-06
O05877	Rv3232c	ppk2	GDP-polyphosphate phosphotransferase (EC 2.7.4.-) (Polyphosphate kinase PPK2)	-0.174041	1.12821	0.00405067	-42.9661	518	0	0
O05882			Conserved protein	-0.257953	1.19578	0.0252738	-10.2063	215	0	0
O05886	Rv3241c	hpf	Ribosome hibernation promotion factor (HPF)	-0.183525	1.13566	0.0126225	-14.5396	318	0	0
O05898		manA	Mannose-6-phosphate isomerase (EC 5.3.1.8)	-0.0900288	1.06439	0.011007	-8.17921	541	1.9984e-15	1.1308e-14
O05899			Conserved protein	-0.137888	1.10029	0.0141191	-9.76603	627	0	0
O06145			Conserved protein	-0.124579	1.09019	0.0217823	-5.71928	57	4.12671e-07	1.1375e-06
O06154			Conserved protein	-0.0831917	1.05936	0.0111637	-7.452	232	1.80833e-12	8.17272e-12
O06179	Rv1533		Putative monooxygenase Rv1533 (EC 1.13.12.-)	-0.0768276	1.0547	0.0160338	-4.79159	656	2.04794e-06	5.16905e-06
O06194			Conserved protein	-0.144109	1.10505	0.0239846	-6.00841	127	1.84526e-08	5.79819e-08
O06216			Conserved protein	-0.235244	1.17711	0.0296953	-7.92192	867	7.10543e-15	3.85604e-14
O06218			Conserved protein	-0.14226	1.10363	0.0218418	-6.51318	972	1.17832e-10	4.55615e-10
O06243			RHH_1 domain-containing protein	-0.565432	1.47983	0.0260217	-21.7293	46	0	0
O06298			Probable conserved membrane protein	-0.124424	1.09007	0.0192572	-6.46114	400	3.02355e-10	1.14059e-09
O06299			Possible transcriptional regulatory protein	-0.324093	1.25188	0.0370751	-8.74154	88	1.39888e-13	6.88072e-13
O06307			Conserved protein	-0.103134	1.0741	0.0133899	-7.70231	294	2.05613e-13	9.95526e-13
O06348			Probable short-chain type dehydrogenase/reductase	-0.0794391	1.05661	0.0107926	-7.36051	337	1.41309e-12	6.47047e-12
O06376			Possible transferase (Possibly glycosyltransferase)	-0.115358	1.08324	0.0199433	-5.78431	406	1.45565e-08	4.63145e-08
O06401	Rv0535	mtnP	S-methyl-5'-thioadenosine phosphorylase (EC 2.4.2.28) (5'-methylthioadenosine phosphorylase) (MTA phosphorylase) (MTAP)	-0.146215	1.10666	0.0307876	-4.74916	190	4.0151e-06	9.77955e-06
O06412			Conserved protein	-0.125996	1.09126	0.0125965	-10.0025	296	0	0
O06413			Possible oxidoreductase	-0.228448	1.17157	0.0137983	-16.5562	347	0	0
O06418			Conserved protein	-0.161894	1.11875	0.0223331	-7.24905	309	3.38352e-12	1.50235e-11
O06428	Rv0562	grcC1	Nonaprenyl diphosphate synthase (EC 2.5.1.85) ((2E,6E)-farnesyl diphosphate synthase) (E,E-FPP synthase) (FPP synthase) (EC 2.5.1.10) (Geranylgeranyl diphosphate synthase) (GGPP synthase) (GGPS) (EC 2.5.1.29)	-0.0790792	1.05634	0.0138002	-5.73028	554	1.64743e-08	5.19415e-08
O06552			Pyridoxamine 5-phosphate oxidase	-0.188687	1.13973	0.0372649	-5.0634	150	1.19158e-06	3.11197e-06
O06553	Rv1155		F420H(2)-dependent reductase Rv1155 (EC 1.-.-.-)	-0.249862	1.18909	0.0365393	-6.83817	122	3.40629e-10	1.27805e-09
O06554			Conserved protein	-0.209661	1.15642	0.0126497	-16.5743	49	0	0
O06560		narH	Probable respiratory nitrate reductase (Beta chain) NarH	-0.256326	1.19443	0.0418159	-6.12988	376	2.22373e-09	7.64305e-09
O06561		narJ	Probable respiratory nitrate reductase (Delta chain) NarJ	-0.404149	1.32331	0.047149	-8.57174	69	1.801e-12	8.15284e-12
O06562		narI	Probable respiratory nitrate reductase (Gamma chain) NarI	-0.25164	1.19056	0.00779333	-32.2892	13	8.43769e-14	4.20224e-13
O06569			Conserved protein	-0.193876	1.14383	0.0379969	-5.10241	127	1.19145e-06	3.11197e-06
O06578			Conserved protein	-0.141644	1.10316	0.021835	-6.48701	243	4.8629e-10	1.79574e-09
O06593			Methyltransf_11 domain-containing protein	-0.100895	1.07244	0.0196328	-5.13911	192	6.76328e-07	1.81397e-06
O06610			Probable PhiRv1 phage protein	-0.429179	1.34647	0.0182312	-23.5409	32	0	0
O06614			Probable PhiRv1 phage protein	-0.241658	1.18235	0.034921	-6.92014	134	1.69022e-10	6.4637e-10
O06633			Conserved protein	-0.216731	1.1621	0.016399	-13.2161	470	0	0
O06816			SRPBCC family protein	-0.0989277	1.07098	0.0193718	-5.10679	235	6.77168e-07	1.81447e-06
O06817		bisC	Probable biotin sulfoxide reductase BisC (BDS reductase) (BSO reductase)	-0.136304	1.09909	0.0276204	-4.9349	221	1.57778e-06	4.03861e-06
O06830			PlsC domain-containing protein	-0.2506	1.1897	0.0237392	-10.5564	166	0	0
O07173			DNA-binding protein	-0.126783	1.09186	0.0177064	-7.16029	124	6.24611e-11	2.46306e-10
O07179		echA2	Enoyl-CoA hydratase EchA2 (Enoyl hydrase) (Unsaturated acyl-CoA hydratase) (Crotonase)	-0.160892	1.11798	0.0132364	-12.1552	187	0	0
O07196			Conserved protein	-0.21396	1.15987	0.0153555	-13.9338	216	0	0
O07222			Conserved protein	-0.318253	1.24682	0.0452289	-7.03651	76	7.49426e-10	2.72732e-09
O07238			DUF1822 family protein	-0.169778	1.12489	0.0307006	-5.53013	203	9.77813e-08	2.85051e-07
O07253			Methyltransf_11 domain-containing protein	-0.235683	1.17746	0.00616999	-38.1983	10	3.60645e-12	1.59371e-11
O07255			Possible dehydrogenase/reductase	-0.27355	1.20878	0.0164829	-16.5959	253	0	0
O07411		fadD5	Probable fatty-acid-CoA ligase FadD5 (Fatty-acid-CoA synthetase) (Fatty-acid-CoA synthase)	-0.252744	1.19147	0.0147501	-17.1351	657	0	0
O07423		lprO	Possible lipoprotein LprO	-0.758948	1.69226	0.0448445	-16.924	187	0	0
O07427	Rv0183		Monoacylglycerol lipase (MGL) (EC 3.1.1.23)	-0.156699	1.11473	0.0108119	-14.4932	475	0	0
O07431	Rv0187		Catechol O-methyltransferase (COMT) (EC 2.1.1.6)	-0.0890564	1.06367	0.0120833	-7.37022	545	6.35714e-13	2.96453e-12
O07434	Rv0190 RVBD_0190	ricR	Copper-sensing transcriptional repressor RicR (Regulated in copper repressor)	-0.164605	1.12086	0.0205547	-8.00814	293	2.75335e-14	1.42478e-13
O07739			Conserved domain protein	-0.466917	1.38215	0.0154956	-30.1322	218	0	0
O07751			Amidohydro-rel domain-containing protein	-0.221539	1.16598	0.0376595	-5.88267	162	2.24658e-08	6.94941e-08
O07752		glnA3	Probable glutamine synthetase GlnA3 (Glutamine synthase) (GS-I)	-0.197325	1.14657	0.0225696	-8.74295	219	4.44089e-16	2.61384e-15
O07779	Rv0599c	vapB27	Antitoxin VapB27	-0.275106	1.21008	0.0195695	-14.0579	130	0	0
O07810			Conserved protein	-0.1579	1.11566	0.0197016	-8.01455	36	1.60861e-09	5.64739e-09
O08343	Rv1008	tatD	Uncharacterized metal-dependent hydrolase TatD (EC 3.1.-.-)	-0.129153	1.09365	0.0261239	-4.94386	379	1.15252e-06	3.01561e-06
O33182			Phosphate ABC transporter substrate-binding protein	-0.272472	1.20788	0.0162645	-16.7526	449	0	0
O33186			UPF0434 protein Rv1684	-0.283577	1.21721	0.0310353	-9.13725	81	4.26326e-14	2.16191e-13
O33194	Rv1692 LH57_09220		D-glycerol 3-phosphate phosphatase (D,L-glycerol 3-phosphate phosphatase) (G3P phosphatase)	-0.127335	1.09227	0.00584326	-21.7917	473	0	0
O33195			Exodeoxyribonuclease VII small subunit	-0.233258	1.17549	0.0298194	-7.82234	46	5.41192e-10	1.98508e-09
O33249			Conserved protein	-0.136277	1.09907	0.0138203	-9.86066	398	0	0
O33289	Rv2747	argA	Amino-acid acetyltransferase (EC 2.3.1.1) (N-acetylglutamate synthase) (AGS) (NAGS)	-0.390196	1.31057	0.0505186	-7.72382	32	8.32399e-09	2.72315e-08
O33291			Conserved protein	-0.268896	1.20489	0.0394475	-6.81654	123	3.70703e-10	1.38528e-09
O33361	Rv0516c	OprA	Osmosensory protein A (Putative SigF antagonist) (Putative anti-anti-sigma factor Rv0516c)	-0.386151	1.3069	0.0419598	-9.20287	117	1.77636e-15	1.00926e-14
O33363	Rv0518		GDSL lipase Rv0518 (EC 3.1.1.-)	-0.290624	1.22317	0.0421969	-6.88733	57	4.90121e-09	1.62828e-08
O50383			DUF732 domain-containing protein	-0.618675	1.53546	0.0342104	-18.0844	68	0	0
O50391			Probable ATP/GTP-binding protein	-0.187426	1.13873	0.0234419	-7.99535	266	3.9746e-14	2.03033e-13
O50393	Rv3364c LH57_18375		Serine protease inhibitor Rv3364c	-0.262054	1.19918	0.022113	-11.8507	118	0	0
O50394		spoU	Putative tRNA (cytidine(34)-2'-O)-methyltransferase (EC 2.1.1.207) (tRNA (cytidine/uridine-2'-O-)-methyltransferase)	-0.243727	1.18405	0.0112514	-21.6619	18	2.42029e-14	1.2571e-13
O50397			Possible oxidoreductase	-0.0944253	1.06764	0.015703	-6.0132	447	3.78381e-09	1.2707e-08
O50402		echA18	Probable enoyl-CoA hydratase EchA18 (Enoyl hydrase) (Unsaturated acyl-CoA hydratase) (Crotonase)	-0.287711	1.2207	0.0206854	-13.9089	119	0	0
O50418		iunH	Probable nucleoside hydrolase IunH (Purine nucleosidase)	-0.175276	1.12918	0.0301748	-5.80868	190	2.61011e-08	8.01162e-08
O50430		TB8.4	Low molecular weight T-cell antigen TB8.4	-0.134349	1.0976	0.00456732	-29.4152	43	0	0
O50433		fdxC	Ferredoxin	-0.244279	1.1845	0.0251825	-9.70038	170	0	0
O50440	Rv1184c RVBD_1184c	chp2	Diacyltrehalose acyltransferase Chp2 (EC 2.3.1.-)	-0.10694	1.07694	0.0214988	-4.97424	179	1.52841e-06	3.91815e-06
O50443		rocA	L-glutamate gamma-semialdehyde dehydrogenase (EC 1.2.1.88) (L-glutamate gamma-semialdehyde dehydrogenase)	-0.324417	1.25216	0.0326041	-9.95019	275	0	0
O50444			Proline dehydrogenase (EC 1.5.5.2)	-0.275138	1.21011	0.0317059	-8.67783	177	2.66454e-15	1.48957e-14
O50451			Probable transmembrane protein	-0.111807	1.08058	0.023331	-4.79222	149	3.95199e-06	9.63427e-06
O50462	Rv1247c	relB	Antitoxin RelB	-0.23829	1.17959	0.0290273	-8.20915	43	2.40134e-10	9.10807e-10
O53146		qor	Probable quinone reductase Qor (NADPH:quinone reductase) (Zeta-crystallin homolog protein)	-0.12266	1.08874	0.0194396	-6.3098	563	5.66095e-10	2.07369e-09
O53157			Conserved protein	-0.145537	1.10614	0.00531455	-27.3846	35	0	0
O53166	Rv1475c RVBD_1475c	acn	Aconitate hydratase A (ACN) (Aconitase) (EC 4.2.1.3) ((2R,3S)-2-methylisocitrate dehydratase) ((2S,3R)-3-hydroxybutane-1,2,3-tricarboxylate dehydratase) (Iron-responsive protein-like) (IRP-like) (Probable 2-methyl-cis-aconitate hydratase) (EC 4.2.1.99) (RNA-binding protein)	-0.124755	1.09032	0.0160896	-7.75379	1647	1.55431e-14	8.17997e-14
O53185		mmuM	Probable homocysteine S-methyltransferase MmuM (S-methylmethionine:homocysteine methyltransferase) (Cysteine methyltransferase)	-0.340667	1.26634	0.0415246	-8.20398	31	2.88609e-09	9.81059e-09
O53238			Probable transcriptional regulatory protein	-0.174954	1.12893	0.0172953	-10.1157	468	0	0
O53240			Conserved protein	-0.141038	1.1027	0.0151369	-9.31748	229	0	0
O53287			Conserved protein	-0.166057	1.12199	0.0316801	-5.2417	263	3.26926e-07	9.09253e-07
O53311			Possible dioxygenase	-0.183335	1.13551	0.0156043	-11.749	1298	0	0
O53332;O53468				-0.155836	1.11407	0.012106	-12.8727	43	2.22045e-16	1.34094e-15
O53352			Exonuclease	-0.212106	1.15838	0.0394862	-5.37166	105	4.72047e-07	1.28715e-06
O53404			Conserved protein	-0.118325	1.08547	0.0214428	-5.51817	383	6.32122e-08	1.87845e-07
O53407			Conserved protein	-0.22213	1.16645	0.029946	-7.41766	283	1.39466e-12	6.39661e-12
O53422		fadA3	Probable beta-ketoacyl CoA thiolase FadA3	-0.121837	1.08812	0.0220467	-5.52629	1199	4.00942e-08	1.21197e-07
O53443		phoH2	Probable PHOH-like protein PhoH2 (Phosphate starvation-inducible protein PSIH)	-0.368752	1.29123	0.0293512	-12.5634	537	0	0
O53451	Rv1103c	mazE3	Antitoxin MazE3	-0.405472	1.32452	0.0362289	-11.192	36	2.81997e-13	1.34893e-12
O53467	Rv2021c RVBD_2021c	higA2	Putative antitoxin HigA2	-0.185969	1.13758	0.0296354	-6.27523	163	3.02846e-09	1.0282e-08
O53478	Rv2034		HTH-type transcriptional regulator Rv2034	-0.346546	1.27151	0.0250545	-13.8317	13	3.73772e-09	1.25674e-08
O53498		cobN	Cobalamin biosynthesis protein CobN	-0.2122	1.15845	0.0107782	-19.6879	832	0	0
O53506			Conserved protein	-0.100043	1.07181	0.0116678	-8.57433	716	0	0
O53509	Rv2175c		DNA-binding protein Rv2175c	-0.148249	1.10822	0.0208417	-7.11309	305	8.11884e-12	3.44556e-11
O53512	Rv2178c	aroG	Phospho-2-dehydro-3-deoxyheptonate aldolase AroG (EC 2.5.1.54) (3-deoxy-D-arabino-heptulosonate 7-phosphate synthase) (DAHP synthase) (Phospho-2-keto-3-deoxyheptonate aldolase)	-0.109766	1.07905	0.0159941	-6.86293	886	1.26703e-11	5.29642e-11
O53519		TB16.3	Conserved protein TB16.3	-0.15561	1.11389	0.0322662	-4.8227	291	2.28692e-06	5.73584e-06
O53533		mscR	S-nitrosomycothiol reductase MscR	-0.0883513	1.06315	0.013075	-6.75725	342	6.07199e-11	2.4012e-10
O53547	Rv3502c	chsB1	Hydroxyacyl-CoA dehydrogenase ChsB1 (EC 1.1.1.-)	-0.09717	1.06967	0.0144386	-6.7299	253	1.12949e-10	4.37342e-10
O53554	Rv3509c	ilvX	Putative acetolactate synthase large subunit IlvX (ALS) (EC 2.2.1.6) (Acetohydroxy-acid synthase large subunit) (AHAS)	-0.144592	1.10542	0.0109607	-13.1919	1013	0	0
O53561	Rv3516	echA19	Enoyl-CoA hydratase EchA19 (EC 4.2.1.-)	-0.176552	1.13018	0.0129156	-13.6697	293	0	0
O53578	Rv3799c	accD4	Biotin-dependent long chain acyl-coenzyme A carboxylase beta4 subunit (EC 2.1.3.-)	-0.0480205	1.03385	0.01034	-4.64415	683	4.09659e-06	9.96063e-06
O53580	Rv3801c	fadD32	Long-chain-fatty-acid--AMP ligase FadD32 (FAAL) (EC 6.2.1.20) (Acyl-AMP synthetase) (FAAL32)	-0.0803266	1.05726	0.0153545	-5.23149	1693	1.89086e-07	5.37157e-07
O53619			Conserved protein	-0.0889366	1.06359	0.0168771	-5.26967	392	2.26117e-07	6.35227e-07
O53630			DUF3883 domain-containing protein	-0.330796	1.25771	0.0271718	-12.1742	182	0	0
O53633			Possible transmembrane acyltransferase	-0.571897	1.48648	0.0196446	-29.1121	39	0	0
O53641			Probable transcriptional regulatory protein (Possibly TetR-family)	-0.081948	1.05845	0.0139068	-5.89264	267	1.14187e-08	3.67085e-08
O53667			Possible oxidoreductase	-0.127203	1.09217	0.0185631	-6.85249	214	7.61013e-11	2.98824e-10
O53670			Probable succinate dehydrogenase [iron-sulfur subunit] (Succinic dehydrogenase)	-0.158086	1.11581	0.00433291	-36.485	1399	0	0
O53672	Rv0250c		Uncharacterized protein Rv0250c	-0.273812	1.209	0.0392431	-6.97734	132	1.31374e-10	5.05872e-10
O53673		hsp	Heat shock protein Hsp (Heat-stress-induced ribosome-binding protein A)	-0.498454	1.4127	0.0290352	-17.1672	150	0	0
O53697			Conserved protein	-0.232119	1.17456	0.016458	-14.1037	450	0	0
O53728			Conserved protein	-0.106125	1.07633	0.0182304	-5.82132	375	1.25482e-08	4.01543e-08
O53744			DUF779 domain-containing protein	-0.410053	1.32873	0.0617144	-6.64437	84	2.86184e-09	9.74007e-09
O53751			Conserved protein	-0.145777	1.10633	0.0146057	-9.98086	641	0	0
O53764			Probable methyltransferase/methylase	-0.221374	1.16584	0.0164829	-13.4305	318	0	0
O53803	Rv0740 RVBD_0740		Protein Rv0740	-0.163907	1.12032	0.0278236	-5.89094	162	2.15598e-08	6.69892e-08
O53816		mmsA	Probable methylmalonate-semialdehyde dehydrogenase MmsA (Methylmalonic acid semialdehyde dehydrogenase) (MMSDH)	-0.190275	1.14098	0.016321	-11.6583	506	0	0
O53830			Transcriptional regulatory protein	-0.156601	1.11466	0.0176492	-8.87296	407	0	0
O53842			Conserved protein	-0.160631	1.11778	0.0256083	-6.27263	939	5.40987e-10	1.98508e-09
O53871	Rv0859	fadA	Putative acyltransferase Rv0859 (EC 2.3.1.-)	-0.160955	1.11803	0.0178307	-9.02685	689	0	0
O53896	Rv0983	pepD	Serine protease PepD (EC 3.4.21.107) (HtrA-like serine protease)	-0.132869	1.09647	0.0170265	-7.80371	464	4.01901e-14	2.04925e-13
O53897		moaB2	MoCF_biosynth domain-containing protein	-0.0691502	1.0491	0.0102665	-6.73554	372	6.21934e-11	2.45598e-10
O53901	Rv1527c LH57_08370	pks5	Mycocerosic acid synthase-like polyketide synthase (MAS-like PKS) (EC 2.3.1.-) (Polyketide synthase Pks5)	-0.147182	1.1074	0.0204682	-7.19077	785	1.50369e-12	6.86272e-12
O53901;I6Y231				-0.0943433	1.06758	0.0131719	-7.16247	204	1.41238e-11	5.88633e-11
O53905			Conserved protein	-0.277426	1.21203	0.0304132	-9.12191	127	1.33227e-15	7.64749e-15
O53920			TGc domain-containing protein	-0.380534	1.30182	0.00686458	-55.4344	11	7.99361e-15	4.3212e-14
O53923			AhpC-TSA domain-containing protein	-0.2106	1.15717	0.0247177	-8.5202	338	4.44089e-16	2.61384e-15
O53926		fadE16	Possible acyl-CoA dehydrogenase FadE16	-0.23174	1.17425	0.0124209	-18.6573	494	0	0
O53931			Conserved protein	-0.125238	1.09069	0.0223003	-5.61599	239	5.41069e-08	1.61451e-07
O53978			Conserved protein	-0.216979	1.1623	0.0180564	-12.0168	378	0	0
O65936			Probable oxidoreductase	-0.202425	1.15063	0.0251444	-8.05053	612	4.44089e-15	2.43375e-14
O69667			Conserved protein	-0.285267	1.21864	0.010368	-27.5142	119	0	0
O69668	Rv3700c	egtE	Probable hercynylcysteine sulfoxide lyase (EC 4.4.-.-)	-0.0736216	1.05236	0.0148727	-4.95013	411	1.08432e-06	2.8452e-06
O69671	Rv3703c	egtB	Hercynine oxygenase (EC 1.14.99.50) (Gamma-glutamyl hercynylcysteine S-oxide synthase)	-0.173664	1.12792	0.0186199	-9.32685	257	0	0
O69687	Rv3720 RVBD_3720		Probable fatty acid methyltransferase Rv3720 (EC 2.1.1.-) (S-adenosylmethionine-dependent methyltransferase Rv3720) (AdoMet-MT) (SAM-MT)	-0.0661179	1.0469	0.00883538	-7.48331	916	1.69864e-13	8.29652e-13
O69689	Rv3722c		Aspartate aminotransferase (AspAT) (EC 2.6.1.1)	-0.0759804	1.05408	0.0116179	-6.53996	704	1.18308e-10	4.56822e-10
O69696			Possible transferase	-0.136991	1.09961	0.0264235	-5.18446	395	3.46602e-07	9.63013e-07
O69697			ATP-dependent DNA ligase	-0.266588	1.20296	0.0365772	-7.28836	164	1.25784e-11	5.2659e-11
O69720	Rv3753c		Protein Rv3753c	-0.198031	1.14713	0.0344702	-5.74499	199	3.40528e-08	1.03497e-07
O69727		fadE36	Possible acyl-CoA dehydrogenase FadE36	-0.174847	1.12884	0.0150108	-11.648	607	0	0
O69728			Possible hydrolase	-0.335335	1.26167	0.0214457	-15.6365	267	0	0
O86317			Conserved protein	-0.19176	1.14216	0.0127749	-15.0106	279	0	0
O86346			Possible bifunctional enzyme: 2-hydroxyhepta-2,4-diene-1,7-dioate isomerase (HHDD isomerase) + cyclase/dehydrase	-0.221013	1.16555	0.0201885	-10.9475	692	0	0
O86358			Conserved protein	-0.140993	1.10266	0.0138442	-10.1843	223	0	0
P0CG95;P0CG96				-0.374561	1.29644	0.0203741	-18.3842	401	0	0
P0CH91	Rv0643c	mmaA3	Methoxy mycolic acid synthase MmaA3 (EC 2.1.1.-) (Mycolic acid methyltransferase) (MA-MT) (S-adenosylmethionine-dependent methyltransferase) (AdoMet-MT) (SAM-MT)	-0.0874254	1.06247	0.0162716	-5.37287	646	1.08304e-07	3.14738e-07
P0CL62	Rv2063A	mazF7	Probable endoribonuclease MazF7 (EC 3.1.-.-) (Toxin MazF7)	-0.191905	1.14227	0.0199114	-9.63791	61	7.17204e-14	3.59118e-13
P0DMM4	Rv0572A		Uncharacterized protein Rv0572A	-0.43077	1.34795	0.0227518	-18.9334	111	0	0
P0DOA7;P9WNI7;P9WNJ5;P0DOA6;P9WNJ3				-0.393509	1.31358	0.0525442	-7.48911	44	2.20827e-09	7.6087e-09
P63907	Rv3313c	add	Adenosine deaminase (EC 3.5.4.4) (Adenosine aminohydrolase)	-0.0957962	1.06866	0.0181141	-5.28848	425	1.97796e-07	5.60756e-07
P71538		accA2	Biotin carboxylase (EC 6.3.4.14)	-0.110385	1.07952	0.022745	-4.85317	274	2.04265e-06	5.16037e-06
P71552			Possible magnesium chelatase	-0.380307	1.30162	0.0211442	-17.9864	388	0	0
P71643			Type I site-specific deoxyribonuclease	-0.492865	1.40724	0.0473225	-10.415	16	1.5554e-08	4.92073e-08
P71658		mihF	Integration host factor MihF	-0.0771883	1.05496	0.0161792	-4.77082	446	2.48992e-06	6.21142e-06
P71668	Rv1400c	lipI	Esterase LipI (EC 3.1.1.-)	-0.251836	1.19072	0.0142876	-17.6262	329	0	0
P71699			Possible transcriptional regulatory protein (Probably MarR-family)	-0.256955	1.19495	0.0108299	-23.7264	361	0	0
P71716	Rv2384	mbtA	Salicyl-AMP ligase / salicyl-S-ArCP synthetase (EC 6.2.1.-) (Mycobactin biosynthesis protein MbtA) (Salicyl-AMP ligase) (Sal-AMP ligase) (EC 2.7.7.-) (Salicyl-S-ArCP synthetase)	-0.357573	1.28127	0.000504927	-708.167	7	0	0
P71733			Conserved protein	-0.106878	1.0769	0.0171656	-6.22627	571	9.2615e-10	3.33558e-09
P71737			Conserved protein	-0.25087	1.18992	0.027472	-9.13183	508	0	0
P71741	Rv2402		Trehalase (EC 3.2.1.28) (Alpha,alpha-trehalase) (Alpha,alpha-trehalose glucohydrolase)	-0.125596	1.09096	0.0151494	-8.29048	615	6.66134e-16	3.88788e-15
P71744		subI	Probable sulfate-binding lipoprotein SubI	-0.158616	1.11622	0.0293599	-5.40247	253	1.51637e-07	4.35214e-07
P71778	Rv1497	lipL	Esterase/beta-lactamase LipL (EC 3.1.1.-) (EC 3.5.2.6)	-0.298315	1.22971	0.0152561	-19.5538	31	0	0
P71790		gmdA	GDP-mannose 4,6-dehydratase (EC 4.2.1.47) (GDP-D-mannose dehydratase)	-0.0714109	1.05074	0.0129151	-5.52927	771	4.40397e-08	1.32691e-07
P71813			ABC transporter	-0.255693	1.19391	0.0510007	-5.01353	112	2.01845e-06	5.11316e-06
P71814		phoP	Possible two component system response transcriptional positive regulator PhoP	-0.066826	1.04741	0.0107916	-6.19239	725	9.92102e-10	3.56389e-09
P71839	Rv0786c		Protein Rv0786c	-0.120347	1.087	0.0158455	-7.59501	221	8.60201e-13	3.998e-12
P71853			Probable short-chain type dehydrogenase/reductase	-0.348173	1.27295	0.0334506	-10.4086	281	0	0
P71864	Rv3537	kstD	3-oxosteroid 1-dehydrogenase (EC 1.3.99.4) (3-keto-Delta(4)-steroid Delta(1)-dehydrogenase) (KSDD) (3-oxo-Delta(4)-steroid 1-dehydrogenase) (KSTD)	-0.128687	1.0933	0.0239667	-5.36943	105	4.76644e-07	1.29841e-06
P71888			Probable transcriptional regulatory protein (Probably AsnC-family)	-0.510058	1.42411	0.042689	-11.9482	13	2.20095e-08	6.82345e-08
P71897			Conserved protein	-0.101449	1.07285	0.0136159	-7.4508	863	2.25153e-13	1.08824e-12
P71905		rne	Possible ribonuclease E Rne	-0.117583	1.08492	0.0124821	-9.42018	1315	0	0
P71922			AAA domain-containing protein	-0.176701	1.1303	0.0197287	-8.95654	427	0	0
P71923			VWA domain-containing protein	-0.345989	1.27102	0.0322723	-10.7209	37	6.65246e-13	3.09706e-12
P71941			Possible transcriptional regulatory protein (Probably ArsR-family)	-0.364839	1.28774	0.00934779	-39.0295	7	1.88726e-09	6.54314e-09
P71949			Probable PhiRv2 prophage protein	-0.0662911	1.04702	0.00311907	-21.2535	28	0	0
P71968		ribD	RibD_C domain-containing protein	-0.188997	1.13997	0.0303484	-6.22759	148	4.64959e-09	1.54838e-08
P71990			Conserved protein	-0.16578	1.12177	0.0205193	-8.07922	240	3.19744e-14	1.64846e-13
P72035			SnoaL-like domain-containing protein	-0.399558	1.3191	0.0480796	-8.31033	69	5.41034e-12	2.34983e-11
P72043			Probable oxidoreductase	-0.117191	1.08462	0.0159677	-7.33924	174	7.87947e-12	3.35934e-11
P95024			ERCC4 domain-containing protein	-0.0928225	1.06645	0.0171568	-5.41025	337	1.19609e-07	3.46144e-07
P95029		fas	Enoyl-CoA hydratase 2 (EC 4.2.1.119) (Enoyl-CoA hydratase 2)	-0.0539943	1.03814	0.00619661	-8.71352	5990	0	0
P95072		sppA	Possible protease IV SppA (Endopeptidase IV) (Signal peptide peptidase)	-0.0814146	1.05805	0.0136308	-5.97284	731	3.63887e-09	1.22498e-08
P95103			Possible transcriptional regulatory protein (Probably TetR-family)	-0.168333	1.12376	0.00955786	-17.612	16	6.73084e-12	2.88287e-11
P95105			FMN_red domain-containing protein	-0.269115	1.20507	0.00546047	-49.2842	135	0	0
P95144			Conserved protein	-0.131269	1.09526	0.00726446	-18.07	357	0	0
P95159			Possible oxidoreductase	-0.164181	1.12053	0.00959847	-17.1049	615	0	0
P95160	Rv1854c	ndh	Type II NADH:quinone oxidoreductase Ndh (EC 1.6.5.9) (Type II NADH dehydrogenase Ndh)	-0.0956582	1.06855	0.00323499	-29.5699	31	0	0
P95184			Serine/threonine protein kinase	-0.203109	1.15118	0.0274924	-7.38781	52	1.19221e-09	4.26621e-09
P95185		fadB4	Probable NADPH quinone oxidoreductase FadB4 (NADPH:quinone reductase) (Zeta-crystallin)	-0.14764	1.10776	0.0216396	-6.82267	308	4.74329e-11	1.8946e-10
P95189	Rv3137	hisN	Histidinol-phosphatase (HolPase) (EC 3.1.3.15) (Histidinol-phosphate phosphatase)	-0.132153	1.09593	0.0214762	-6.15345	329	2.20228e-09	7.59744e-09
P95202			Possible secreted protein	-0.160881	1.11797	0.0260985	-6.16439	91	1.90844e-08	5.98983e-08
P95221			AHS1 domain-containing protein	-0.180223	1.13306	0.0195928	-9.1984	162	2.22045e-16	1.34094e-15
P95234		moeW	Possible molybdopterin biosynthesis protein MoeW	-0.195037	1.14475	0.0218611	-8.92166	372	0	0
P95270			Conserved protein	-0.333584	1.26014	0.0267898	-12.4519	100	0	0
P95290		lipD	Probable lipase LipD	-0.160315	1.11753	0.0111221	-14.4141	308	0	0
P96218	Rv3859c	gltB	Glutamate synthase [NADPH] large chain (EC 1.4.1.13) (Glutamate synthase subunit alpha) (GLTS alpha chain)	-0.122607	1.0887	0.0135311	-9.06108	1998	0	0
P96241			Probable phosphoglycerate mutase (Phosphoglyceromutase) (Phosphoglycerate phosphomutase)	-0.109802	1.07908	0.0122633	-8.95372	113	7.99361e-15	4.3212e-14
P96248			Transcriptional regulatory protein (Probably TetR-family)	-0.12681	1.09188	0.0155079	-8.17715	16	4.16896e-07	1.14574e-06
P96273		xthA	Probable exodeoxyribonuclease III protein XthA (Exonuclease III) (EXO III) (AP endonuclease VI)	-0.115232	1.08315	0.0139309	-8.27169	361	2.66454e-15	1.48957e-14
P96374	Rv1026	ppx2	Exopolyphosphatase 2 (ExopolyPase 2) (EC 3.6.1.11)	-0.0700408	1.04975	0.0145906	-4.80041	293	2.5281e-06	6.30102e-06
P96396		fadD4	Probable fatty-acid-CoA ligase FadD4 (Fatty-acid-CoA synthetase) (Fatty-acid-CoA synthase)	-0.0932032	1.06674	0.0158616	-5.87605	337	1.00943e-08	3.25637e-08
P96817			Conserved protein	-0.2667	1.20305	0.01392	-19.1595	28	0	0
P96818			SnoaL-like domain-containing protein	-0.191866	1.14224	0.0140382	-13.6675	240	0	0
P96821			Probable transcriptional regulatory protein (Possibly TetR-family)	-0.368603	1.2911	0.0201318	-18.3095	256	0	0
P96825	Rv0148		Putative short-chain type dehydrogenase/reductase Rv0148 (EC 1.1.1.-)	-0.191941	1.1423	0.0129637	-14.806	653	0	0
P96831	Rv0154c	fadE2	Probable acyl-CoA dehydrogenase FadE2 (EC 1.3.99.-)	-0.060934	1.04314	0.0042939	-14.1908	886	0	0
P96857			Transcriptional regulatory protein (Probably LacI-family)	-0.123344	1.08926	0.0204161	-6.04152	450	3.2029e-09	1.08346e-08
P96900			Probable transcriptional regulatory protein (Probably TetR-family)	-0.243076	1.18351	0.0182918	-13.2888	522	0	0
P9WF23	Rv3407	vapB47	Antitoxin VapB47	-0.424082	1.34172	0.0175826	-24.1194	195	0	0
P9WF49	Rv3408	vapC47	Ribonuclease VapC47 (RNase VapC47) (EC 3.1.-.-) (Toxin VapC47)	-0.123259	1.08919	0.0179634	-6.86169	202	8.15699e-11	3.18947e-10
P9WF65	Rv1982c	vapC36	Ribonuclease VapC36 (RNase VapC36) (EC 3.1.-.-) (Toxin VapC36)	-0.350615	1.2751	0.0375701	-9.3323	13	3.98698e-07	1.10226e-06
P9WF77	Rv0624	vapC30	Ribonuclease VapC30 (RNase VapC30) (EC 3.1.-.-) (Toxin VapC30)	-0.249327	1.18865	0.0112076	-22.2463	32	0	0
P9WFA9	Rv0960	vapC9	Ribonuclease VapC9 (RNase VapC9) (EC 3.1.-.-) (Toxin VapC9)	-0.0458371	1.03228	0.00223156	-20.5404	9	7.17606e-09	2.35869e-08
P9WFB9	Rv0301	vapC2	Ribonuclease VapC2 (RNase VapC2) (EC 3.1.-.-) (Toxin VapC2)	-0.108227	1.0779	0.0212662	-5.08916	132	1.21036e-06	3.15804e-06
P9WFD3	Rv3134c		Universal stress protein Rv3134c (USP Rv3134c)	-0.447448	1.36363	0.0185589	-24.1096	277	0	0
P9WFD5	Rv2624c		Universal stress protein Rv2624c (USP Rv2624c)	-0.467874	1.38307	0.0140983	-33.1865	441	0	0
P9WFD7	Rv2623		Universal stress protein Rv2623 (USP Rv2623)	-0.430048	1.34728	0.0232477	-18.4986	578	0	0
P9WFD9	Rv2028c		Universal stress protein Rv2028c (USP Rv2028c)	-0.387519	1.30814	0.0473959	-8.17621	73	6.56941e-12	2.81807e-11
P9WFH1	Rv3399		Putative S-adenosyl-L-methionine-dependent methyltransferase Rv3399 (EC 2.1.1.-)	-0.324874	1.25255	0.018729	-17.346	291	0	0
P9WFH1;P9WFJ1				-0.475459	1.39036	0.0412194	-11.5348	10	4.23324e-07	1.16112e-06
P9WFI1	Rv0893c		Putative S-adenosyl-L-methionine-dependent methyltransferase Rv0893c (EC 2.1.1.-)	-0.229003	1.17203	0.040527	-5.65064	123	1.05307e-07	3.06347e-07
P9WFI5	Rv0731c		Putative S-adenosyl-L-methionine-dependent methyltransferase Rv0731c (EC 2.1.1.-)	-0.12462	1.09022	0.0201724	-6.17774	473	1.40323e-09	4.96389e-09
P9WFL7	Rv2295		UPF0167 protein Rv2295	-0.30394	1.23451	0.0538905	-5.63995	41	1.40537e-06	3.61938e-06
P9WFQ1	Rv1898		UPF0045 protein Rv1898	-0.345577	1.27066	0.0464208	-7.44444	22	1.90872e-07	5.41681e-07
P9WFQ3	Rv1421		Nucleotide-binding protein Rv1421	-0.14711	1.10735	0.0145299	-10.1246	368	0	0
P9WFQ5	Rv2851c		UPF0039 protein Rv2851c	-0.156164	1.11432	0.0277338	-5.63082	97	1.74583e-07	4.97482e-07
P9WFQ9	Rv2976c	ung	Uracil-DNA glycosylase (UDG) (EC 3.2.2.27)	-0.0849589	1.06066	0.0137174	-6.19353	148	5.52172e-09	1.82788e-08
P9WFS1	Rv3314c	deoA	Thymidine phosphorylase (EC 2.4.2.4) (TdRPase)	-0.14466	1.10547	0.0189106	-7.64966	587	8.30447e-14	4.1433e-13
P9WFS9	Rv2448c	valS	Valine--tRNA ligase (EC 6.1.1.9) (Valyl-tRNA synthetase) (ValRS)	-0.0978433	1.07017	0.0191137	-5.119	575	4.19503e-07	1.15177e-06
P9WFT1	Rv1689	tyrS	Tyrosine--tRNA ligase (EC 6.1.1.1) (Tyrosyl-tRNA synthetase) (TyrRS)	-0.218143	1.16324	0.0257451	-8.47318	344	6.66134e-16	3.88788e-15
P9WFT7	Rv3834c	serS	Serine--tRNA ligase (EC 6.1.1.11) (Seryl-tRNA synthetase) (SerRS) (Seryl-tRNA(Ser/Sec) synthetase)	-0.198822	1.14776	0.0183627	-10.8275	433	0	0
P9WFT9	Rv2845c	proS	Proline--tRNA ligase (EC 6.1.1.15) (Prolyl-tRNA synthetase) (ProRS)	-0.180291	1.13311	0.0359391	-5.01656	725	6.62267e-07	1.77797e-06
P9WFU5	Rv1007c	metG	Methionine--tRNA ligase (EC 6.1.1.10) (Methionyl-tRNA synthetase) (MetRS)	-0.155338	1.11368	0.0118988	-13.0549	488	0	0
P9WFV7	Rv2357c	glyQS	Glycine--tRNA ligase (EC 6.1.1.14) (Glycyl-tRNA synthetase) (GlyRS)	-0.108903	1.07841	0.0128263	-8.49062	951	0	0
P9WFX1	Rv2386c	mbtI	Salicylate synthase (Chorismate mutase) (CM) (EC 5.4.99.5) (Isochorismate synthase/isochorismate lyase) (EC 4.2.99.21, EC 5.4.4.2) (Mycobactin synthase protein)	-0.510943	1.42498	0.0608285	-8.39973	83	1.03717e-12	4.81247e-12
P9WFX5	Rv2192c	trpD	Anthranilate phosphoribosyltransferase (EC 2.4.2.18)	-0.123669	1.0895	0.0213155	-5.80181	229	2.16806e-08	6.72897e-08
P9WFY7	Rv2906c	trmD	tRNA (guanine-N(1)-)-methyltransferase (EC 2.1.1.228) (M1G-methyltransferase) (tRNA [GM37] methyltransferase)	-0.0897597	1.06419	0.0169611	-5.2921	228	2.83641e-07	7.92828e-07
P9WFZ5	Rv3372	otsB	Trehalose-phosphate phosphatase (TPP) (EC 3.1.3.12) (Trehalose-6-phosphate phosphatase)	-0.199895	1.14861	0.0174762	-11.4381	371	0	0
P9WG25	Rv1449c	tkt	Transketolase (TK) (EC 2.2.1.1)	-0.100736	1.07232	0.0166319	-6.0568	1324	1.80632e-09	6.286e-09
P9WG33	Rv1448c	tal	Transaldolase (EC 2.2.1.2)	-0.160834	1.11793	0.0135515	-11.8683	1224	0	0
P9WG35	Rv1932	tpx	Thiol peroxidase (Tpx) (EC 1.11.1.24) (Peroxiredoxin tpx) (Prx) (Thioredoxin peroxidase) (Thioredoxin-dependent peroxiredoxin)	-0.193038	1.14317	0.0184407	-10.468	327	0	0
P9WG37	Rv0853c	kdc	Alpha-keto-acid decarboxylase (KDC) (EC 4.1.1.-)	-0.289144	1.22192	0.0168948	-17.1144	566	0	0
P9WG39	Rv1820	ilvG	Acetolactate synthase large subunit IlvG (ALS) (EC 2.2.1.6) (Acetohydroxy-acid synthase large subunit) (AHAS)	-0.169417	1.1246	0.0139738	-12.124	644	0	0
P9WG41	Rv3003c	ilvB1	Acetolactate synthase large subunit IlvB1 (ALS) (EC 2.2.1.6) (Acetohydroxy-acid synthase large subunit) (AHAS)	-0.10283	1.07388	0.0121877	-8.43723	774	0	0
P9WG55	Rv2462c	tig	Trigger factor (TF) (EC 5.2.1.8) (PPIase)	-0.386145	1.3069	0.027394	-14.096	731	0	0
P9WG67	Rv3914	trxA	Thioredoxin (Trx) (MPT46)	-0.0821436	1.05859	0.0166637	-4.92949	323	1.32044e-06	3.41645e-06
P9WG69	Rv1323	fadA4	Probable acetyl-CoA acetyltransferase (EC 2.3.1.9) (Acetoacetyl-CoA thiolase) [Cleaved into: Probable acetyl-CoA acetyltransferase, propeptide removed]	-0.142133	1.10354	0.0142125	-10.0005	547	0	0
P9WG73	Rv0417	thiG	Thiazole synthase (EC 2.8.1.10)	-0.11758	1.08491	0.0134257	-8.75786	168	2.22045e-15	1.25136e-14
P9WG81	Rv3356c	folD	Bifunctional protein FolD [Includes: Methylenetetrahydrofolate dehydrogenase (EC 1.5.1.5); Methenyltetrahydrofolate cyclohydrolase (EC 3.5.4.9)]	-0.112927	1.08142	0.0224389	-5.03265	450	7.00696e-07	1.87391e-06
P9WG95	Rv1559	ilvA	L-threonine dehydratase biosynthetic IlvA (EC 4.3.1.19) (Threonine deaminase)	-0.098988	1.07102	0.0163743	-6.04533	560	2.72436e-09	9.29487e-09
P9WGA3	Rv0294	tam	Probable trans-aconitate 2-methyltransferase (EC 2.1.1.144)	-0.223146	1.16728	0.0251479	-8.87337	195	4.44089e-16	2.61384e-15
P9WGB7	Rv1079	metB	Cystathionine gamma-synthase (CGS) (EC 2.5.1.48) (O-succinylhomoserine (thiol)-lyase)	-0.131199	1.0952	0.00893552	-14.6829	536	0	0
P9WGC3	Rv3284		Uncharacterized SufE-like protein Rv3284	-0.0844771	1.0603	0.00685908	-12.3161	140	0	0
P9WGD7	Rv2916c	ffh	Signal recognition particle protein (SRP) (Fifty-four homolog)	-0.0992785	1.07124	0.0153479	-6.46852	497	2.37204e-10	9.00924e-10
P9WGE1	Rv3687c	rsfB	Anti-sigma-F factor antagonist RsfB (Anti-anti-sigma F factor RsfB)	-0.459724	1.37528	0.0613754	-7.49037	85	5.93787e-11	2.3515e-10
P9WGF3	Rv2922c	smc	Chromosome partition protein Smc	-0.063911	1.0453	0.0112443	-5.68387	1306	1.62231e-08	5.12077e-08
P9WGG7	Rv1221	sigE	ECF RNA polymerase sigma factor SigE (ECF sigma factor SigE) (Alternative RNA polymerase sigma factor SigE) (RNA polymerase sigma-E factor) (Sigma-E factor)	-0.397894	1.31758	0.0529615	-7.51289	22	1.64809e-07	4.70593e-07
[truncated: 381 more rows]
