# Supplementary material for: TcrXY is an acid-sensing two-component transcriptional regulator of Mycobacterium tuberculosis required for persistent infection
Source: Nat Commun. 2024 Feb 22;15:1615. doi: 10.1038/s41467-024-45343-7 (PMC10883919; doi:10.1038/s41467-024-45343-7)
Supplement: Supplementary file 6 — Supplementary Data 3 [file 41467_2024_45343_MOESM6_ESM.xlsx]

## Sheet: 3a
Supplementary Dataset 3a: Proteins of significantly increased abundance in CRISPRi-control cultured with ATc (+) compared to without (−) at pH5.4
Protein (UniProt)	Gene (Rv #)	Gene annotation	Description	log2 fold-change	fold increase	SE	Tvalue	DF	P value	adj. P value
I6WXK4	Rv153c	ptpB	Triple specificity protein phosphatase PtpB (EC 3.1.3.-) (EC 3.1.3.16) (EC 3.1.3.48) (MPtpB) (Phosphoinositide phosphatase) (Protein-serine/threonine phosphatase) (Protein-tyrosine phosphatase B) (TSP PTP)	0.19589	1.14543	0.0398351	4.91753	869	1.0479e-06	5.67594e-06
I6WYY7		hadB	Enoyl-CoA hydratase 2 (EC 4.2.1.119) (Enoyl-CoA hydratase 2)	0.770236	1.70555	0.0967517	7.96095	637	7.99361e-15	1.62277e-13
I6WZK7	Rv846c RVBD_846c	mmcO	Multicopper oxidase MmcO (EC 1.16.3.1) (Mycobacterium multicopper oxidase)	0.254393	1.19283	0.0419232	6.06808	347	3.38967e-09	2.88874e-08
I6WZM9		cspB	Probable cold shock-like protein B CspB	0.137769	1.1002	0.0272661	5.05276	374	6.82497e-07	3.80342e-06
I6X5C9		ribF	Riboflavin biosynthesis protein [Includes: Riboflavin kinase (EC 2.7.1.26) (Flavokinase); FMN adenylyltransferase (EC 2.7.7.2) (FAD pyrophosphorylase) (FAD synthase)]	0.340736	1.2664	0.0697629	4.88421	351	1.58081e-06	8.29261e-06
I6X7G4			Conserved hypothetical Mce associated alanine and valine rich protein	0.341512	1.26708	0.0640785	5.32959	325	1.84447e-07	1.13719e-06
I6X9S5		ggtA	Glutathione hydrolase proenzyme (EC 2.3.2.2) (EC 3.4.19.13) [Cleaved into: Glutathione hydrolase large chain; Glutathione hydrolase small chain]	0.289009	1.2218	0.0562928	5.13403	631	3.78261e-07	2.19655e-06
I6X9Y7			Conserved protein	0.143717	1.10475	0.0167201	8.59545	290	4.44089e-16	1.06624e-14
I6XWB9			DUF3073 domain-containing protein	0.46632	1.38158	0.0266102	17.5241	85	0	0
I6Y293		lppZ	Probable conserved lipoprotein LppZ	0.533689	1.44763	0.0932126	5.72551	217	3.40812e-08	2.41764e-07
I6Y9H2			Enoyl-CoA hydratase 2 (EC 4.2.1.119) (Enoyl-CoA hydratase 2)	0.178849	1.13198	0.0359881	4.96966	270	1.19263e-06	6.39057e-06
I6YAY5			DUF4333 domain-containing protein	0.743224	1.67391	0.11554	6.43261	359	4.00894e-10	4.00413e-09
I6YC58				0.831132	1.77908	0.087772	9.46921	11	1.27145e-06	6.76931e-06
I6YGX2		ponA2	Peptidoglycan glycosyltransferase (EC 2.4.1.129)	0.225901	1.16951	0.0363583	6.21317	985	7.65118e-10	7.40504e-09
I6YHB0		hns	Possible histone-like protein Hns	0.476386	1.39125	0.0210625	22.6177	282	0	0
L7N650		pcd	Aldehyde dehydrogenase (NAD(+)) (EC 1.2.1.3)	0.220181	1.16488	0.0332728	6.61744	307	1.62703e-10	1.75875e-09
L7N6B2		fecB2	Probable periplasmic iron-transport lipoprotein	0.319619	1.248	0.044073	7.25205	219	6.99174e-12	9.48825e-11
O05307	Rv126	fadD6	Medium/long-chain-fatty-acid--CoA ligase FadD6 (EC 6.2.1.2) (EC 6.2.1.3) (FACL6)	0.113535	1.08188	0.0203299	5.58463	2208	2.63016e-08	1.89813e-07
O05833			Cytidine deaminase	0.447129	1.36332	0.0844159	5.29673	89	8.44545e-07	4.62463e-06
O05854			Conserved alanine valine rich protein	0.270725	1.20641	0.0465776	5.81234	507	1.09027e-08	8.42851e-08
O05886	Rv3241c	hpf	Ribosome hibernation promotion factor (HPF)	0.227928	1.17115	0.0231264	9.85577	604	0	0
O05894				0.891006	1.85447	0.129294	6.8913	25	3.18511e-07	1.86696e-06
O06136				0.246431	1.18627	0.0210525	11.7056	32	4.20552e-13	6.64633e-12
O06237		lppL	Probable conserved lipoprotein LppL	0.312169	1.24157	0.0627291	4.97646	522	8.80802e-07	4.8021e-06
O06291	Rv1223	htrA1	Probable serine protease HtrA1 (EC 3.4.21.107) (High-temperature requirement A protease)	0.190622	1.14126	0.0279628	6.81699	1547	1.32827e-11	1.71849e-10
O06350	Rv3487c	lipF	Carboxylesterase/phospholipase LipF (EC 3.1.1.1) (EC 3.1.4.3)	0.337238	1.26334	0.0672086	5.01778	576	6.97491e-07	3.8703e-06
O06404			Possible conserved membrane protein	0.259775	1.19729	0.0535655	4.84968	420	1.7448e-06	9.09556e-06
O06550			Probable transcriptional regulatory protein	0.200156	1.14882	0.0273164	7.32731	163	1.03038e-11	1.36854e-10
O07809			Possible acyltransferase	0.416753	1.33492	0.0722348	5.76942	282	2.09056e-08	1.56291e-07
O33177			Probable oxidoreductase	0.213165	1.15923	0.0381282	5.59075	281	5.35207e-08	3.64145e-07
O50430		TB8.4	Low molecular weight T-cell antigen TB8.4	0.213826	1.15976	0.010859	19.6912	85	0	0
O53164			Probable macrolide-transport ATP-binding protein ABC transporter	0.479889	1.39464	0.0675861	7.1004	103	1.64763e-10	1.77333e-09
O53445			Probable membrane glycine and proline rich protein	0.421707	1.33951	0.0442598	9.52799	263	0	0
O53512	Rv2178c	aroG	Phospho-2-dehydro-3-deoxyheptonate aldolase AroG (EC 2.5.1.54) (3-deoxy-D-arabino-heptulosonate 7-phosphate synthase) (DAHP synthase) (Phospho-2-keto-3-deoxyheptonate aldolase)	0.148946	1.10876	0.0261958	5.68586	1918	1.50161e-08	1.14664e-07
O53530			DUF3145 domain-containing protein	0.646029	1.56486	0.0876025	7.37456	75	1.83217e-10	1.9551e-09
O53547	Rv352c	chsB1	Hydroxyacyl-CoA dehydrogenase ChsB1 (EC 1.1.1.-)	0.268101	1.20422	0.0339179	7.90439	517	1.64313e-14	3.15607e-13
O53676		cobU	Adenosylcobinamide kinase (EC 2.7.1.156) (EC 2.7.7.62) (Adenosylcobinamide-phosphate guanylyltransferase)	0.707911	1.63344	0.0376565	18.7992	22	4.88498e-15	9.9982e-14
O53699	Rv295c LH57_161	stf	Trehalose 2-sulfotransferase (EC 2.8.2.37)	0.275205	1.21017	0.0345937	7.95535	488	1.24345e-14	2.4257e-13
O53896	Rv983	pepD	Serine protease PepD (EC 3.4.21.107) (HtrA-like serine protease)	0.413762	1.33215	0.0399552	10.3557	762	0	0
O65934	Rv1747		ABC transporter ATP-binding/permease protein Rv1747 (EC 7.-.-.-)	0.230425	1.17318	0.0293011	7.86404	985	9.76996e-15	1.95165e-13
O69637			Probable conserved transmembrane protein	0.366654	1.28936	0.0651736	5.62581	318	4.05073e-08	2.8492e-07
O69658			Probable conserved membrane protein	0.643422	1.56203	0.121473	5.29685	95	7.59983e-07	4.18914e-06
O69667			Conserved protein	0.124633	1.09023	0.0235048	5.30243	235	2.63388e-07	1.58096e-06
O69668	Rv37c	egtE	Probable hercynylcysteine sulfoxide lyase (EC 4.4.-.-)	0.267765	1.20394	0.0480839	5.56869	610	3.85082e-08	2.72394e-07
O69732	Rv3867	espH	ESX-1 secretion-associated protein EspH	0.183942	1.13598	0.034668	5.30582	141	4.2494e-07	2.45052e-06
O86317			Conserved protein	0.220252	1.16494	0.0361331	6.09557	366	2.76785e-09	2.39146e-08
O86351			Integral membrane protein	0.885706	1.84767	0.151696	5.83868	102	6.29364e-08	4.22452e-07
P0DMM4	Rv572A		Uncharacterized protein Rv0572A	0.602388	1.51823	0.100408	5.99939	293	5.83028e-09	4.71139e-08
P95172		nuoJ	NADH-quinone oxidoreductase subunit J (EC 7.1.1.-)	0.413703	1.3321	0.0412004	10.0412	151	0	0
P96270			DUF5683 domain-containing protein	0.671164	1.59236	0.0915106	7.33427	100	5.95315e-11	6.91396e-10
P96272			Possible transmembrane protein	0.252184	1.19101	0.0411329	6.13095	140	8.40357e-09	6.68271e-08
P96409			Probable conserved membrane protein	0.297485	1.229	0.0398213	7.47049	1445	1.37668e-13	2.32268e-12
P96821			Probable transcriptional regulatory protein (Possibly TetR-family)	0.241549	1.18226	0.0406325	5.94471	574	4.8103e-09	3.95109e-08
P96825	Rv148		Putative short-chain type dehydrogenase/reductase Rv0148 (EC 1.1.1.-)	0.107539	1.07739	0.0202682	5.30582	1011	1.37823e-07	8.7125e-07
P96832		pntAa	Probable NAD(P) transhydrogenase (Subunit alpha) PntAa [first part catalytic part] (Pyridine nucleotide transhydrogenase subunit alpha) (Nicotinamide nucleotide transhydrogenase subunit alpha)	0.224134	1.16808	0.0343718	6.52089	1918	8.91267e-11	1.00247e-09
P96873			TIGR03089 family protein	0.325025	1.25269	0.0508478	6.39212	561	3.44451e-10	3.51059e-09
P96874			Conserved protein	0.409829	1.32853	0.0641222	6.39138	835	2.73088e-10	2.82946e-09
P9WF15	Rv3181c	vapB49	Putative antitoxin VapB49	0.474731	1.38966	0.0807274	5.88067	134	3.0873e-08	2.20888e-07
P9WF23	Rv347	vapB47	Antitoxin VapB47	0.346196	1.2712	0.0685405	5.05097	234	8.84815e-07	4.81347e-06
P9WF63	Rv253c	vapC39	Ribonuclease VapC39 (RNase VapC39) (EC 3.1.-.-) (Toxin VapC39)	0.290951	1.22345	0.0514417	5.65593	159	7.02834e-08	4.69245e-07
P9WFE7	Rv1848	ureA	Urease subunit gamma (EC 3.5.1.5) (Urea amidohydrolase subunit gamma)	0.548388	1.46245	0.0961455	5.70373	65	3.10764e-07	1.83446e-06
P9WFK7	Rv2416c	eis	N-acetyltransferase Eis (EC 2.3.1.-) (Aminoglycoside N-acetyltransferase) (Enhanced intracellular survival protein) (Protein-lysine N-acetyltransferase)	0.163141	1.11972	0.0268939	6.06611	1219	1.74595e-09	1.57387e-08
P9WFM7	Rv298c	khpA	RNA-binding protein KhpA (KH-domain protein A)	0.261463	1.19869	0.0456996	5.72134	541	1.75128e-08	1.32514e-07
P9WFN3	Rv1911c	lppC	Putative lipoprotein LppC (UPF0098 protein Rv1911c)	0.285652	1.21896	0.0192082	14.8714	251	0	0
P9WFN5	Rv191c		UPF0098 protein Rv1910c	0.385562	1.30637	0.0521457	7.39393	85	9.23781e-11	1.03439e-09
P9WFZ5	Rv3372	otsB	Trehalose-phosphate phosphatase (TPP) (EC 3.1.3.12) (Trehalose-6-phosphate phosphatase)	0.364602	1.28753	0.0666553	5.46997	422	7.72642e-08	5.13108e-07
P9WG15	Rv2563		Uncharacterized ABC transporter permease Rv2563	0.314087	1.24322	0.0410187	7.65717	574	8.10463e-14	1.43527e-12
P9WG43	Rv1438	tpiA	Triosephosphate isomerase (TIM) (TPI) (EC 5.3.1.1) (Triose-phosphate isomerase)	0.231142	1.17376	0.0344564	6.70824	1800	2.62963e-11	3.23457e-10
P9WGA1	Rv294c	tatA	Sec-independent protein translocase protein TatA	0.945033	1.92523	0.136997	6.8982	75	1.43988e-09	1.32183e-08
P9WGC3	Rv3284		Uncharacterized SufE-like protein Rv3284	0.258192	1.19598	0.0297327	8.68376	180	2.22045e-15	4.9066e-14
P9WGC7	Rv952	sucD	Succinate--CoA ligase [ADP-forming] subunit alpha (EC 6.2.1.5) (Succinyl-CoA synthetase subunit alpha) (SCS-alpha)	0.259217	1.19683	0.0355076	7.30034	1488	4.65405e-13	7.30892e-12
P9WGE7	Rv3846	sodB	Superoxide dismutase [Fe] (EC 1.15.1.1)	0.866549	1.8233	0.0852903	10.16	1411	0	0
P9WGK9	Rv3245c	mtrB	Sensor histidine kinase MtrB (EC 2.7.13.3)	0.436732	1.35353	0.0812768	5.37339	185	2.30516e-07	1.39708e-06
P9WGT3	Rv1483	mabA	3-oxoacyl-[acyl-carrier-protein] reductase MabA (EC 1.1.1.100) (3-ketoacyl reductase) (3-ketoacyl-acyl carrier protein reductase) (Acetoacetyl-CoA reductase) (EC 1.1.1.36) (Beta-ketoacyl-acyl carrier protein reductase) (Beta-ketoacyl-ACP reductase) (Mycolic acid biosynthesis A)	0.142461	1.10379	0.0217971	6.53581	754	1.16481e-10	1.27568e-09
P9WGY5	Rv139	rpoZ	DNA-directed RNA polymerase subunit omega (RNAP omega subunit) (EC 2.7.7.6) (RNA polymerase omega subunit) (Transcriptase subunit omega)	0.280682	1.21477	0.0465553	6.029	290	5.00744e-09	4.09953e-08
P9WH27	Rv718	rpsH	30S ribosomal protein S8	0.133895	1.09725	0.0279311	4.79375	945	1.90049e-06	9.84548e-06
P9WH35	Rv3458c	rpsD	30S ribosomal protein S4	0.280205	1.21437	0.0431232	6.49778	1542	1.09726e-10	1.20699e-09
P9WH49	Rv55	rpsR1	30S ribosomal protein S18 1	0.389546	1.30998	0.0307508	12.6678	331	0	0
P9WH85	Rv72	rplD	50S ribosomal protein L4	0.187938	1.13913	0.0302965	6.2033	388	1.4185e-09	1.30701e-08
P9WH95	Rv634B	rpmG2	50S ribosomal protein L33 2	0.227908	1.17114	0.0163477	13.9413	85	0	0
P9WH99	Rv979.1c	rpmF	50S ribosomal protein L32	0.286298	1.21951	0.042648	6.71304	194	2.04868e-10	2.17683e-09
P9WHA1	Rv1298	rpmE	50S ribosomal protein L31	0.274229	1.20935	0.0226243	12.121	161	0	0
P9WHA7	Rv79	rpmC	50S ribosomal protein L29	0.535205	1.44915	0.0487716	10.9737	719	0	0
P9WHC1	Rv76	rplV	50S ribosomal protein L22	0.420595	1.33848	0.085521	4.91803	441	1.23594e-06	6.59434e-06
P9WHC3	Rv2442c	rplU	50S ribosomal protein L21	0.344747	1.26993	0.0182213	18.92	384	0	0
P9WHG1	Rv315c	prfB	Peptide chain release factor 2 (RF-2)	0.143472	1.10456	0.0284253	5.04735	1255	5.14002e-07	2.92361e-06
P9WHH5	Rv2713	sthA	Probable soluble pyridine nucleotide transhydrogenase (STH) (EC 1.6.1.1) (NAD(P)(+) transhydrogenase [B-specific])	0.218433	1.16347	0.0387837	5.63208	709	2.56773e-08	1.86384e-07
P9WHN5	Rv2111c	pup	Prokaryotic ubiquitin-like protein Pup (Bacterial ubiquitin-like modifier)	0.95878	1.94367	0.173597	5.52301	64	6.50484e-07	3.65002e-06
P9WHQ3	Rv154		Uncharacterized RNA pseudouridine synthase Rv1540 (EC 5.4.99.-) (RNA pseudouridylate synthase) (RNA-uridine isomerase)	0.440663	1.35723	0.0733191	6.0102	195	8.95281e-09	7.07442e-08
P9WHS5	Rv563	htpX	Protease HtpX homolog (EC 3.4.24.-)	0.255553	1.19379	0.0474446	5.38634	271	1.56129e-07	9.72203e-07
P9WHW9	Rv3873	PPE68	PPE family immunomodulator PPE68	0.44606	1.36231	0.0588913	7.57429	279	5.32463e-13	8.29257e-12
P9WI85	Rv181c		Putative quercetin 2,3-dioxygenase Rv0181c (Putative quercetinase) (EC 1.13.11.24) (Pirin-like protein Rv0181c)	0.258826	1.1965	0.0483968	5.34799	276	1.86789e-07	1.14611e-06
P9WID3	Rv229c	pfkB	ATP-dependent 6-phosphofructokinase isozyme 2 (ATP-PFK 2) (Phosphofructokinase 2) (EC 2.7.1.11) (Phosphofructokinase B) (Phosphohexokinase 2) (Tagatose-6-phosphate kinase) (EC 2.7.1.144)	0.39497	1.31492	0.0298781	13.2194	51	0	0
P9WII7	Rv264c	pdxT	Pyridoxal 5'-phosphate synthase subunit PdxT (EC 4.3.3.6) (Pdx2) (Pyridoxal 5'-phosphate synthase glutaminase subunit) (EC 3.5.1.2)	0.233949	1.17605	0.0439323	5.32522	389	1.70907e-07	1.05894e-06
P9WIL3	Rv361c	panD	Aspartate 1-decarboxylase (EC 4.1.1.11) (Aspartate alpha-decarboxylase) [Cleaved into: Aspartate 1-decarboxylase beta chain; Aspartate 1-decarboxylase alpha chain]	3.00856	8.04759	0.223541	13.4586	44	0	0
P9WIM3	Rv1847		Putative esterase Rv1847 (EC 3.1.2.-)	0.325317	1.25294	0.0640504	5.07908	210	8.35536e-07	4.58535e-06
P9WIN7	Rv2376c	mtb12	Low molecular weight antigen MTB12 (CFP-2) (Low molecular weight protein antigen 2)	0.272209	1.20766	0.0506025	5.37935	187	2.21633e-07	1.3498e-06
P9WIP7	Rv3597c	lsr2	Nucleoid-associated protein Lsr2	0.144305	1.1052	0.0200464	7.19855	455	2.53175e-12	3.66895e-11
P9WIP9	Rv475	hbhA	Heparin-binding hemagglutinin (Adhesin)	0.279849	1.21407	0.0299804	9.3344	1173	0	0
P9WIR9	Rv954		34 kDa antigenic protein homolog	0.219562	1.16438	0.0117466	18.6914	49	0	0
P9WIU7	Rv1293	lysA	Diaminopimelate decarboxylase (DAP decarboxylase) (DAPDC) (EC 4.1.1.20)	0.216897	1.16223	0.0279748	7.75332	1214	1.88738e-14	3.59755e-13
P9WIV1	Rv2533c	nusB	Transcription antitermination protein NusB (Antitermination factor NusB)	0.297467	1.22898	0.0521565	5.70335	525	1.96339e-08	1.47668e-07
P9WIV3	Rv2841c	nusA	Transcription termination/antitermination protein NusA	0.266689	1.20304	0.0388042	6.87269	1208	1.00706e-11	1.34472e-10
P9WIY7	Rv2565		Uncharacterized NTE family protein Rv2565	0.204239	1.15208	0.0322488	6.33324	945	3.70719e-10	3.74771e-09
P9WJ91	Rv1494	mazE4	Probable antitoxin MazE4	0.373374	1.29538	0.0647605	5.76546	191	3.22679e-08	2.30209e-07
P9WJC3	Rv3878	espJ	ESX-1 secretion-associated protein EspJ (TB27.4)	0.524495	1.43843	0.0736698	7.11954	145	4.64047e-11	5.46568e-10
P9WJE5	Rv292	eccE3	ESX-3 secretion system protein EccE3 (ESX conserved component E3) (Type VII secretion system protein EccE3) (T7SS protein EccE3)	0.298155	1.22957	0.0458719	6.49972	419	2.29008e-10	2.38264e-09
P9WJK9	Rv2153c	murG	UDP-N-acetylglucosamine--N-acetylmuramyl-(pentapeptide) pyrophosphoryl-undecaprenol N-acetylglucosamine transferase (EC 2.4.1.227) (Undecaprenyl-PP-MurNAc-pentapeptide-UDPGlcNAc GlcNAc transferase)	0.266721	1.20307	0.0337226	7.90925	534	1.5099e-14	2.92266e-13
P9WJL3	Rv2158c	murE	UDP-N-acetylmuramoyl-L-alanyl-D-glutamate--2,6-diaminopimelate ligase (EC 6.3.2.13) (Meso-A2pm-adding enzyme) (Meso-diaminopimelate-adding enzyme) (UDP-MurNAc-L-Ala-D-Glu:meso-diaminopimelate ligase) (UDP-MurNAc-tripeptide synthetase) (UDP-N-acetylmuramyl-tripeptide synthetase)	0.138573	1.10082	0.0234277	5.91492	2144	3.85469e-09	3.2408e-08
P9WJM1	Rv1315	murA	UDP-N-acetylglucosamine 1-carboxyvinyltransferase (EC 2.5.1.7) (Enoylpyruvate transferase) (UDP-N-acetylglucosamine enolpyruvyl transferase) (EPT)	0.177967	1.13129	0.0336051	5.29584	1510	1.35964e-07	8.61681e-07
P9WK07	Rv1133c	metE	5-methyltetrahydropteroyltriglutamate--homocysteine methyltransferase (EC 2.1.1.14) (Cobalamin-independent methionine synthase) (Methionine synthase, vitamin-B12 independent isozyme)	0.119854	1.08662	0.0126399	9.48216	4548	0	0
P9WK09	Rv186A	mymT	Metallothionein (MT) (Copper-binding metallothionein) (Cu(I)-binding metallothionein) (Mycobacterial metallothionein)	0.38164	1.30282	0.0552247	6.91067	314	2.69544e-11	3.28318e-10
P9WK45	Rv1411c	lprG	Lipoarabinomannan carrier protein LprG (27 kDa lipoprotein) (Antigen P27) (Lipoprotein LprG) (Triacylated glycolipid carrier LprG) (Triacylglyceride transfer protein LprG)	0.275264	1.21022	0.0376238	7.31622	649	7.55396e-13	1.15719e-11
P9WK65	Rv2945c	lppX	Putative phthiocerol dimycocerosate transporter LppX (Lipoprotein LppX)	0.269358	1.20527	0.0496349	5.42679	833	7.52725e-08	5.01215e-07
P9WK71	Rv229	lppO	Putative lipoprotein LppO	0.295951	1.22769	0.0421109	7.02789	144	7.74047e-11	8.78544e-10
P9WK77	Rv28	lppJ	Putative lipoprotein LppJ	0.410816	1.32944	0.0622501	6.59945	117	1.26223e-09	1.17604e-08
P9WKD7	Rv2465c	rpiB	Ribose-5-phosphate isomerase B (EC 5.3.1.6) (Phosphoriboisomerase B)	0.100157	1.07189	0.0155258	6.45103	1237	1.5903e-10	1.72652e-09
P9WKE5	Rv1617	pyk	Pyruvate kinase (PK) (EC 2.7.1.40)	0.130987	1.09504	0.0265562	4.93244	2517	8.65043e-07	4.7265e-06
P9WKE7	Rv1296	thrB	Homoserine kinase (HK) (HSK) (EC 2.7.1.39)	0.202307	1.15054	0.0270214	7.48691	484	3.36176e-13	5.48647e-12
P9WKL5	Rv56c	htm	2-heptyl-1-hydroxyquinolin-4(1H)-one methyltransferase (HQNO methyltransferase) (HQNO-MTase) (EC 2.1.1.374) (Heterocyclic toxin methyltransferase)	0.660764	1.58092	0.0411204	16.069	528	0	0
P9WKU3	Rv497		Uncharacterized protein Rv0497	0.302797	1.23353	0.0237274	12.7615	293	0	0
P9WL19	Rv2923c		Uncharacterized protein Rv2923c	0.184213	1.1362	0.0270707	6.80487	546	2.66773e-11	3.26536e-10
P9WL93	Rv2569c		Uncharacterized protein Rv2569c	0.245425	1.18544	0.0405039	6.05931	641	2.33198e-09	2.03674e-08
P9WLD5	Rv232		Uncharacterized protein Rv2302	0.307596	1.23764	0.0331187	9.28767	588	0	0
P9WLD9	Rv2297		Uncharacterized protein Rv2297	0.331353	1.25819	0.0466227	7.10712	444	4.75486e-12	6.59605e-11
P9WLI5	Rv226		Uncharacterized protein Rv2206	0.32968	1.25673	0.0624915	5.27559	147	4.65105e-07	2.66369e-06
P9WLZ9	Rv1363c		Uncharacterized protein Rv1363c	0.748473	1.68001	0.0892898	8.38251	274	2.66454e-15	5.83627e-14
P9WME9	Rv2887		HTH-type transcriptional repressor Rv2887	0.450664	1.36667	0.0773235	5.82829	274	1.56989e-08	1.19512e-07
P9WMF5	Rv1985c	lysG	HTH-type transcriptional regulator LysG	0.759785	1.69324	0.0942612	8.06042	67	1.87255e-11	2.37348e-10
P9WML9	Rv161	hisB	Imidazoleglycerol-phosphate dehydratase (IGPD) (EC 4.2.1.19)	0.692321	1.61588	0.0701083	9.87503	301	0	0
P9WMP5	Rv512	hemB	Delta-aminolevulinic acid dehydratase (ALAD) (ALADH) (EC 4.2.1.24) (Porphobilinogen synthase)	0.362673	1.28581	0.062524	5.80053	517	1.15254e-08	8.88236e-08
P9WMV9	Rv349c	choD	Cholesterol oxidase (EC 1.1.3.6) (Cholesterol isomerase) (EC 5.3.3.1)	0.297283	1.22883	0.0449769	6.60968	461	1.06679e-10	1.1839e-09
P9WN17	Rv3198.1		Putative glutaredoxin Rv3198.1 (EC 1.-.-.-)	0.341415	1.267	0.0504656	6.76531	330	6.07185e-11	7.01918e-10
P9WN27	Rv2221c	glnE	Bifunctional glutamine synthetase adenylyltransferase/adenylyl-removing enzyme (ATP:glutamine synthetase adenylyltransferase) (ATase) [Includes: Glutamine synthetase adenylyl-L-tyrosine phosphorylase (EC 2.7.7.89) (Adenylyl removase) (AR) (AT-N); Glutamine synthetase adenylyl transferase (EC 2.7.7.42) (Adenylyl transferase) (AT) (AT-C)]	0.224309	1.16822	0.0410702	5.4616	1055	5.88395e-08	3.98163e-07
P9WN41	Rv3441c	glmM	Phosphoglucosamine mutase (EC 5.4.2.10)	0.16788	1.12341	0.0345818	4.85458	716	1.48198e-06	7.80699e-06
P9WN93	Rv198c	fumC	Fumarate hydratase class II (Fumarase C) (EC 4.2.1.2) (Aerobic fumarase) (Iron-independent fumarase)	0.26541	1.20198	0.04518	5.8745	1190	5.49835e-09	4.45759e-08
P9WNE5	Rv3841	bfrB	Bacterioferritin BfrB (EC 1.16.3.1) (Non-heme ferritin Ftn) (Nox19)	0.190061	1.14081	0.0319308	5.95229	1346	3.36811e-09	2.88019e-08
P9WNI1	Rv389c	esxC	ESAT-6-like protein EsxC	0.382256	1.30338	0.0454095	8.41799	85	8.13127e-13	1.23053e-11
P9WNI3				0.289964	1.22261	0.0464543	6.24192	471	9.65042e-10	9.16239e-09
P9WNI7	Rv2346c	esxO	ESAT-6-like protein EsxO	0.483582	1.39821	0.0351898	13.7421	194	0	0
P9WNJ3	Rv1793	esxN	ESAT-6-like protein EsxN	0.546668	1.46071	0.0365523	14.9557	85	0	0
P9WNK5	Rv3874	esxB	ESAT-6-like protein EsxB (10 kDa culture filtrate antigen CFP-10) (CFP-10) (Secreted antigenic protein MTSA-10)	0.235858	1.17761	0.0317015	7.43995	573	3.7037e-13	5.89054e-12
P9WNM5	Rv1286	cysNC	Bifunctional enzyme CysN/CysC [Includes: Sulfate adenylyltransferase subunit 1 (EC 2.7.7.4) (ATP-sulfurylase large subunit) (Sulfate adenylate transferase) (SAT); Adenylyl-sulfate kinase (EC 2.7.1.25) (APS kinase) (ATP adenosine-5'-phosphosulfate 3'-phosphotransferase)]	0.139867	1.1018	0.0254005	5.50647	2198	4.08819e-08	2.86748e-07
P9WNR9	Rv3716c		Nucleoid-associated protein Rv3716c	0.206194	1.15364	0.0211989	9.72663	255	0	0
P9WNV9	Rv352	dnaJ1	Chaperone protein DnaJ 1	0.251256	1.19024	0.0262664	9.56567	1948	0	0
P9WNX3	Rv2996c	serA	D-3-phosphoglycerate dehydrogenase (PGDH) (EC 1.1.1.95) (2-oxoglutarate reductase) (EC 1.1.1.399)	0.120345	1.08699	0.0188689	6.37794	2701	2.10429e-10	2.22645e-09
P9WP13	Rv1261c		F420H(2)-dependent quinone reductase Rv1261c (Fqr) (EC 1.1.98.-)	0.39093	1.31124	0.0343795	11.371	1231	0	0
P9WP37	Rv2196	qcrB	Cytochrome bc1 complex cytochrome b subunit (EC 7.1.1.8) (Cytochrome bc1 reductase complex subunit QcrB) (Ubiquinol--cytochrome c reductase cytochrome b subunit)	0.334806	1.26121	0.0451827	7.41005	703	3.63265e-13	5.81457e-12
P9WP69	Rv22c	ctaC	Cytochrome c oxidase subunit 2 (EC 7.1.1.9) (Cytochrome aa3 subunit 2) (Cytochrome c oxidase polypeptide II) (Mtb92)	0.414201	1.33256	0.0394513	10.4991	610	0	0
P9WPH1	Rv149	ribD	Riboflavin biosynthesis protein RibD [Includes: Diaminohydroxyphosphoribosylaminopyrimidine deaminase (DRAP deaminase) (EC 3.5.4.26) (Riboflavin-specific deaminase); 5-amino-6-(5-phosphoribosylamino)uracil reductase (EC 1.1.1.193) (HTP reductase)]	0.172102	1.1267	0.0338335	5.08672	1279	4.18633e-07	2.41974e-06
P9WPJ7	Rv1284	mtcA1	Beta-carbonic anhydrase 1 (Beta-CA 1) (EC 4.2.1.1) (Carbonate dehydratase 1) (mtCA 1)	0.23698	1.17852	0.0363746	6.515	908	1.20291e-10	1.31165e-09
P9WPV5	Rv136	atpF	ATP synthase subunit b (ATP synthase F(0) sector subunit b) (ATPase subunit I) (F-type ATPase subunit b) (F-ATPase subunit b)	0.183538	1.13567	0.0367783	4.99039	727	7.54703e-07	4.16924e-06
P9WQ23	Rv1562c	treZ	Malto-oligosyltrehalose trehalohydrolase (MTHase) (EC 3.2.1.141) (4-alpha-D-((1->4)-alpha-D-glucano)trehalose trehalohydrolase) (Maltooligosyl trehalose trehalohydrolase)	0.660142	1.58024	0.114775	5.75162	36	1.49262e-06	7.84646e-06
P9WQF5	Rv2988c	leuC	3-isopropylmalate dehydratase large subunit (EC 4.2.1.33) (Alpha-IPM isomerase) (IPMI) (Isopropylmalate isomerase)	0.18281	1.13509	0.0334606	5.46345	937	5.98572e-08	4.02866e-07
P9WQH3	Rv3535c	hsaG	Propanal dehydrogenase (CoA-propanoylating) (EC 1.2.1.87) (Acetaldehyde dehydrogenase) (EC 1.2.1.10) (Acetaldehyde dehydrogenase [acetylating])	0.58394	1.49894	0.0816119	7.15508	499	3.00182e-12	4.28317e-11
P9WQL1	Rv82	pstB1	Phosphate import ATP-binding protein PstB 1 (EC 7.3.2.1) (ABC phosphate transporter 1) (Phosphate-transporting ATPase 1)	0.239264	1.18039	0.0446982	5.35288	539	1.28286e-07	8.15087e-07
Q6MWX1		PPE6	PE family protein PPE60	0.32371	1.25155	0.0233111	13.8866	120	0	0

## Sheet: 3b
Supplementary Dataset 3b: Proteins of significantly decreased abundance in CRISPRi-control cultured with ATc (+) compared to without (−) at pH5.4
Protein (UniProt)	Gene (Rv #)	Gene annotation	Description	log2 fold-change	fold decrease	SE	Tvalue	DF	P value	adj. P value
I6X4D6			DUF2145 domain-containing protein	-0.709441	1.63517	0.126646	-5.60177	111	1.55973e-07	9.72203e-07
I6X5K1		glnA4	Probable glutamine synthetase GlnA4 (Glutamine synthase) (GS-II)	-0.178053	1.13136	0.0260829	-6.82644	1249	1.35469e-11	1.74364e-10
I6X7W8			Possible monooxygenase	-0.702064	1.62683	0.0882001	-7.9599	214	9.9698e-14	1.74088e-12
I6XEI0			Possible conserved membrane protein	-1.09352	2.13394	0.0393444	-27.7936	170	0	0
I6XFA6		lppU	Probable lipoprotein LppU	-0.877661	1.83739	0.155427	-5.64678	94	1.72983e-07	1.06916e-06
I6XFI7			GCN5-related N-acetyltransferase	-0.691478	1.61494	0.116854	-5.91747	49	3.13564e-07	1.84228e-06
I6XI16			Conserved protein	-0.496321	1.41061	0.0427346	-11.614	745	0	0
I6Y0X6			Conserved protein	-0.403529	1.32274	0.0672777	-5.99796	386	4.5986e-09	3.78967e-08
I6Y1V1			Conserved alanine rich protein	-0.458879	1.37447	0.0728133	-6.30213	68	2.50239e-08	1.8247e-07
I6Y231		mas	Probable multifunctional mycocerosic acid synthase membrane-associated Mas	-0.108774	1.07831	0.0208367	-5.22027	4444	1.86811e-07	1.14611e-06
I6Y340			Double hotdog hydratase	-0.321249	1.24941	0.0506072	-6.3479	438	5.46164e-10	5.36918e-09
I6Y897			SEC-C motif-containing protein	-0.170412	1.12538	0.0295799	-5.76108	1657	9.94409e-09	7.8083e-08
I6Y8F7	Rv678 RVBD_678	mmpR5	HTH-type transcriptional regulator MmpR5	-0.585728	1.5008	0.0501471	-11.6802	784	0	0
I6Y8Y8		mog	Probable molybdopterin biosynthesis Mog protein	-0.53975	1.45372	0.0840754	-6.41983	235	7.46837e-10	7.25623e-09
I6Y8Z3			Possible conserved integral membrane protein	-1.18566	2.27467	0.105701	-11.217	125	0	0
I6Y9E8			Conserved protein	-0.366979	1.28965	0.0464648	-7.89801	435	2.33147e-14	4.34453e-13
I6YC99		mce4A	Mce-family protein Mce4A	-0.392228	1.31242	0.071094	-5.51704	255	8.45856e-08	5.58757e-07
I6YCP0			DUF5593 domain-containing protein	-0.341678	1.26723	0.0678934	-5.03257	504	6.74523e-07	3.76798e-06
I6YEA3			S-adenosyl-L-methionine-dependent methyltransferase (EC 2.1.1.-)	-0.22673	1.17018	0.0402547	-5.63239	843	2.42177e-08	1.77857e-07
I6YEE1	Rv2795c	pptH	[Acyl-carrier-protein] phosphodiesterase PptH (ACP phosphodiesterase PptH) (EC 3.1.4.14) (Ppt hydrolase)	-0.410261	1.32893	0.0677264	-6.05762	325	3.81875e-09	3.22142e-08
I6YF08	Rv336c	TB22.2	Esterase Rv3036c (EC 3.1.1.-)	-0.292802	1.22502	0.0459018	-6.37888	174	1.55724e-09	1.42434e-08
I6YF40			Conserved protein	-0.365153	1.28802	0.0538503	-6.7809	980	2.0612e-11	2.5994e-10
I6YG27			HTH luxR-type domain-containing protein	-0.921984	1.89472	0.113923	-8.09303	22	4.86967e-08	3.34974e-07
I6YGF8	Rv3542c	chsH2	3-oxo-4,17-pregnadiene-20-carboxyl-CoA hydratase alpha subunit (EC 4.2.1.-) (Enoyl-CoA hydratase alpha subunit)	-0.394321	1.31432	0.0761299	-5.17958	205	5.30028e-07	3.00791e-06
I6YGL1			Possible hydrolase	-0.307955	1.23795	0.062151	-4.95495	375	1.09709e-06	5.90395e-06
I6YGX9		moxR2	Probable methanol dehydrogenase transcriptional regulatory protein MoxR2	-0.225239	1.16897	0.0300664	-7.49141	1271	1.2701e-13	2.17221e-12
L0TAD5	Rv173c		Probable O-methyltransferase Rv1703c (EC 2.1.1.-)	-0.233431	1.17563	0.0394368	-5.91911	1222	4.19969e-09	3.50723e-08
L0TBR2			Possible flavoprotein	-0.161419	1.11839	0.0232081	-6.9553	1011	6.30895e-12	8.63238e-11
L7N653	Rv3915	cwlM	N-acetylmuramoyl-L-alanine amidase CwlM (EC 3.5.1.28) (Peptidoglycan hydrolase CwlM)	-0.538455	1.45242	0.0943901	-5.70458	348	2.49531e-08	1.8247e-07
L7N692			Conserved protein	-0.349277	1.27392	0.0500981	-6.97186	384	1.3721e-11	1.75699e-10
O05293			Conserved protein	-0.251712	1.19062	0.0297883	-8.45003	896	0	0
O05576		galU	UTP--glucose-1-phosphate uridylyltransferase (EC 2.7.7.9)	-0.490587	1.40502	0.0676125	-7.25586	354	2.54197e-12	3.66895e-11
O05838			YbaB/EbfC DNA-binding family protein	-0.570806	1.48535	0.106911	-5.33907	68	1.16322e-06	6.24639e-06
O05842			Possible iron-regulated short-chain dehydrogenase/reductase	-0.178183	1.13146	0.0239846	-7.42904	1902	1.64313e-13	2.71715e-12
O05882			Conserved protein	-0.393484	1.31356	0.0720169	-5.46378	622	6.74969e-08	4.51849e-07
O05898		manA	Mannose-6-phosphate isomerase (EC 5.3.1.8)	-0.186336	1.13787	0.038032	-4.89945	675	1.20439e-06	6.43973e-06
O06154			Conserved protein	-0.218895	1.16384	0.0256181	-8.54454	368	4.44089e-16	1.06624e-14
O06299			Possible transcriptional regulatory protein	-0.726267	1.65435	0.0812136	-8.94268	129	3.55271e-15	7.5179e-14
O06307			Conserved protein	-0.217736	1.16291	0.0362062	-6.01379	379	4.26823e-09	3.55259e-08
O06347		cpsA	Possible conserved protein CpsA	-0.310992	1.24056	0.0512317	-6.07031	225	5.37092e-09	4.36846e-08
O06540			Probable integral membrane protein	-0.366327	1.28907	0.0629818	-5.81639	180	2.69448e-08	1.93337e-07
O06553	Rv1155		F420H(2)-dependent reductase Rv1155 (EC 1.-.-.-)	-0.584253	1.49926	0.0911509	-6.40973	237	7.80075e-10	7.52064e-09
O06569			Conserved protein	-0.549243	1.46332	0.101965	-5.38657	263	1.59419e-07	9.90223e-07
O06619			Conserved protein	-0.323464	1.25133	0.0520452	-6.21507	120	7.69102e-09	6.15528e-08
O06796			Possible exported protein	-0.516518	1.4305	0.0732992	-7.04671	103	2.13782e-10	2.25238e-09
O06816			SRPBCC family protein	-0.381228	1.30245	0.0660593	-5.77099	286	2.04728e-08	1.53516e-07
O07169		fadD7	Probable fatty-acid-CoA ligase FadD7 (Fatty-acid-CoA synthetase) (Fatty-acid-CoA synthase)	-0.286975	1.22008	0.0327143	-8.77215	1188	0	0
O07255			Possible dehydrogenase/reductase	-0.269347	1.20526	0.048537	-5.54931	535	4.51789e-08	3.15117e-07
O07412		yrbE1A	Conserved integral membrane protein YrbE1A	-0.865359	1.82179	0.0892776	-9.69291	112	2.22045e-16	5.54445e-15
O07416		mce1D	Mce-family protein Mce1D	-0.389715	1.31013	0.0432836	-9.00377	963	0	0
O07420			Probable conserved Mce associated transmembrane protein	-0.181088	1.13374	0.0208944	-8.66684	386	0	0
O07427	Rv183		Monoacylglycerol lipase (MGL) (EC 3.1.1.23)	-0.601892	1.51771	0.0451676	-13.3258	1507	0	0
O07804			Transposase	-0.393673	1.31373	0.0647799	-6.07709	557	2.27075e-09	2.00356e-08
O33185			Possible bifunctional enzyme long-chain acyl-CoA synthase and lipase	-0.256785	1.19481	0.0429679	-5.97619	1055	3.12066e-09	2.67776e-08
O33189			Probable conserved ATP-binding protein ABC transporter	-0.394345	1.31435	0.0596898	-6.60657	1499	5.44877e-11	6.36016e-10
O33195			Exodeoxyribonuclease VII small subunit	-0.345261	1.27038	0.026832	-12.8675	66	0	0
O33263			Probable oxidoreductase	-0.190298	1.141	0.0346186	-5.49697	1386	4.59324e-08	3.1771e-07
O33283	Rv274	ephG	Epoxide hydrolase EphG (EH) (EC 3.3.2.10) (Cholesterol-5,6-oxide hydrolase) (EC 3.3.2.11)	-1.85573	3.61934	0.0738563	-25.1262	342	0	0
O33336	Rv2794c	pptT	4'-phosphopantetheinyl transferase PptT (PPTase) (EC 2.7.8.7)	-0.705349	1.63054	0.129548	-5.44469	72	6.83915e-07	3.80342e-06
O50398			Conserved protein	-0.139822	1.10177	0.0260118	-5.37531	72	9.00593e-07	4.88865e-06
O50435			Helicase ATP-binding domain-containing protein	-0.259688	1.19722	0.0388769	-6.67975	1241	3.60374e-11	4.30552e-10
O50440	Rv1184c RVBD_1184c	chp2	Diacyltrehalose acyltransferase Chp2 (EC 2.3.1.-)	-0.347584	1.27243	0.0425715	-8.16473	479	2.88658e-15	6.21361e-14
O50443		rocA	L-glutamate gamma-semialdehyde dehydrogenase (EC 1.2.1.88) (L-glutamate gamma-semialdehyde dehydrogenase)	-0.183825	1.13589	0.0271266	-6.77657	944	2.16427e-11	2.71567e-10
O53149			Probable unidentified antibiotic-transport ATP-binding protein ABC transporter	-0.42085	1.33872	0.0511256	-8.23169	818	8.88178e-16	2.07269e-14
O53287			Conserved protein	-0.380922	1.30217	0.0421598	-9.03518	458	0	0
O53291		fecB	Probable FEIII-dicitrate-binding periplasmic lipoprotein FecB	-0.41544	1.33371	0.0494799	-8.39613	524	4.44089e-16	1.06624e-14
O53310			Possible transcriptional regulatory protein (Probably TetR-family)	-0.605336	1.52133	0.0895382	-6.76065	267	8.6176e-11	9.73671e-10
O53323			Probable transcriptional regulatory protein (Probably TetR/AcrR-family)	-0.303806	1.2344	0.0599179	-5.07038	163	1.06889e-06	5.77711e-06
O53343			Probable conserved ATP-binding protein ABC transporter	-0.168495	1.12389	0.0269735	-6.2467	1723	5.26958e-10	5.20085e-09
O53362			Conserved protein	-0.199834	1.14857	0.0355292	-5.62449	1002	2.41284e-08	1.77724e-07
O53379	Rv3329 RVBD_3329		Probable aminotransferase Rv3329 (EC 2.6.1.-)	-0.798846	1.73971	0.0860793	-9.28035	269	0	0
O53404			Conserved protein	-0.190778	1.14138	0.0260826	-7.3144	986	5.34683e-13	8.29257e-12
O53422		fadA3	Probable beta-ketoacyl CoA thiolase FadA3	-0.192663	1.14287	0.0315146	-6.11347	1779	1.19534e-09	1.11789e-08
O53443		phoH2	Probable PHOH-like protein PhoH2 (Phosphate starvation-inducible protein PSIH)	-0.228196	1.17137	0.0448706	-5.08564	921	4.43885e-07	2.548e-06
O53451	Rv113c	mazE3	Antitoxin MazE3	-1.16832	2.24751	0.0976193	-11.9682	84	0	0
O53465	Rv219 RVBD_219	vapC45	Putative ribonuclease VapC45 (RNase VapC45) (EC 3.1.-.-) (Toxin VapC45)	-0.409659	1.32837	0.0712811	-5.74709	305	2.20035e-08	1.6352e-07
O53519		TB16.3	Conserved protein TB16.3	-0.818556	1.76364	0.0632587	-12.9398	558	0	0
O53534			Lactamase_B domain-containing protein	-0.150482	1.10994	0.0223192	-6.74227	85	1.7732e-09	1.59269e-08
O53598			Conserved protein similar to jag protein	-0.264595	1.2013	0.0523419	-5.05512	584	5.76391e-07	3.25622e-06
O53620			Probable aminotransferase	-0.449444	1.36551	0.0663219	-6.77671	707	2.59273e-11	3.20497e-10
O53633			Possible transmembrane acyltransferase	-0.553303	1.46744	0.0368473	-15.0161	64	0	0
O53661			Possible transcriptional regulatory protein (Probably TetR-family)	-0.831214	1.77918	0.0958019	-8.67639	335	2.22045e-16	5.54445e-15
O53666	Rv244c	fadE5	Broad-specificity linear acyl-CoA dehydrogenase FadE5 (Long-chain-acyl-CoA dehydrogenase) (EC 1.3.8.8) (Medium-chain-acyl-CoA dehydrogenase) (EC 1.3.8.7) (Short-chain-acyl-CoA dehydrogenase) (EC 1.3.8.1)	-0.125712	1.09105	0.0233672	-5.37984	1853	8.40151e-08	5.56461e-07
O53671				-0.634124	1.552	0.112163	-5.65358	83	2.16388e-07	1.32431e-06
O53672	Rv25c		Uncharacterized protein Rv0250c	-0.591702	1.50702	0.0623699	-9.48697	461	0	0
O53673		hsp	Heat shock protein Hsp (Heat-stress-induced ribosome-binding protein A)	-0.563724	1.47808	0.0233649	-24.1269	288	0	0
O53682			MPAB_Lcp_cat domain-containing protein	-1.70353	3.25696	0.238355	-7.14701	58	1.6598e-09	1.5071e-08
O53740			Conserved protein	-0.33918	1.26504	0.0414865	-8.17567	690	1.33227e-15	3.05199e-14
O53777			Conserved protein	-0.128825	1.0934	0.0241595	-5.33226	1361	1.13447e-07	7.30095e-07
O53816		mmsA	Probable methylmalonate-semialdehyde dehydrogenase MmsA (Methylmalonic acid semialdehyde dehydrogenase) (MMSDH)	-0.225432	1.16913	0.0288653	-7.80977	1359	1.15463e-14	2.28819e-13
O53871	Rv859	fadA	Putative acyltransferase Rv0859 (EC 2.3.1.-)	-0.333301	1.25989	0.0326945	-10.1944	1327	0	0
O53872		fadB	3-hydroxyacyl-CoA dehydrogenase (EC 1.1.1.35)	-0.28897	1.22177	0.0239108	-12.0853	3913	0	0
O53905			Conserved protein	-0.245679	1.18565	0.0483374	-5.08258	324	6.30583e-07	3.55432e-06
O69714			Conserved protein	-1.07571	2.10776	0.0189854	-56.6597	185	0	0
O69715			DUF4871 domain-containing protein	-0.618392	1.53516	0.0958161	-6.45394	138	1.71586e-09	1.55235e-08
O69725		proX	Possible osmoprotectant (Glycine betaine/carnitine/choline/L-proline) binding lipoprotein ProX	-0.711805	1.63785	0.0717239	-9.92425	82	8.88178e-16	2.07269e-14
O69730	Rv3765c	tcrX	Probable transcriptional regulatory protein TcrX	-0.284871	1.2183	0.0458188	-6.21734	671	8.8872e-10	8.50243e-09
O86327		rsfS	Ribosomal silencing factor RsfS	-0.762079	1.69593	0.0611083	-12.471	69	0	0
P0CH91	Rv643c	mmaA3	Methoxy mycolic acid synthase MmaA3 (EC 2.1.1.-) (Mycolic acid methyltransferase) (MA-MT) (S-adenosylmethionine-dependent methyltransferase) (AdoMet-MT) (SAM-MT)	-0.269013	1.20498	0.0436712	-6.15997	1331	9.6204e-10	9.16239e-09
P71658		mihF	Integration host factor MihF	-0.175064	1.12901	0.0311979	-5.61141	911	2.66262e-08	1.91601e-07
P71704			Conserved protein	-0.480845	1.39556	0.0707514	-6.79627	273	6.72888e-11	7.74287e-10
P71733			Conserved protein	-0.217678	1.16286	0.0292421	-7.44398	915	2.25375e-13	3.70238e-12
P71741	Rv242		Trehalase (EC 3.2.1.28) (Alpha,alpha-trehalase) (Alpha,alpha-trehalose glucohydrolase)	-0.197217	1.14648	0.0406769	-4.84838	1035	1.43545e-06	7.57783e-06
P71787			Probable membrane protein	-0.710692	1.63659	0.0581122	-12.2297	198	0	0
P71791		epiA	GDP-L-fucose synthase (EC 1.1.1.271) (GDP-4-keto-6-deoxy-D-mannose-3,5-epimerase-4-reductase)	-0.232894	1.17519	0.0289563	-8.04295	587	4.88498e-15	9.9982e-14
P71792			Conserved protein	-0.285299	1.21866	0.0369396	-7.7234	611	4.66294e-14	8.4988e-13
P71814		phoP	Possible two component system response transcriptional positive regulator PhoP	-0.2522	1.19102	0.0342144	-7.37117	969	3.62155e-13	5.81457e-12
P71815		phoR	Histidine kinase (EC 2.7.13.3)	-0.863271	1.81916	0.136111	-6.34242	176	1.84858e-09	1.65445e-08
P71905		rne	Possible ribonuclease E Rne	-0.138168	1.10051	0.0258341	-5.34827	2347	9.73988e-08	6.34999e-07
P72047		rfbE	Probable O-antigen/lipopolysaccharide transport ATP-binding protein ABC transporter RfbE	-0.221592	1.16602	0.0386083	-5.73948	888	1.30282e-08	9.97896e-08
P95125	Rv297c	lipN	Carboxylic ester hydrolase LipN (EC 3.1.1.-)	-0.335167	1.26152	0.0371685	-9.0175	1265	0	0
P95159			Possible oxidoreductase	-0.219827	1.16459	0.0233134	-9.42921	1384	0	0
P95198			Conserved protein	-0.237889	1.17927	0.0442921	-5.3709	160	2.71823e-07	1.61605e-06
P95202			Possible secreted protein	-0.410749	1.32938	0.0484954	-8.46987	138	3.26406e-14	6.03367e-13
P95286			Probable short-chain type dehydrogenase/reductase	-0.678832	1.60084	0.0902922	-7.51817	202	1.7768e-12	2.62525e-11
P96277			Tuberculin related peptide	-0.434842	1.35176	0.0770099	-5.64657	74	2.86403e-07	1.69869e-06
P96379	Rv121	mazG	Nucleoside triphosphate pyrophosphohydrolase (NTP-PPase) (EC 3.6.1.8)	-0.279919	1.21413	0.0479168	-5.84177	619	8.34913e-09	6.66063e-08
P96414		fadE4	Probable acyl-CoA dehydrogenase FadE4	-0.160392	1.11759	0.0300839	-5.33147	2377	1.06615e-07	6.89683e-07
P96818			SnoaL-like domain-containing protein	-0.155733	1.11399	0.0281579	-5.53069	462	5.34719e-08	3.64145e-07
P96834		pntB	NAD(P) transhydrogenase subunit beta (EC 7.1.1.1) (Nicotinamide nucleotide transhydrogenase subunit beta)	-0.268097	1.20422	0.0432383	-6.20046	250	2.31249e-09	2.0332e-08
P96878			Carbonic anhydrase (EC 4.2.1.1)	-0.225352	1.16906	0.0410427	-5.49066	1261	4.83753e-08	3.33683e-07
P96886	Rv3281	accE5	Biotin-dependent acetyl-/propionyl-coenzyme A carboxylase epsilon subunit	-0.212431	1.15864	0.0302737	-7.01701	582	6.32649e-12	8.63238e-11
P96900			Probable transcriptional regulatory protein (Probably TetR-family)	-0.275189	1.21015	0.0472903	-5.81915	1240	7.52187e-09	6.03926e-08
P9WF69	Rv1242	vapC33	Ribonuclease VapC33 (RNase VapC33) (EC 3.1.-.-) (Toxin VapC33)	-0.530711	1.44464	0.0743049	-7.14234	170	2.56475e-11	3.18616e-10
P9WFB9	Rv31	vapC2	Ribonuclease VapC2 (RNase VapC2) (EC 3.1.-.-) (Toxin VapC2)	-0.245017	1.18511	0.0475387	-5.15405	144	8.26217e-07	4.54419e-06
P9WFD1	Rv226c		Universal stress protein Rv2026c (USP Rv2026c)	-0.269266	1.20519	0.0382569	-7.03836	315	1.2214e-11	1.61063e-10
P9WFD7	Rv2623		Universal stress protein Rv2623 (USP Rv2623)	-0.373828	1.29579	0.0651907	-5.73437	1161	1.24712e-08	9.58172e-08
P9WFE1	Rv2678c	hemE	Uroporphyrinogen decarboxylase (UPD) (URO-D) (EC 4.1.1.37)	-0.334305	1.26077	0.0609556	-5.4844	279	9.30053e-08	6.07943e-07
P9WFH5	Rv3767c		Putative S-adenosyl-L-methionine-dependent methyltransferase Rv3767c (EC 2.1.1.-)	-0.199243	1.1481	0.0369442	-5.39309	1007	8.63062e-08	5.67122e-07
P9WFI5	Rv731c		Putative S-adenosyl-L-methionine-dependent methyltransferase Rv0731c (EC 2.1.1.-)	-0.145023	1.10575	0.0298593	-4.85686	1058	1.37238e-06	7.29114e-06
P9WFI9	Rv281		Putative S-adenosyl-L-methionine-dependent methyltransferase Rv0281 (EC 2.1.1.-)	-0.224377	1.16827	0.040744	-5.507	1069	4.57051e-08	3.1771e-07
P9WFJ3	Rv146		Putative S-adenosyl-L-methionine-dependent methyltransferase Rv0146 (EC 2.1.1.-)	-0.173543	1.12782	0.0323656	-5.36196	1162	9.92537e-08	6.44731e-07
P9WFJ7	Rv1481		UPF0353 protein Rv1481	-0.443233	1.35965	0.0584008	-7.58951	321	3.51497e-13	5.69927e-12
P9WFJ9	Rv637		UPF0336 protein Rv0637	-0.226783	1.17022	0.0318939	-7.11054	571	3.47011e-12	4.89541e-11
P9WFK3	Rv54c		UPF0336 protein Rv0504c	-0.450717	1.36672	0.0301964	-14.9262	215	0	0
P9WFM3	Rv111c		Putative transport protein Rv1101c	-0.676515	1.59827	0.0995157	-6.79807	140	2.81858e-10	2.90826e-09
P9WFR5	Rv386c		Decaprenyl-phosphate phosphoribosyltransferase (EC 2.4.2.45) (5-phospho-alpha-D-ribose-1-diphosphate:decaprenyl-phosphate 5-phosphoribosyltransferase) (DPPR synthase)	-1.03714	2.05215	0.171689	-6.04079	80	4.59227e-08	3.1771e-07
P9WFS9	Rv2448c	valS	Valine--tRNA ligase (EC 6.1.1.9) (Valyl-tRNA synthetase) (ValRS)	-0.25311	1.19177	0.0338919	-7.46816	1516	1.36557e-13	2.31962e-12
P9WFT1	Rv1689	tyrS	Tyrosine--tRNA ligase (EC 6.1.1.1) (Tyrosyl-tRNA synthetase) (TyrRS)	-0.399118	1.3187	0.0409309	-9.75104	561	0	0
P9WFT3	Rv3336c	trpS	Tryptophan--tRNA ligase (EC 6.1.1.2) (Tryptophanyl-tRNA synthetase) (TrpRS)	-0.275021	1.21001	0.0362753	-7.58148	648	1.18794e-13	2.04571e-12
P9WFT5	Rv2614c	thrS	Threonine--tRNA ligase (EC 6.1.1.3) (Threonyl-tRNA synthetase) (ThrRS)	-0.252121	1.19096	0.0334657	-7.53372	1420	8.74856e-14	1.53839e-12
P9WFT9	Rv2845c	proS	Proline--tRNA ligase (EC 6.1.1.15) (Prolyl-tRNA synthetase) (ProRS)	-0.185881	1.13751	0.0332024	-5.59841	1752	2.5065e-08	1.8247e-07
P9WFU9	Rv3598c	lysS1	Lysine--tRNA ligase 1 (EC 6.1.1.6) (Lysyl-tRNA synthetase 1) (LysRS 1)	-0.334916	1.2613	0.0350287	-9.56119	1057	0	0
P9WFV5	Rv258c	hisS	Histidine--tRNA ligase (EC 6.1.1.21) (Histidyl-tRNA synthetase) (HisRS)	-0.264982	1.20162	0.0469015	-5.64976	723	2.31125e-08	1.70745e-07
P9WFW3	Rv2572c	aspS	Aspartate--tRNA(Asp/Asn) ligase (EC 6.1.1.23) (Aspartyl-tRNA synthetase) (AspRS) (Non-discriminating aspartyl-tRNA synthetase) (ND-AspRS)	-0.188482	1.13956	0.030023	-6.27793	1055	5.00391e-10	4.95824e-09
P9WFX9	Rv1612	trpB	Tryptophan synthase beta chain (EC 4.2.1.20)	-0.288508	1.22138	0.0262104	-11.0074	1189	0	0
P9WFY9	Rv28c	trmB	tRNA (guanine-N(7)-)-methyltransferase (EC 2.1.1.33) (tRNA (guanine(46)-N(7))-methyltransferase) (tRNA(m7G46)-methyltransferase)	-0.533034	1.44697	0.0915962	-5.81939	272	1.65767e-08	1.25811e-07
P9WFZ9	Rv1282c		Putative peptide transport permease protein Rv1282c	-0.78733	1.72588	0.105856	-7.43773	151	7.16227e-12	9.66713e-11
P9WG39	Rv182	ilvG	Acetolactate synthase large subunit IlvG (ALS) (EC 2.2.1.6) (Acetohydroxy-acid synthase large subunit) (AHAS)	-0.230946	1.1736	0.0352764	-6.54676	886	9.94556e-11	1.10866e-09
P9WG45	Rv5	gyrB	DNA gyrase subunit B (EC 5.6.2.2)	-0.157609	1.11544	0.0237053	-6.64869	2573	3.59797e-11	4.30552e-10
P9WG47	Rv6	gyrA	DNA gyrase subunit A (EC 5.6.2.2) (Type IIA topoisomerase subunit GyrA)	-0.12713	1.09212	0.0248702	-5.11174	3156	3.38209e-07	1.97315e-06
P9WG51	Rv141		Lysoplasmalogenase (EC 3.3.2.2)	-0.653453	1.57293	0.0469348	-13.9226	18	4.45635e-11	5.2737e-10
P9WGJ3	Rv55c	serB1	Phosphoserine phosphatase SerB1 (PSP) (PSPase) (EC 3.1.3.3) (O-phosphoserine phosphohydrolase)	-0.280161	1.21433	0.0506957	-5.52634	505	5.24688e-08	3.58944e-07
P9WGM3	Rv1626	pdtaR	Probable transcriptional regulatory protein PdtaR	-0.173848	1.12806	0.0334743	-5.19347	1334	2.38472e-07	1.44181e-06
P9WGN3	Rv732	secY	Protein translocase subunit SecY	-0.588811	1.50401	0.0749136	-7.85987	155	6.0485e-13	9.3229e-12
P9WGR1	Rv1484	inhA	Enoyl-[acyl-carrier-protein] reductase [NADH] (ENR) (Enoyl-ACP reductase) (EC 1.3.1.9) (FAS-II enoyl-ACP reductase) (NADH-dependent 2-trans-enoyl-ACP reductase)	-0.210557	1.15713	0.0416116	-5.06004	983	5.00101e-07	2.85103e-06
P9WGS9	Rv3791	dprE2	Decaprenylphosphoryl-2-keto-beta-D-erythro-pentose reductase (EC 1.1.1.333) (Decaprenyl-phospho-2'-keto-D-arabinose reductase) (Decaprenylphospho-beta-D-erythro-pentofuranosid-2-ulose 2-reductase) (Decaprenylphosphoryl-beta-D-ribofuranose 2'-epimerase subunit DprE2) (Decaprenyl-phosphoribose 2'-epimerase subunit 2) (NAD-dependent decaprenylphosphoryl-D-2-keto-erythropentose reductase)	-0.696319	1.62037	0.0571531	-12.1834	791	0	0
P9WGU1	Rv934	pstS1	Phosphate-binding protein PstS 1 (PBP 1) (PhoS1) (PstS-1) (38-kDa glycolipoprotein) (38-kDa lipoprotein) (P38) (Antigen Ag78) (Protein antigen B) (Pab)	-0.332278	1.259	0.0480861	-6.91007	826	9.68114e-12	1.29967e-10
P9WGV1	Rv1392	metK	S-adenosylmethionine synthase (AdoMet synthase) (EC 2.5.1.6) (MAT) (Methionine adenosyltransferase)	-0.23333	1.17555	0.0323448	-7.21382	1941	7.7649e-13	1.18225e-11
P9WGV5	Rv2953		Trans-acting enoyl reductase (EC 1.3.1.-)	-0.151333	1.1106	0.0253047	-5.98042	1851	2.66467e-09	2.31031e-08
P9WGY9	Rv667	rpoB	DNA-directed RNA polymerase subunit beta (RNAP subunit beta) (EC 2.7.7.6) (RNA polymerase subunit beta) (Transcriptase subunit beta)	-0.103398	1.0743	0.0170381	-6.06862	4540	1.39521e-09	1.29511e-08
P9WGZ1	Rv3457c	rpoA	DNA-directed RNA polymerase subunit alpha (RNAP subunit alpha) (EC 2.7.7.6) (RNA polymerase subunit alpha) (Transcriptase subunit alpha)	-0.295137	1.227	0.0377705	-7.81395	2152	8.43769e-15	1.69911e-13
P9WGZ7	Rv134	rph	Ribonuclease PH (RNase PH) (EC 2.7.7.56) (tRNA nucleotidyltransferase)	-0.325392	1.25301	0.0300648	-10.823	873	0	0
P9WH43	Rv163	rpsA	30S ribosomal protein S1	-0.169981	1.12504	0.027208	-6.24746	2416	4.91479e-10	4.88934e-09
P9WH79	Rv56	rplI	50S ribosomal protein L9	-0.510336	1.42438	0.0403662	-12.6427	629	0	0
P9WH83	Rv716	rplE	50S ribosomal protein L5	-0.279662	1.21391	0.0367954	-7.60045	1131	6.17284e-14	1.10097e-12
P9WHB5	Rv115c	rplY	50S ribosomal protein L25 (General stress protein CTC)	-0.285957	1.21922	0.0478792	-5.97248	735	3.63811e-09	3.08992e-08
P9WHB9	Rv73	rplW	50S ribosomal protein L23	-0.138815	1.101	0.0166651	-8.32972	382	1.33227e-15	3.05199e-14
P9WHD3	Rv3456c	rplQ	50S ribosomal protein L17	-0.141609	1.10313	0.0262391	-5.39685	362	1.22886e-07	7.82769e-07
P9WHD5	Rv78	rplP	50S ribosomal protein L16	-0.272244	1.20768	0.0373966	-7.2799	477	1.38689e-12	2.06135e-11
P9WHD9	Rv714	rplN	50S ribosomal protein L14	-0.231812	1.17431	0.0294151	-7.88074	389	3.28626e-14	6.03367e-13
P9WHF3	Rv1297	rho	Transcription termination factor Rho (EC 3.6.4.-) (ATP-dependent helicase Rho)	-0.307815	1.23783	0.0336112	-9.1581	2550	0	0
P9WHN7	Rv114c	pth	Peptidyl-tRNA hydrolase (PTH) (EC 3.1.1.29)	-0.759608	1.69303	0.0968521	-7.84298	138	1.08091e-12	1.61619e-11
P9WHP9	Rv3455c	truA	tRNA pseudouridine synthase A (EC 5.4.99.12) (tRNA pseudouridine(38-40) synthase) (tRNA pseudouridylate synthase I) (tRNA-uridine isomerase I)	-0.424735	1.34233	0.0622952	-6.8181	246	7.08922e-11	8.12008e-10
P9WHQ9	Rv3624c	hpt	Hypoxanthine-guanine phosphoribosyltransferase (HGPRT) (HGPRTase) (EC 2.4.2.8)	-0.255444	1.1937	0.0480748	-5.31346	214	2.69278e-07	1.60858e-06
P9WHS7	Rv289c	pepE	Probable dipeptidase PepE (EC 3.4.13.-)	-0.366959	1.28963	0.0734812	-4.99392	261	1.08371e-06	5.84454e-06
P9WHV5	Rv496	ppx1	Exopolyphosphatase 1 (ExopolyPase 1) (EC 3.6.1.11) (MTB-PPX1)	-0.182241	1.13464	0.0315477	-5.77667	1039	1.00606e-08	7.87505e-08
P9WHW1	Rv2582	ppiB	Probable peptidyl-prolyl cis-trans isomerase B (PPIase B) (EC 5.2.1.8) (Rotamase B)	-0.87286	1.83129	0.0975142	-8.95111	140	1.77636e-15	3.996e-14
P9WI95	Rv821c	phoU2	Phosphate-specific transport system accessory protein PhoU homolog 2 (Pst system accessory protein PhoU homolog 2)	-0.180151	1.133	0.0347372	-5.18611	1111	2.5503e-07	1.53448e-06
P9WIB3	Rv235c	plcB	Phospholipase C B (PLC-B) (EC 3.1.4.3) (Mycobacterial phospholipase C B)	-0.366733	1.28943	0.0524884	-6.98694	389	1.22555e-11	1.61063e-10
P9WIB7	Rv2951c		Phthiodiolone/phenolphthiodiolone dimycocerosates ketoreductase (EC 1.2.-.-)	-0.136504	1.09924	0.0248605	-5.49079	2005	4.5096e-08	3.15117e-07
P9WIC1	Rv948c		Intracellular chorismate mutase (CM) (EC 5.4.99.5)	-0.783215	1.72096	0.135998	-5.759	169	3.90686e-08	2.75577e-07
P9WID1	Rv1437	pgk	Phosphoglycerate kinase (EC 2.7.2.3)	-0.143663	1.10471	0.0279166	-5.14615	1606	2.9861e-07	1.76689e-06
P9WIH3	Rv211	pckG	Phosphoenolpyruvate carboxykinase [GTP] (PEP carboxykinase) (PEPCK) (EC 4.1.1.32) (GTP-dependent phosphoenolpyruvate carboxykinase) (GTP-PEPCK)	-0.174578	1.12863	0.0303431	-5.75345	2255	9.93339e-09	7.8083e-08
P9WIM5	Rv2959c		Rhamnosyl O-methyltransferase (EC 2.1.1.-)	-0.610108	1.52637	0.103614	-5.88825	296	1.05788e-08	8.22902e-08
P9WIM7	Rv178	pra	Proline-rich antigen homolog (Pra)	-0.968133	1.95631	0.0809939	-11.9532	275	0	0
P9WIP1	Rv1926c	mpt63	Immunogenic protein MPT63 (16 kDa immunoprotective extracellular protein) (Antigen MPT63)	-0.164371	1.12068	0.0322616	-5.09493	406	5.35519e-07	3.03218e-06
P9WIQ3	Rv316	fprA	NADPH-ferredoxin reductase FprA (NFR) (EC 1.18.1.2)	-0.169565	1.12472	0.0320162	-5.29624	757	1.55092e-07	9.70591e-07
P9WIR5	Rv2641	cadI	Cadmium-induced protein CadI	-0.32148	1.24961	0.0585326	-5.49232	587	5.91477e-08	3.99167e-07
P9WIS3	Rv2497c	bkdA	3-methyl-2-oxobutanoate dehydrogenase subunit alpha (EC 1.2.4.4) (Branched-chain alpha-ketoacid dehydrogenase E1 component subunit alpha) (BCKADH E1-alpha)	-0.19054	1.14119	0.0315162	-6.04578	1092	2.03835e-09	1.8113e-08
P9WIS5	Rv1248c	kgd	Multifunctional 2-oxoglutarate metabolism enzyme (2-hydroxy-3-oxoadipate synthase) (HOA synthase) (HOAS) (EC 2.2.1.5) (2-oxoglutarate carboxy-lyase) (2-oxoglutarate decarboxylase) (Alpha-ketoglutarate decarboxylase) (KG decarboxylase) (KGD) (EC 4.1.1.71) (Alpha-ketoglutarate-glyoxylate carboligase) [Includes: 2-oxoglutarate dehydrogenase E1 component (ODH E1 component) (EC 1.2.4.2) (Alpha-ketoglu…	-0.138174	1.10051	0.0225863	-6.11758	3982	1.04164e-09	9.81498e-09
P9WIT1	Rv228		Uncharacterized FAD-linked oxidoreductase Rv2280 (EC 1.-.-.-)	-0.333045	1.25967	0.0395293	-8.42527	786	2.22045e-16	5.54445e-15
P9WIT3	Rv1771		L-gulono-1,4-lactone dehydrogenase (EC 1.1.2.-)	-0.222541	1.16679	0.037565	-5.92416	1366	3.96723e-09	3.32422e-08
P9WIT9	Rv1656	argF	Ornithine carbamoyltransferase (OTCase) (EC 2.1.3.3)	-0.185249	1.13701	0.034551	-5.36161	408	1.38371e-07	8.72508e-07
P9WIU9	Rv639	nusG	Transcription termination/antitermination protein NusG	-0.214498	1.1603	0.0354935	-6.04331	784	2.33283e-09	2.03674e-08
P9WIV7	Rv315	nuoF	NADH-quinone oxidoreductase subunit F (EC 7.1.1.-) (NADH dehydrogenase I subunit F) (NDH-1 subunit F)	-0.186624	1.1381	0.0323176	-5.77468	1002	1.02793e-08	8.02109e-08
P9WIW5	Rv3157	nuoM	NADH-quinone oxidoreductase subunit M (EC 7.1.1.-) (NADH dehydrogenase I subunit M) (NDH-1 subunit M)	-0.242588	1.18311	0.0432424	-5.60996	129	1.17951e-07	7.5326e-07
P9WIZ7	Rv3131		Putative NAD(P)H nitroreductase Rv3131	-0.338978	1.26486	0.041964	-8.07782	700	2.88658e-15	6.21361e-14
P9WIZ9	Rv232	acg	Putative NAD(P)H nitroreductase acg (EC 1.-.-.-)	-0.257614	1.1955	0.0305122	-8.44297	1342	0	0
P9WJ03	Rv2391	sir	Sulfite reductase [ferredoxin] (EC 1.8.7.1)	-0.136536	1.09926	0.0237669	-5.74482	1977	1.06315e-08	8.24438e-08
P9WJ23	Rv253A	vapB39	Antitoxin VapB39	-0.206472	1.15386	0.0385837	-5.35126	55	1.75019e-06	9.10465e-06
P9WJ29	Rv1982A	vapB36	Putative antitoxin VapB36	-0.472697	1.3877	0.0727449	-6.49801	216	5.53508e-10	5.42004e-09
P9WJ73	Rv2179c RVBD_2179c		3'-5' exoribonuclease Rv2179c (EC 3.1.13.-)	-0.610111	1.52638	0.061315	-9.95044	113	0	0
P9WJA9	Rv1827	garA	Glycogen accumulation regulator GarA	-0.582072	1.497	0.0848108	-6.86318	415	2.46252e-11	3.07446e-10
P9WJB7	Rv3849	espR	Nucleoid-associated protein EspR (ESX-1 transcriptional regulatory protein EspR)	-0.547698	1.46175	0.0715228	-7.65767	833	5.24025e-14	9.48182e-13
P9WJE1				-1.64464	3.12671	0.100152	-16.4215	133	0	0
P9WJH5	Rv3148	nuoD	NADH-quinone oxidoreductase subunit D (EC 7.1.1.-) (NADH dehydrogenase I subunit D) (NDH-1 subunit D)	-0.16188	1.11874	0.0336472	-4.8111	1709	1.63303e-06	8.54859e-06
P9WJJ5	Rv2421c	nadD	Probable nicotinate-nucleotide adenylyltransferase (EC 2.7.7.18) (Deamido-NAD(+) diphosphorylase) (Deamido-NAD(+) pyrophosphorylase) (Nicotinate mononucleotide adenylyltransferase) (NaMN adenylyltransferase)	-0.346921	1.27184	0.0483544	-7.17455	331	4.78684e-12	6.60372e-11
P9WJJ7	Rv1596	nadC	Nicotinate-nucleotide pyrophosphorylase [carboxylating] (EC 2.4.2.19) (Quinolinate phosphoribosyltransferase [decarboxylating]) (QAPRTase)	-0.628916	1.5464	0.0534633	-11.7635	637	0	0
P9WJM9	Rv213c	mshC	L-cysteine:1D-myo-inositol 2-amino-2-deoxy-alpha-D-glucopyranoside ligase (L-Cys:GlcN-Ins ligase) (EC 6.3.1.13) (Mycothiol ligase) (MSH ligase)	-0.276641	1.21137	0.0466678	-5.92789	938	4.30812e-09	3.56205e-08
P9WJN1	Rv182	mca	Mycothiol S-conjugate amidase (EC 3.5.1.115)	-0.371605	1.29379	0.0417546	-8.89974	794	0	0
P9WJV5	Rv26c	mmpL3	Trehalose monomycolate exporter MmpL3 (TMM exporter MmpL3) (MmpL3 transporter) (Mycobacterial membrane protein large 3)	-0.236768	1.17835	0.036774	-6.43847	1184	1.75e-10	1.87543e-09
P9WJV9	Rv42c	mmpL1	Probable transport protein MmpL1	-0.46136	1.37684	0.0348714	-13.2303	9	3.3391e-07	1.95263e-06
P9WJY3	Rv141c		Probable triacylglyceride transporter Rv1410c (MFS-type drug efflux transporter P55)	-0.842529	1.79319	0.0518485	-16.2498	76	0	0
P9WJY5	Rv2846c	efpA	Uncharacterized MFS-type transporter EfpA (Efflux protein A)	-0.451299	1.36727	0.0670489	-6.73089	33	1.14168e-07	7.32844e-07
P9WK01	Rv3342		Uncharacterized methyltransferase Rv3342 (EC 2.1.1.-)	-0.262075	1.1992	0.0465169	-5.63397	411	3.27292e-08	2.32835e-07
P9WK17	Rv1837c	glcB	Malate synthase G (EC 2.3.3.9)	-0.25835	1.19611	0.0228594	-11.3017	2834	0	0
P9WK55	Rv127c	lprA	Lipoprotein LprA	-0.516603	1.43058	0.0713579	-7.23961	464	1.88094e-12	2.76277e-11
P9WK63	Rv3584	lpqE	Putative lipoprotein LpqE	-0.494611	1.40894	0.0424778	-11.644	641	0	0
P9WK93	Rv1614	lgt	Phosphatidylglycerol--prolipoprotein diacylglyceryl transferase (EC 2.5.1.145)	-0.421512	1.33933	0.0637193	-6.61513	184	3.91866e-10	3.92967e-09
P9WK95	Rv2987c	leuD	3-isopropylmalate dehydratase small subunit (EC 4.2.1.33) (Alpha-IPM isomerase) (IPMI) (Isopropylmalate isomerase)	-0.268622	1.20466	0.0306008	-8.77826	655	0	0
P9WKB3	Rv2484c		Putative diacyglycerol O-acyltransferase Rv2484c (EC 2.3.1.20) (Putative triacylglycerol synthase Rv2484c)	-0.528989	1.44292	0.107842	-4.9052	216	1.83499e-06	9.52592e-06
P9WKC9	Rv313c	tgs1	Probable diacyglycerol O-acyltransferase tgs1 (TGS1) (EC 2.3.1.20) (Probable triacylglycerol synthase tgs1)	-0.204913	1.15262	0.0321975	-6.36427	1053	2.92286e-10	3.00345e-09
P9WKD3	Rv268c	blaC	Beta-lactamase (EC 3.5.2.6) (Ambler class A beta-lactamase)	-0.504224	1.41836	0.0536505	-9.39831	290	0	0
P9WKE3	Rv117c	prs	Ribose-phosphate pyrophosphokinase (RPPK) (EC 2.7.6.1) (5-phospho-D-ribosyl alpha-1-diphosphate) (Phosphoribosyl diphosphate synthase) (Phosphoribosyl pyrophosphate synthase) (P-Rib-PP synthase) (PRPP synthase) (PRPPase)	-0.243426	1.1838	0.0263532	-9.23704	1664	0	0
P9WKG7	Rv111	ispE	4-diphosphocytidyl-2-C-methyl-D-erythritol kinase (CMK) (EC 2.7.1.148) (4-(cytidine-5'-diphospho)-2-C-methyl-D-erythritol kinase) [Cleaved into: 4-diphosphocytidyl-2-C-methyl-D-erythritol kinase, propeptide removed]	-0.623506	1.54062	0.0632274	-9.86133	393	0	0
P9WKH3	Rv3592	mhuD	Heme oxygenase (mycobilin-producing) (EC 1.14.99.57) (Mycobacterial heme utilization, degrader) (MHUD)	-1.10255	2.14735	0.0662957	-16.6309	311	0	0
P9WKI9	Rv271c	suhB	Inositol-1-monophosphatase SuhB (I-1-Pase) (IMPase) (Inositol-1-phosphatase) (EC 3.1.3.25)	-0.27797	1.21249	0.0457409	-6.07705	483	2.48574e-09	2.16268e-08
P9WKJ1	Rv2131c	cysQ	3'-phosphoadenosine 5'-phosphate phosphatase (PAP phosphatase) (EC 3.1.3.7) (3'(2'),5'-bisphosphate nucleotidase) (3'(2'),5-bisphosphonucleoside 3'(2')-phosphohydrolase) (D-fructose-1,6-bisphosphate 1-phosphohydrolase) (DPNPase) (Fructose-1,6-bisphosphatase) (FBPase) (EC 3.1.3.11) (Inositol-1-monophosphatase) (I-1-Pase) (IMPase) (EC 3.1.3.25) (Inositol-1-phosphatase)	-0.277491	1.21209	0.0393743	-7.04753	1012	3.36486e-12	4.7739e-11
P9WKJ3	Rv32c	ilvH	Putative acetolactate synthase small subunit (EC 2.2.1.6) (Acetohydroxy-acid synthase small subunit) (AHAS) (ALS)	-0.249323	1.18865	0.0368081	-6.77359	571	3.13156e-11	3.79588e-10
P9WKK3	Rv3462c	infA	Translation initiation factor IF-1	-0.388989	1.30948	0.05217	-7.45617	292	1.02029e-12	1.53474e-11
P9WKP1	Rv94c		Uncharacterized protein Rv0940c	-0.321064	1.24925	0.0421539	-7.61647	1061	5.75096e-14	1.0331e-12
P9WKQ3	Rv887c		Uncharacterized protein Rv0887c	-0.805077	1.74724	0.159555	-5.04576	139	1.38901e-06	7.34822e-06
P9WKU1	Rv498		Uncharacterized protein Rv0498	-0.732137	1.6611	0.0844982	-8.66453	163	4.44089e-15	9.24076e-14
P9WKU7	Rv493c		Uncharacterized protein Rv0493c	-0.272928	1.20826	0.0535891	-5.09297	576	4.7831e-07	2.73305e-06
P9WKZ3	Rv344c		dTDP-4-amino-4,6-dideoxyglucose formyltransferase (dTDP-Qui4N formyltransferase) (EC 2.1.2.-) (Sugar N-formyltransferase Rv3404c)	-0.291372	1.2238	0.0485865	-5.99698	992	2.81257e-09	2.42172e-08
P9WL31	Rv2895c		Uncharacterized protein Rv2895c	-0.657292	1.57712	0.0736577	-8.9236	404	0	0
P9WL43	Rv2716		Uncharacterized protein Rv2716	-0.195123	1.14482	0.0314237	-6.20942	569	1.0264e-09	9.70805e-09
P9WL45	Rv2676c	chdC	Coproheme decarboxylase (EC 1.3.98.5) (Coproheme III oxidative decarboxylase) (Hydrogen peroxide-dependent heme synthase) (Iron-coproporphyrin oxidative decarboxylase)	-0.19905	1.14794	0.0335175	-5.9387	789	4.30468e-09	3.56205e-08
P9WL63	Rv2629		Uncharacterized protein Rv2629	-0.230288	1.17307	0.0290483	-7.92775	1457	4.44089e-15	9.24076e-14
P9WLB1				-0.643848	1.56249	0.0920078	-6.99776	48	7.41157e-09	5.9699e-08
P9WLD1	Rv235		Uncharacterized protein Rv2305	-0.50527	1.41939	0.0429867	-11.7541	777	0	0
P9WLI7	Rv223		Uncharacterized protein Rv2203	-0.693012	1.61666	0.101795	-6.80794	383	3.83826e-11	4.56388e-10
P9WLL9	Rv267c		Uncharacterized protein Rv2067c	-0.190033	1.14079	0.0318841	-5.96013	867	3.66372e-09	3.10112e-08
P9WLM9	Rv28c		Uncharacterized protein Rv2008c	-0.301381	1.23232	0.0575694	-5.23509	483	2.46461e-07	1.4865e-06
P9WLR1	Rv1834	lipZ	Putative hydrolase LipZ (EC 3.-.-.-)	-1.96529	3.90491	0.269793	-7.28443	50	2.15563e-09	1.90873e-08
P9WLR5	Rv1829		Uncharacterized protein Rv1829	-0.313615	1.24282	0.0553718	-5.66379	736	2.12387e-08	1.58307e-07
P9WLT5	Rv1591		Uncharacterized protein Rv1591	-0.88885	1.8517	0.102621	-8.66149	136	1.19904e-14	2.35748e-13
P9WLU7	Rv1546		Uncharacterized protein Rv1546	-0.200579	1.14916	0.0276872	-7.24446	345	2.85771e-12	4.10098e-11
P9WM39	Rv1288		Esterase Rv1288 (EC 3.1.1.-)	-0.258465	1.1962	0.0451494	-5.72465	471	1.8477e-08	1.39387e-07
P9WM59	Rv119c		Uncharacterized protein Rv1109c	-0.4436	1.35999	0.0703837	-6.3026	192	1.96062e-09	1.74845e-08
P9WM91	Rv36c		Uncharacterized protein Rv0036c	-0.245361	1.18539	0.0460604	-5.32694	1466	1.15466e-07	7.3928e-07
P9WMF1	Rv88		Uncharacterized HTH-type transcriptional regulator Rv0880	-0.423506	1.34118	0.06674	-6.34561	293	8.39472e-10	8.06216e-09
P9WMJ9	Rv35	dnaK	Chaperone protein DnaK (HSP70) (Heat shock 70 kDa protein) (Heat shock protein 70)	-0.235735	1.17751	0.0402657	-5.85449	4182	5.15179e-09	4.20393e-08
P9WMK1	Rv231c	hspX	Alpha-crystallin (Acr) (14 kDa antigen) (16 kDa antigen) (HSP 16.3) (Nox16)	-0.095251	1.06825	0.0150085	-6.34646	871	3.53971e-10	3.59295e-09
P9WML3	Rv759c		Uncharacterized HIT-like protein Rv0759c	-0.19041	1.14109	0.0359979	-5.28947	254	2.6485e-07	1.58592e-06
P9WMM5	Rv163	priA	Phosphoribosyl isomerase A (1-(5-phosphoribosyl)-5-[(5-phosphoribosylamino)methylideneamino] imidazole-4-carboxamide isomerase) (EC 5.3.1.16) (N-(5'-phosphoribosyl)anthranilate isomerase) (PRAI) (EC 5.3.1.24) (Phosphoribosylformimino-5-aminoimidazole carboxamide ribotide isomerase)	-0.314687	1.24374	0.0624875	-5.036	502	6.63986e-07	3.71743e-06
P9WMN7	Rv326c	moeZ	Probable adenylyltransferase/sulfurtransferase MoeZ [Includes: Sulfur carrier protein CysO adenylyltransferase (EC 2.7.7.-); Sulfur carrier protein CysO sulfurtransferase (EC 2.8.1.-)]	-0.232198	1.17462	0.0135425	-17.1458	861	0	0
P9WMN9	Rv524	hemL	Glutamate-1-semialdehyde 2,1-aminomutase (GSA) (EC 5.4.3.8) (Glutamate-1-semialdehyde aminotransferase) (GSA-AT)	-0.288203	1.22112	0.0437613	-6.58579	1004	7.28515e-11	8.3064e-10
P9WMR9	Rv2579	dhaA	Haloalkane dehalogenase 3 (EC 3.8.1.5)	-0.171861	1.12651	0.0281807	-6.09855	1295	1.41065e-09	1.30459e-08
P9WMT9	Rv18c	greA	Transcription elongation factor GreA (Transcript cleavage factor GreA)	-0.52643	1.44036	0.0626336	-8.40491	688	2.22045e-16	5.54445e-15
P9WMU3	Rv3842c	glpQ1	Probable glycerophosphodiester phosphodiesterase 1 (Glycerophosphoryl diester phosphodiesterase 1) (EC 3.1.4.46)	-0.480304	1.39504	0.072343	-6.63926	233	2.19385e-10	2.3017e-09
P9WMW3	Rv2581c		Uncharacterized protein Rv2581c (EC 3.-.-.-)	-0.432474	1.34955	0.0532234	-8.12565	533	3.10862e-15	6.63439e-14
P9WN11	Rv349	otsA	Trehalose-6-phosphate synthase (TPS) (EC 2.4.1.15) (EC 2.4.1.347) (Alpha,alpha-trehalose-phosphate synthase [UDP-forming]) (Osmoregulatory trehalose synthesis protein A) (OtsA)	-0.270947	1.2066	0.0531154	-5.10111	882	4.13486e-07	2.39553e-06
P9WN13	Rv341		Uncharacterized glycosyl hydrolase Rv3401 (EC 3.2.1.-)	-0.172309	1.12686	0.0253168	-6.80613	2131	1.29874e-11	1.68904e-10
P9WN31	Rv2919c	glnB	Nitrogen regulatory protein P-II	-0.507471	1.42156	0.0593153	-8.55548	364	4.44089e-16	1.06624e-14
P9WN39	Rv222	glnA1	Glutamine synthetase (GS) (EC 6.3.1.2) (Glutamate--ammonia ligase) (Glutamine synthetase I beta) (GSI beta)	-0.313484	1.24271	0.0407107	-7.70028	2031	2.10942e-14	3.96032e-13
P9WN51	Rv2211c	gcvT	Aminomethyltransferase (EC 2.1.2.10) (Glycine cleavage system T protein)	-0.233762	1.1759	0.020067	-11.649	583	0	0
P9WN57	Rv369c	folE	GTP cyclohydrolase 1 (EC 3.5.4.16) (GTP cyclohydrolase I) (GTP-CH-I)	-0.594267	1.50971	0.0849109	-6.99871	334	1.42162e-11	1.81111e-10
P9WN71	Rv1121	zwf1	Glucose-6-phosphate 1-dehydrogenase 1 (G6PD 1) (EC 1.1.1.49)	-0.354036	1.27813	0.0338808	-10.4494	1325	0	0
P9WN99	Rv17c	rodA	Peptidoglycan glycosyltransferase RodA (EC 2.4.1.129) (Non-canonical transglycosylase RodA)	-0.990354	1.98667	0.123779	-8.00099	59	5.45084e-11	6.36016e-10
P9WNE1	Rv47	fgd1	F420-dependent glucose-6-phosphate dehydrogenase (FGD) (FGD1) (G6PD) (EC 1.1.98.2)	-0.175852	1.12963	0.0257635	-6.82565	1602	1.23777e-11	1.61817e-10
P9WNE7	Rv27c	fdxA	Ferredoxin	-0.345613	1.27069	0.0123989	-27.8746	85	0	0
P9WNG7	Rv329c	etfB	Electron transfer flavoprotein subunit beta (Beta-ETF) (Electron transfer flavoprotein small subunit) (ETFSS)	-0.554855	1.46902	0.0516205	-10.7487	1134	0	0
P9WNH5	Rv3569c	hsaD	4,5:9,10-diseco-3-hydroxy-5,9,17-trioxoandrosta-1(10),2-diene-4-oate hydrolase (EC 3.7.1.17) (2-hydroxy-6-oxo-6-phenylhexa-2,4-dienoate hydrolase) (HOPDA hydrolase) (EC 3.7.1.8) (Meta-cleavage product hydrolase) (MCP hydrolase)	-0.403972	1.32315	0.0295898	-13.6524	985	0	0
P9WNL1	Rv123	eno	Enolase (EC 4.2.1.11) (2-phospho-D-glycerate hydro-lyase) (2-phosphoglycerate dehydratase)	-0.142564	1.10387	0.0266079	-5.35797	1304	9.94079e-08	6.44731e-07
P9WNM9	Rv12c		Elongation factor G-like protein	-0.117469	1.08483	0.0245083	-4.79304	2598	1.73534e-06	9.06514e-06
P9WNP1	Rv95	echA6	Probable enoyl-CoA hydratase EchA6 (EC 4.2.1.17)	-0.335213	1.26156	0.0318486	-10.5252	1057	0	0
P9WNP7	Rv468	fadB2	3-hydroxybutyryl-CoA dehydrogenase (EC 1.1.1.157) (Beta-hydroxybutyryl-CoA dehydrogenase) (BHBD)	-0.192796	1.14298	0.0343861	-5.6068	1086	2.61296e-08	1.89118e-07
P9WNQ3	Rv29	eccD3	ESX-3 secretion system protein EccD3 (ESX conserved component D3) (Type VII secretion system protein EccD3) (T7SS protein EccD3)	-0.477736	1.39256	0.0735589	-6.4946	282	3.74876e-10	3.77446e-09
P9WNU7	Rv297c	pafA	Pup--protein ligase (EC 6.3.1.19) (Proteasome accessory factor A) (Pup-conjugating enzyme)	-0.224225	1.16815	0.0344599	-6.50685	1354	1.07765e-10	1.19066e-09
P9WNX5	Rv378c	asd	Aspartate-semialdehyde dehydrogenase (ASA dehydrogenase) (ASADH) (EC 1.2.1.11) (Aspartate-beta-semialdehyde dehydrogenase)	-0.205937	1.15343	0.0306683	-6.71498	977	3.18645e-11	3.84375e-10
P9WNX9	Rv234c	gabD1	Succinate-semialdehyde dehydrogenase [NADP(+)] 1 (SSADH 1) (SSDH 1) (EC 1.2.1.79)	-0.260394	1.19781	0.0321176	-8.10752	1639	8.88178e-16	2.07269e-14
P9WNY1	Rv458		Probable aldehyde dehydrogenase (EC 1.2.1.3)	-0.210728	1.15727	0.0282383	-7.4625	2667	1.14131e-13	1.97906e-12
P9WNZ1	Rv1391	coaBC	Coenzyme A biosynthesis bifunctional protein CoaBC (DNA/pantothenate metabolism flavoprotein) (Phosphopantothenoylcysteine synthetase/decarboxylase) (PPCS-PPCDC) [Includes: Phosphopantothenoylcysteine decarboxylase (PPC decarboxylase) (PPC-DC) (EC 4.1.1.36) (CoaC); Phosphopantothenate--cysteine ligase (EC 6.3.2.5) (CoaB) (Phosphopantothenoylcysteine synthetase) (PPC synthetase) (PPC-S)]	-0.329067	1.2562	0.0364802	-9.02042	1076	0	0
P9WP01	Rv337	punA	Purine nucleoside phosphorylase (PNP) (Pu-NPase) (EC 2.4.2.1) (Inosine phosphorylase) (Inosine-guanosine phosphorylase)	-0.525416	1.43935	0.0607908	-8.64302	199	1.77636e-15	3.996e-14
P9WP11	Rv1558		F420H(2)-dependent quinone reductase Rv1558 (Fqr) (EC 1.1.98.-)	-0.152358	1.11138	0.0291069	-5.2344	672	2.21558e-07	1.3498e-06
P9WP23	Rv2773c	dapB	4-hydroxy-tetrahydrodipicolinate reductase (HTPA reductase) (EC 1.17.1.8)	-0.338343	1.2643	0.0647116	-5.22848	652	2.30475e-07	1.39708e-06
P9WP59	Rv695	mftE	Mycofactocin precursor peptide peptidase (EC 3.4.14.-)	-0.668639	1.58957	0.122888	-5.44104	206	1.49537e-07	9.38175e-07
P9WP73	Rv2388c	hemW	Heme chaperone HemW (Oxygen-independent coproporphyrinogen-III oxidase-like protein Rv2388c)	-0.405908	1.32492	0.0742916	-5.46371	96	3.66925e-07	2.13569e-06
P9WPA1	Rv36c	coaX	Type III pantothenate kinase (EC 2.7.1.33) (PanK-III) (Pantothenic acid kinase)	-0.383612	1.3046	0.0433182	-8.85568	491	0	0
P9WPB1	Rv645c	mmaA1	Mycolic acid methyltransferase MmaA1 (EC 2.1.1.-) (S-adenosylmethionine-dependent methyltransferase) (AdoMet-MT) (SAM-MT)	-0.239834	1.18086	0.0308909	-7.76391	1037	1.95399e-14	3.6963e-13
P9WPB9	Rv2457c	clpX	ATP-dependent Clp protease ATP-binding subunit ClpX	-0.248547	1.18801	0.045229	-5.4953	709	5.44335e-08	3.69349e-07
P9WPC3	Rv246c	clpP2	ATP-dependent Clp protease proteolytic subunit 2 (EC 3.4.21.92) (Endopeptidase Clp 2)	-0.683025	1.6055	0.0735811	-9.28262	599	0	0
P9WPC5	Rv2461c	clpP1	ATP-dependent Clp protease proteolytic subunit 1 (EC 3.4.21.92) (Endopeptidase Clp 1)	-0.297943	1.22939	0.0509097	-5.85238	520	8.5849e-09	6.80524e-08
P9WPC9	Rv3596c	clpC1	ATP-dependent Clp protease ATP-binding subunit ClpC1	-0.147367	1.10755	0.0238106	-6.18916	4387	6.60131e-10	6.43886e-09
P9WPE9	Rv3417c	groEL1	Chaperonin GroEL 1 (EC 5.6.1.7) (60 kDa chaperonin 1) (Chaperonin-60 1) (Cpn60 1)	-0.194018	1.14395	0.0383295	-5.06186	3269	4.3814e-07	2.52082e-06
P9WPG7	Rv2612c	pgsA1	Phosphatidylinositol phosphate synthase (PIP synthase) (EC 2.7.8.-) (CDP-diacylglycerol--D-myo-inositol-3-phosphate 3-phosphatidyltransferase)	-0.52621	1.44014	0.0901454	-5.83735	89	8.48298e-08	5.58892e-07
P9WPL9	Rv188c	cyp14	Putative cytochrome P450 140 (EC 1.14.-.-)	-0.281912	1.21581	0.0540814	-5.21274	509	2.70965e-07	1.6148e-06
P9WPM3	Rv136	cyp138	Putative cytochrome P450 138 (EC 1.14.-.-)	-0.781405	1.7188	0.1312	-5.95584	131	2.24024e-08	1.65991e-07
P9WPR3	Rv285c		Uncharacterized protein Rv2850c	-0.395858	1.31572	0.0635913	-6.22503	426	1.15414e-09	1.08341e-08
P9WPT5	Rv327	ctpC	Manganese-exporting P-type ATPase (EC 7.2.2.-) (Cation-transporting P-type ATPase CtpC) (Metal-transporting ATPase Mta72)	-0.17699	1.13052	0.0355422	-4.9797	1294	7.22806e-07	4.00188e-06
P9WPU5	Rv131	atpD	ATP synthase subunit beta (EC 7.1.2.2) (ATP synthase F1 sector subunit beta) (F-ATPase subunit beta)	-0.302443	1.23323	0.0333263	-9.07522	2829	0	0
P9WPV1	Rv1311	atpC	ATP synthase epsilon chain (ATP synthase F1 sector epsilon subunit) (F-ATPase epsilon subunit)	-0.465281	1.38059	0.0455418	-10.2166	235	0	0
P9WPX3	Rv379c	ask	Aspartokinase (EC 2.7.2.4) (Aspartate kinase) (ASK)	-0.207692	1.15484	0.0415181	-5.00245	1258	6.46269e-07	3.63454e-06
P9WPY7	Rv1659	argH	Argininosuccinate lyase (ASAL) (EC 4.3.2.1) (Arginosuccinase)	-0.37213	1.29426	0.0670524	-5.54984	445	4.9195e-08	3.37472e-07
P9WQ01	Rv1654	argB	Acetylglutamate kinase (EC 2.7.2.8) (N-acetyl-L-glutamate 5-phosphotransferase) (NAG kinase) (NAGK)	-0.187504	1.13879	0.0294624	-6.36417	761	3.39035e-10	3.46955e-09
P9WQ05	Rv11	arcA	Arginine deiminase (ADI) (EC 3.5.3.6) (Arginine dihydrolase) (AD)	-0.228592	1.17169	0.0357759	-6.38957	1350	2.28477e-10	2.38264e-09
P9WQ07	Rv2584c	apt	Adenine phosphoribosyltransferase (APRT) (EC 2.4.2.7)	-0.219419	1.16426	0.0314003	-6.9878	1366	4.35141e-12	6.07009e-11
P9WQ77	Rv329c	lat	Probable L-lysine-epsilon aminotransferase (L-lysine aminotransferase) (EC 2.6.1.36) (Lysine 6-aminotransferase)	-0.175461	1.12933	0.0235229	-7.45915	1411	1.51434e-13	2.5378e-12
P9WQA3	Rv363c	fba	Fructose-bisphosphate aldolase (FBP aldolase) (FBPA) (EC 4.1.2.13) (Fructose-1,6-bisphosphate aldolase)	-0.237225	1.17872	0.0339917	-6.97892	1658	4.2859e-12	6.01231e-11
P9WQC7	Rv761c	adhB	Alcohol dehydrogenase B (EC 1.1.1.1)	-0.709064	1.63474	0.044693	-15.8652	1443	0	0
P9WQD7	Rv2246	kasB	3-oxoacyl-[acyl-carrier-protein] synthase 2 (EC 2.3.1.294) (Beta-ketoacyl-ACP synthase 2) (KAS 2) (Beta-ketoacyl-acyl carrier protein synthase KasB) (Meromycolic acid 3-oxoacyl-(acyl carrier protein) synthase II)	-0.338687	1.2646	0.0297902	-11.369	1846	0	0
P9WQI3	Rv1238	sugC	Trehalose import ATP-binding protein SugC (EC 7.5.2.-)	-0.320754	1.24898	0.0426238	-7.52522	703	1.61648e-13	2.69091e-12
P9WQK1	Rv986		Uncharacterized ABC transporter ATP-binding protein Rv0986	-0.655256	1.5749	0.118962	-5.50811	201	1.10125e-07	7.10549e-07
P9WQK3	Rv2477c	ettA	Energy-dependent translational throttle protein EttA (EC 3.6.1.-) (Translational regulatory factor EttA)	-0.144388	1.10526	0.0273944	-5.2707	2360	1.48238e-07	9.32366e-07
P9WQL9	Rv2936	drrA	Doxorubicin resistance ATP-binding protein DrrA (EC 7.6.2.-)	-0.284718	1.21817	0.0547346	-5.2018	410	3.124e-07	1.83977e-06
P9WQN7	Rv383c	mpt51	MPT51/MPB51 antigen	-0.270979	1.20663	0.0499461	-5.42543	537	8.76002e-08	5.74115e-07
P9WQN9	Rv129c	fbpC	Diacylglycerol acyltransferase/mycolyltransferase Ag85C (DGAT) (EC 2.3.1.122) (EC 2.3.1.20) (Acyl-CoA:diacylglycerol acyltransferase) (Antigen 85 complex C) (85C) (Ag85C) (Fibronectin-binding protein C) (Fbps C)	-0.298097	1.22952	0.0344722	-8.64746	548	0	0
P9WQP1	Rv1886c	fbpB	Diacylglycerol acyltransferase/mycolyltransferase Ag85B (DGAT) (EC 2.3.1.122) (EC 2.3.1.20) (30 kDa extracellular protein) (Acyl-CoA:diacylglycerol acyltransferase) (Antigen 85 complex B) (85B) (Ag85B) (Extracellular alpha-antigen) (Fibronectin-binding protein B) (Fbps B)	-0.486957	1.40149	0.0539407	-9.02763	420	0	0
Q10782			Possible ketoacyl reductase	-0.215738	1.1613	0.0249207	-8.65696	1016	0	0
Q50631	Rv259	car	Carboxylic acid reductase (CAR) (EC 1.2.1.-) (ATP/NADPH-dependent carboxylic acid reductase) (FAAL9) (Medium/long-chain-fatty-acid--AMP ligase FadD9) (EC 6.2.1.-)	-0.172136	1.12673	0.0283794	-6.06554	1623	1.63296e-09	1.48814e-08
Q6MX51		atsG	Probable sulfatase	-0.14024	1.10209	0.0289224	-4.84882	1413	1.3793e-06	7.31233e-06
Q79FX6	Rv644c	mmaA2	Cyclopropane mycolic acid synthase MmaA2 (CMAS) (EC 2.1.1.79) (Cyclopropane-fatty-acyl-phospholipid synthase) (CFA synthase) (Mycolic acid methyltransferase) (MA-MT) (S-adenosylmethionine-dependent methyltransferase) (AdoMet-MT) (SAM-MT)	-0.228174	1.17135	0.0283912	-8.03678	1232	2.22045e-15	4.9066e-14
V5QQR7			Conserved protein	-0.962768	1.94905	0.127099	-7.57497	177	1.92024e-12	2.804e-11

## Sheet: 3c
Supplementary Dataset 3c: Proteins of significantly increased abundance in CRISPRi-Rv3706c cultured with ATc (+) compared to without (−) at pH5.4
Protein (UniProt)	Gene (Rv #)	Gene annotation	Description	log2 fold-change	fold increase	SE	Tvalue	DF	P value	adj. P value
A0A089QRB9	Rv118/Rv1181	msl3	Mycolipanoate synthase (EC 2.3.1.252) (Mycocerosic acid synthase-like polyketide synthase) (MAS-like PKS) (Mycolipanoic/mycolipenic acids synthase-like polyketide synthase)	0.741872	1.67234	0.0212894	34.847	4930	0	0
I6WXK4	Rv153c	ptpB	Triple specificity protein phosphatase PtpB (EC 3.1.3.-) (EC 3.1.3.16) (EC 3.1.3.48) (MPtpB) (Phosphoinositide phosphatase) (Protein-serine/threonine phosphatase) (Protein-tyrosine phosphatase B) (TSP PTP)	0.192795	1.14298	0.0387384	4.97683	869	7.79263e-07	3.07988e-06
I6WXK8			Conserved protein	0.432156	1.34925	0.00995845	43.3959	68	0	0
I6WZK7	Rv846c RVBD_846c	mmcO	Multicopper oxidase MmcO (EC 1.16.3.1) (Mycobacterium multicopper oxidase)	0.315496	1.24444	0.0405854	7.77362	347	8.74856e-14	7.34761e-13
I6X7P2			Secreted protein	0.672724	1.59408	0.0143412	46.9084	86	0	0
I6XFB7			Probable membrane protein	0.712131	1.63822	0.109496	6.50371	193	6.5569e-10	3.8354e-09
I6Y3Q0	Rv355	fadE27	Acyl-CoA dehydrogenase FadE27 (ACAD) (EC 1.3.99.-) (3-oxocholest-4-en-26-oyl-CoA dehydrogenase beta subunit)	0.362867	1.28598	0.0405978	8.93809	643	0	0
I6YF16			Conserved protein	0.275003	1.21	0.0443253	6.20421	323	1.68276e-09	9.46457e-09
I6YG87		PE31	PE family protein PE31	1.07762	2.11056	0.1105	9.75226	136	0	0
I6YGW2			Possible protease	0.255288	1.19357	0.0381011	6.7003	24	6.25353e-07	2.51965e-06
O05296			Conserved protein	0.341542	1.26711	0.0539382	6.3321	831	3.9553e-10	2.39242e-09
O05307	Rv126	fadD6	Medium/long-chain-fatty-acid--CoA ligase FadD6 (EC 6.2.1.2) (EC 6.2.1.3) (FACL6)	0.21419	1.16005	0.0194988	10.9848	2208	0	0
O05823			Antitoxin VapB	0.378842	1.3003	0.0703376	5.38605	416	1.20734e-07	5.36933e-07
O05853			Possible SOJ/para-related protein	0.274035	1.20918	0.0371041	7.38557	420	8.2423e-13	6.38329e-12
O06135		tesB1	Probable acyl-CoA thioesterase II TesB1	0.237943	1.17931	0.0229584	10.3641	21	1.03198e-09	5.84396e-09
O06136				0.195153	1.14485	0.0270613	7.21152	32	3.43543e-08	1.64874e-07
O06216			Conserved protein	0.254244	1.19271	0.0261716	9.71448	1401	0	0
O06311			Probable conserved membrane protein	0.40473	1.32384	0.0667383	6.06443	79	4.29595e-08	2.03423e-07
O06350	Rv3487c	lipF	Carboxylesterase/phospholipase LipF (EC 3.1.1.1) (EC 3.1.4.3)	1.27027	2.41207	0.0506966	25.0563	576	0	0
O06541		echA11	Probable enoyl-CoA hydratase EchA11 (Enoyl hydrase) (Unsaturated acyl-CoA hydratase) (Crotonase)	0.235127	1.17701	0.0475887	4.94081	247	1.43547e-06	5.51556e-06
O07175		pepA	Probable serine protease PepA (Serine proteinase) (MTB32A)	0.243927	1.18421	0.0254837	9.57188	187	0	0
O07179		echA2	Enoyl-CoA hydratase EchA2 (Enoyl hydrase) (Unsaturated acyl-CoA hydratase) (Crotonase)	0.219423	1.16427	0.0392929	5.58429	387	4.42639e-08	2.08805e-07
O07242			Possible beta-1,3-glucanase	0.719539	1.64666	0.0530976	13.5513	484	0	0
O07417		lprK	Possible Mce-family lipoprotein LprK (Mce-family lipoprotein Mce1E)	0.180994	1.13366	0.0284136	6.36999	1243	2.656e-10	1.65071e-09
O07728			Anti-sigma factor antagonist	0.992741	1.98996	0.0711057	13.9615	166	0	0
O33249			Conserved protein	0.267586	1.20379	0.0537504	4.9783	690	8.11157e-07	3.20085e-06
O33361	Rv516c	OprA	Osmosensory protein A (Putative SigF antagonist) (Putative anti-anti-sigma factor Rv0516c)	0.44494	1.36126	0.0636843	6.98665	148	8.90821e-11	5.78219e-10
O50430		TB8.4	Low molecular weight T-cell antigen TB8.4	0.573532	1.48816	0.0100578	57.0237	85	0	0
O50460			Probable short-chain type dehydrogenase/reductase	0.288708	1.22155	0.0259267	11.1355	859	0	0
O53164			Probable macrolide-transport ATP-binding protein ABC transporter	0.27032	1.20608	0.0524424	5.15462	103	1.23269e-06	4.81834e-06
O53390		metC	Probable O-acetylhomoserine sulfhydrylase MetC (Homocysteine synthase) (O-acetylhomoserine (Thiol)-lyase) (OAH sulfhydrylase) (O-acetyl-L-homoserine sulfhydrylase)	0.436714	1.35352	0.0423959	10.3008	955	0	0
O53664	Rv241c	htdX	3-hydroxyacyl-thioester dehydratase X (EC 4.2.1.-) (3-hydroxybutyryl-CoA dehydratase) (EC 4.2.1.55) (Enoyl-CoA hydratase 2) (EC 4.2.1.119)	0.216594	1.16199	0.0302697	7.15547	589	2.48868e-12	1.86351e-11
O53667			Possible oxidoreductase	0.279488	1.21376	0.0471078	5.93293	293	8.3812e-09	4.40142e-08
O53676		cobU	Adenosylcobinamide kinase (EC 2.7.1.156) (EC 2.7.7.62) (Adenosylcobinamide-phosphate guanylyltransferase)	0.107863	1.07763	0.0168121	6.41579	22	1.86705e-06	7.10796e-06
O53699	Rv295c LH57_161	stf	Trehalose 2-sulfotransferase (EC 2.8.2.37)	0.441303	1.35783	0.0315095	14.0054	488	0	0
O53896	Rv983	pepD	Serine protease PepD (EC 3.4.21.107) (HtrA-like serine protease)	0.572998	1.48761	0.0372082	15.3998	762	0	0
O53962			Probable membrane protein	0.318295	1.24686	0.0268604	11.85	460	0	0
O69667			Conserved protein	0.117004	1.08448	0.0234952	4.97992	235	1.23192e-06	4.81834e-06
O69728			Possible hydrolase	0.142594	1.10389	0.00552296	25.8185	5	1.62815e-06	6.22705e-06
O69729	Rv3764c	tcrY	Probable sensor histidine kinase TcrY (EC 2.7.13.3)	0.527272	1.4412	0.0818545	6.44158	108	3.37297e-09	1.83083e-08
P0DMM4	Rv572A		Uncharacterized protein Rv0572A	1.02111	2.02948	0.101142	10.0959	293	0	0
P71662			Probable monoxygenase	0.54494	1.45896	0.0728175	7.48364	189	2.65987e-12	1.97977e-11
P95059		atsA	Possible arylsulfatase AtsA (Aryl-sulfate sulphohydrolase) (Arylsulphatase)	0.477974	1.39279	0.0431579	11.075	1166	0	0
P95144			Conserved protein	0.387773	1.30837	0.0435341	8.90734	651	0	0
P95257	Rv1957	secBL	SecB-like chaperone Rv1957	0.401062	1.32048	0.0632183	6.34408	120	4.11962e-09	2.21196e-08
P96227			Conserved protein	0.452874	1.36876	0.037088	12.2108	721	0	0
P96270			DUF5683 domain-containing protein	0.411098	1.3297	0.0823362	4.99292	100	2.52317e-06	9.50393e-06
P96816			Possible oxidoreductase	0.20699	1.15428	0.0430893	4.80375	595	1.97336e-06	7.50117e-06
P96832		pntAa	Probable NAD(P) transhydrogenase (Subunit alpha) PntAa [first part catalytic part] (Pyridine nucleotide transhydrogenase subunit alpha) (Nicotinamide nucleotide transhydrogenase subunit alpha)	0.272839	1.20818	0.0318307	8.57157	1918	0	0
P9WFK7	Rv2416c	eis	N-acetyltransferase Eis (EC 2.3.1.-) (Aminoglycoside N-acetyltransferase) (Enhanced intracellular survival protein) (Protein-lysine N-acetyltransferase)	0.135608	1.09856	0.0266691	5.08483	1219	4.25601e-07	1.77227e-06
P9WFQ9	Rv2976c	ung	Uracil-DNA glycosylase (UDG) (EC 3.2.2.27)	0.335007	1.26138	0.0397586	8.42603	383	8.88178e-16	8.72732e-15
P9WGE7	Rv3846	sodB	Superoxide dismutase [Fe] (EC 1.15.1.1)	0.887599	1.85009	0.0840826	10.5563	1411	0	0
P9WGL3	Rv128c	kdpD	Sensor protein KdpD (EC 2.7.13.3)	0.386129	1.30688	0.0657413	5.87347	687	6.64839e-09	3.5316e-08
P9WGN1	Rv127c	kdpE	Transcriptional regulatory protein KdpE	0.470749	1.38583	0.0722682	6.51392	178	7.25127e-10	4.20202e-09
P9WGS1	Rv1543		Uncharacterized oxidoreductase Rv1543 (EC 1.-.-.-)	0.19032	1.14102	0.0205543	9.25938	1297	0	0
P9WGT3	Rv1483	mabA	3-oxoacyl-[acyl-carrier-protein] reductase MabA (EC 1.1.1.100) (3-ketoacyl reductase) (3-ketoacyl-acyl carrier protein reductase) (Acetoacetyl-CoA reductase) (EC 1.1.1.36) (Beta-ketoacyl-acyl carrier protein reductase) (Beta-ketoacyl-ACP reductase) (Mycolic acid biosynthesis A)	0.172671	1.12714	0.0198172	8.71318	754	0	0
P9WH69	Rv233	nrdB	R2-like ligand binding oxidase (EC 1.-.-.-) (Ribonucleotide reductase R2 subunit homolog) (Ribonucleotide reductase small subunit homolog)	0.433283	1.3503	0.0260381	16.6403	760	0	0
P9WHA5	Rv74	rplB	50S ribosomal protein L2	0.1642	1.12054	0.0319211	5.14393	1408	3.06996e-07	1.30684e-06
P9WHC3	Rv2442c	rplU	50S ribosomal protein L21	0.336094	1.26233	0.0166911	20.1361	384	0	0
P9WHW9	Rv3873	PPE68	PPE family immunomodulator PPE68	0.459011	1.3746	0.0481719	9.52859	279	0	0
P9WI03	Rv189	PPE33	Uncharacterized PPE family protein PPE33	0.288197	1.22111	0.057606	5.0029	190	1.28129e-06	4.98478e-06
P9WI89	Rv3633		Uncharacterized protein Rv3633	0.258363	1.19612	0.0354864	7.28063	673	9.30367e-13	7.18289e-12
P9WIA1	Rv2234	ptpA	Low molecular weight protein-tyrosine phosphatase A (LMW-PTP) (PTPase) (EC 3.1.3.48) (Low molecular weight tyrosine phosphatase PtpA) (MPtpA)	0.830081	1.77779	0.127169	6.52738	53	2.59593e-08	1.27792e-07
P9WID3	Rv229c	pfkB	ATP-dependent 6-phosphofructokinase isozyme 2 (ATP-PFK 2) (Phosphofructokinase 2) (EC 2.7.1.11) (Phosphofructokinase B) (Phosphohexokinase 2) (Tagatose-6-phosphate kinase) (EC 2.7.1.144)	0.205936	1.15343	0.0305193	6.74772	51	1.36271e-08	6.9441e-08
P9WII7	Rv264c	pdxT	Pyridoxal 5'-phosphate synthase subunit PdxT (EC 4.3.3.6) (Pdx2) (Pyridoxal 5'-phosphate synthase glutaminase subunit) (EC 3.5.1.2)	0.341122	1.26674	0.041035	8.31295	389	1.55431e-15	1.49768e-14
P9WIK1	Rv1285	cysD	Sulfate adenylyltransferase subunit 2 (EC 2.7.7.4) (ATP-sulfurylase small subunit) (Sulfate adenylate transferase) (SAT)	0.478068	1.39288	0.0419559	11.3945	1744	0	0
P9WIK9	Rv3824c	papA1	2'-acyl-2-O-sulfo-trehalose (hydroxy)phthioceranyltransferase PapA1 (EC 2.3.1.283) (Polyketide synthase-associated protein A1) (SL659 acyltransferase PapA1)	0.274225	1.20934	0.0421812	6.50113	598	1.68284e-10	1.06452e-09
P9WIN7	Rv2376c	mtb12	Low molecular weight antigen MTB12 (CFP-2) (Low molecular weight protein antigen 2)	1.32152	2.4993	0.0493659	26.77	187	0	0
P9WIP1	Rv1926c	mpt63	Immunogenic protein MPT63 (16 kDa immunoprotective extracellular protein) (Antigen MPT63)	0.169601	1.12475	0.00955755	17.7453	406	0	0
P9WIR9	Rv954		34 kDa antigenic protein homolog	0.06529	1.0463	0.0119971	5.44216	49	1.67153e-06	6.38313e-06
P9WIY7	Rv2565		Uncharacterized NTE family protein Rv2565	0.189994	1.14076	0.030482	6.23299	945	6.88596e-10	3.99965e-09
P9WJB9	Rv388c	espL	ESX-1 secretion-associated protein EspL	0.236922	1.17848	0.0454005	5.2185	486	2.67667e-07	1.1453e-06
P9WJD1	Rv3865	espF	ESX-1 secretion-associated protein EspF	0.260087	1.19755	0.0447424	5.81299	901	8.51277e-09	4.45531e-08
P9WJD7	Rv3615c	espC	ESX-1 secretion-associated protein EspC	0.798462	1.73925	0.0575021	13.8858	266	0	0
P9WJF3	Rv8c	cwsA	Cell wall synthesis protein CwsA (Cell wall synthesis and cell shape protein A)	0.150558	1.11	0.025772	5.84191	203	2.02715e-08	1.00992e-07
P9WJL1	Rv2157c	murF	UDP-N-acetylmuramoyl-tripeptide--D-alanyl-D-alanine ligase (EC 6.3.2.10) (D-alanyl-D-alanine-adding enzyme) (UDP-MurNAc-pentapeptide synthetase)	0.266102	1.20255	0.0375	7.09605	1214	2.17715e-12	1.63516e-11
P9WJL3	Rv2158c	murE	UDP-N-acetylmuramoyl-L-alanyl-D-glutamate--2,6-diaminopimelate ligase (EC 6.3.2.13) (Meso-A2pm-adding enzyme) (Meso-diaminopimelate-adding enzyme) (UDP-MurNAc-L-Ala-D-Glu:meso-diaminopimelate ligase) (UDP-MurNAc-tripeptide synthetase) (UDP-N-acetylmuramyl-tripeptide synthetase)	0.369775	1.29215	0.0224644	16.4605	2144	0	0
P9WJL5	Rv2155c	murD	UDP-N-acetylmuramoylalanine--D-glutamate ligase (EC 6.3.2.9) (D-glutamic acid-adding enzyme) (UDP-N-acetylmuramoyl-L-alanyl-D-glutamate synthetase)	0.600456	1.5162	0.046798	12.8308	524	0	0
P9WJQ7	Rv994	moeA1	Molybdopterin molybdenumtransferase 1 (MPT Mo-transferase 1) (EC 2.10.1.1)	0.262877	1.19987	0.0415674	6.32411	872	4.06371e-10	2.44019e-09
P9WJW5	Rv1316c	ogt	Methylated-DNA--protein-cysteine methyltransferase (EC 2.1.1.63) (6-O-methylguanine-DNA methyltransferase) (MGMT) (O-6-methylguanine-DNA-alkyltransferase)	0.436207	1.35304	0.064658	6.74637	417	5.08147e-11	3.4142e-10
P9WK47	Rv1368	lprF	Putative diacylated glycolipid transporter LprF (Lipoprotein LprF)	0.509757	1.42381	0.027759	18.3637	718	0	0
P9WK53	Rv1274	lprB	Putative lipoprotein LprB	0.675625	1.59729	0.0735822	9.1819	34	9.90334e-11	6.41138e-10
P9WK85	Rv384	lipR	Putative acetyl-hydrolase LipR (EC 3.1.1.-)	0.371957	1.29411	0.0492328	7.55505	118	9.8066e-12	7.00552e-11
P9WKB1	Rv387		Putative diacyglycerol O-acyltransferase Rv3087 (EC 2.3.1.20) (Putative triacylglycerol synthase Rv3087)	0.284376	1.21788	0.047411	5.9981	913	2.87429e-09	1.58437e-08
P9WKC1	Rv1425		Putative diacyglycerol O-acyltransferase Rv1425 (EC 2.3.1.20) (Putative triacylglycerol synthase Rv1425)	0.198445	1.14746	0.0383205	5.17856	716	2.90904e-07	1.24259e-06
P9WKC3	Rv388	tgs4	Probable diacyglycerol O-acyltransferase Tgs4 (TGS4) (EC 2.3.1.20) (Probable triacylglycerol synthase tgs4)	0.23564	1.17743	0.0456934	5.15698	860	3.11609e-07	1.32421e-06
P9WKF1	Rv131	kdpC	Potassium-transporting ATPase KdpC subunit (ATP phosphohydrolase [potassium-transporting] C chain) (Potassium-binding and translocating subunit C) (Potassium-translocating ATPase C chain)	2.48592	5.6019	0.171806	14.4693	148	0	0
P9WKK7	Rv467	icl	Isocitrate lyase (ICL) (EC 4.1.3.1) (Isocitrase) (Isocitratase)	0.552752	1.46688	0.0448425	12.3265	464	0	0
P9WKL5	Rv56c	htm	2-heptyl-1-hydroxyquinolin-4(1H)-one methyltransferase (HQNO methyltransferase) (HQNO-MTase) (EC 2.1.1.374) (Heterocyclic toxin methyltransferase)	2.45918	5.49903	0.0361182	68.087	528	0	0
P9WKL9	Rv968		Uncharacterized protein Rv0968	0.159888	1.1172	0.0335768	4.76187	460	2.57424e-06	9.65242e-06
P9WKS3	Rv738		Uncharacterized protein Rv0738	0.202692	1.15084	0.0317411	6.3858	517	3.8011e-10	2.3104e-09
P9WKT7	Rv5A		Putative DNA-binding protein Rv0500A	0.49324	1.4076	0.082012	6.01424	432	3.85337e-09	2.07798e-08
P9WKW5	Rv3835		Uncharacterized membrane protein Rv3835	0.945593	1.92598	0.136695	6.91756	109	3.28816e-10	2.00352e-09
P9WLD5	Rv232		Uncharacterized protein Rv2302	0.17854	1.13174	0.0303942	5.87417	588	7.1155e-09	3.75566e-08
P9WLZ9	Rv1363c		Uncharacterized protein Rv1363c	0.463604	1.37898	0.0783684	5.9157	274	9.82778e-09	5.08997e-08
P9WMK1	Rv231c	hspX	Alpha-crystallin (Acr) (14 kDa antigen) (16 kDa antigen) (HSP 16.3) (Nox16)	0.222267	1.16657	0.0240504	9.2417	871	0	0
P9WML9	Rv161	hisB	Imidazoleglycerol-phosphate dehydratase (IGPD) (EC 4.2.1.19)	0.412947	1.3314	0.0816058	5.06027	301	7.29839e-07	2.91233e-06
P9WMN5	Rv224c		Protein Rv2204c	0.19471	1.14449	0.0224122	8.68771	791	0	0
P9WMP5	Rv512	hemB	Delta-aminolevulinic acid dehydratase (ALAD) (ALADH) (EC 4.2.1.24) (Porphobilinogen synthase)	0.328946	1.2561	0.0652951	5.03784	517	6.51764e-07	2.61736e-06
P9WMR5	Rv1329c	dinG	Probable ATP-dependent helicase DinG homolog (EC 3.6.4.12)	0.534222	1.44816	0.107688	4.96084	203	1.48124e-06	5.68267e-06
P9WMS3	Rv2296	dhmA1	Haloalkane dehalogenase 1 (EC 3.8.1.5)	0.153506	1.11227	0.0316804	4.84545	1936	1.36375e-06	5.27259e-06
P9WMX5	Rv15	pimF	Putative glycosyltransferases (EC 2.4.-.-)	0.0885147	1.06327	0.00535685	16.5237	8	1.81637e-07	7.92024e-07
P9WN91	Rv1552	frdA	Fumarate reductase flavoprotein subunit (EC 1.3.5.4) (Quinol-fumarate reductase flavoprotein subunit) (QFR flavoprotein subunit)	0.507708	1.42179	0.0565104	8.98434	291	0	0
P9WNA1	Rv2151c	ftsQ	Cell division protein FtsQ	0.303203	1.23388	0.0583937	5.1924	399	3.31543e-07	1.40412e-06
P9WND5	Rv1872c	lldD	Putative L-lactate dehydrogenase (EC 1.1.-.-)	0.315528	1.24447	0.0383179	8.23449	3602	2.22045e-16	2.26231e-15
P9WND7	Rv694	mftD	Pre-mycofactocin synthase (PMFT synthase) (EC 1.4.3.26)	0.625181	1.5424	0.0922049	6.78035	317	5.86957e-11	3.89113e-10
P9WNE5	Rv3841	bfrB	Bacterioferritin BfrB (EC 1.16.3.1) (Non-heme ferritin Ftn) (Nox19)	0.405353	1.32441	0.0302886	13.383	1346	0	0
P9WNF7	Rv383	mymA	Putative FAD-containing monooxygenase MymA (EC 1.14.13.-)	1.11601	2.16747	0.151693	7.35704	95	6.64582e-11	4.38236e-10
P9WNH3	Rv2715		Uncharacterized protein Rv2715	0.322654	1.25063	0.0351377	9.18255	773	0	0
P9WNI3				0.385222	1.30606	0.0369655	10.4211	471	0	0
P9WNI7	Rv2346c	esxO	ESAT-6-like protein EsxO	0.689842	1.61311	0.0349688	19.7274	194	0	0
P9WNJ3	Rv1793	esxN	ESAT-6-like protein EsxN	0.379285	1.3007	0.0251822	15.0616	85	0	0
P9WNM5	Rv1286	cysNC	Bifunctional enzyme CysN/CysC [Includes: Sulfate adenylyltransferase subunit 1 (EC 2.7.7.4) (ATP-sulfurylase large subunit) (Sulfate adenylate transferase) (SAT); Adenylyl-sulfate kinase (EC 2.7.1.25) (APS kinase) (ATP adenosine-5'-phosphosulfate 3'-phosphotransferase)]	0.790856	1.7301	0.0217181	36.4145	2198	0	0
P9WNR3	Rv283	eccB3	ESX-3 secretion system ATPase EccB3 (EC 3.6.-.-) (ESX conserved component B3) (Type VII secretion system protein EccB3) (T7SS protein EccB3)	0.758855	1.69215	0.066489	11.4132	481	0	0
P9WP41	Rv231	cut2	Probable carboxylesterase Culp2 (EC 3.1.1.-) (CFP25) (Cutinase-like protein 2) (Culp2)	1.21866	2.3273	0.0347689	35.0503	155	0	0
P9WP69	Rv22c	ctaC	Cytochrome c oxidase subunit 2 (EC 7.1.1.9) (Cytochrome aa3 subunit 2) (Cytochrome c oxidase polypeptide II) (Mtb92)	0.360603	1.28396	0.0419982	8.58615	610	0	0
P9WP95	Rv255c	cobQ	Cobyric acid synthase	0.509392	1.42345	0.0644073	7.90892	296	5.19584e-14	4.43879e-13
P9WPG9	Rv2289	cdh	Probable CDP-diacylglycerol pyrophosphatase (EC 3.6.1.26) (CDP-diacylglycerol phosphatidylhydrolase) (CDP-diglyceride hydrolase)	0.544525	1.45854	0.0315529	17.2575	706	0	0
P9WPJ7	Rv1284	mtcA1	Beta-carbonic anhydrase 1 (Beta-CA 1) (EC 4.2.1.1) (Carbonate dehydratase 1) (mtCA 1)	0.457751	1.3734	0.0308632	14.8316	908	0	0
P9WPT1	Rv98	ctpE	Calcium-transporting ATPase CtpE (EC 7.2.2.10)	0.598415	1.51405	0.107729	5.5548	165	1.09283e-07	4.8951e-07
P9WPU3	Rv13	kdpB	Potassium-transporting ATPase ATP-binding subunit (EC 7.2.2.6) (ATP phosphohydrolase [potassium-transporting] B chain) (Potassium-binding and translocating subunit B) (Potassium-translocating ATPase B chain)	1.63599	3.10801	0.109418	14.9517	421	0	0
P9WQ23	Rv1562c	treZ	Malto-oligosyltrehalose trehalohydrolase (MTHase) (EC 3.2.1.141) (4-alpha-D-((1->4)-alpha-D-glucano)trehalose trehalohydrolase) (Maltooligosyl trehalose trehalohydrolase)	1.01568	2.02185	0.100156	10.1409	36	4.26859e-12	3.11194e-11
P9WQE9	Rv3825c	pks2	Phthioceranic/hydroxyphthioceranic acid synthase (EC 2.3.1.287) (Polyketide synthase pks2)	0.76557	1.70004	0.023597	32.4436	3443	0	0

## Sheet: 3d
Supplementary Dataset 3d: Proteins of significantly decreased abundance in CRISPRi-Rv3706c cultured with ATc (+) compared to without (−) at pH5.4
Protein (UniProt)	Gene (Rv #)	Gene annotation	Description	log2 fold-change	fold decrease	SE	Tvalue	DF	P value	adj. P value
I6WZG6	Rv798c	enc	Type 1 encapsulin shell protein (Culture filtrate protein 29) (CFP29) [Cleaved into: Type 1 encapsulin shell protein, N-terminally processed]	-0.232339	1.17474	0.0447573	-5.19107	1418	2.39473e-07	1.02643e-06
I6X4D6			DUF2145 domain-containing protein	-0.737646	1.66745	0.0982615	-7.50697	111	1.62523e-11	1.14134e-10
I6X540			Conserved protein	-0.182395	1.13477	0.0381791	-4.77736	370	2.56505e-06	9.64706e-06
I6X5U4			Methyltransf_25 domain-containing protein	-0.596519	1.51206	0.0949008	-6.28571	361	9.41489e-10	5.36822e-09
I6X630			Conserved protein	-0.306994	1.23713	0.047384	-6.47885	39	1.12151e-07	5.01454e-07
I6X7D4			Conserved protein	-0.252183	1.19101	0.0499958	-5.04408	971	5.43709e-07	2.22704e-06
I6X827			Conserved protein	-0.279607	1.21386	0.0505882	-5.52711	174	1.17296e-07	5.23482e-07
I6X831			Conserved protein	-0.410181	1.32885	0.0643604	-6.37319	483	4.3264e-10	2.59167e-09
I6X8D2	Rv38c	pks13	Polyketide synthase Pks13 (EC 2.3.1.-)	-0.251732	1.19064	0.0201	-12.524	6261	0	0
I6X8R5	Rv23 RVBD_23		Heme-binding protein Rv0203	-0.526481	1.44041	0.0712195	-7.39237	80	1.23917e-10	7.93964e-10
I6X961	Rv461		Protein Rv0461	-0.187046	1.13843	0.035448	-5.27662	138	4.97834e-07	2.04903e-06
I6X9J0		fadE8	Probable acyl-CoA dehydrogenase FadE8	-0.305734	1.23605	0.0394876	-7.74255	1198	2.06501e-14	1.84663e-13
I6X9V3			Conserved protein	-0.283062	1.21677	0.0519035	-5.45362	861	6.45145e-08	3.00343e-07
I6X9Y7			Conserved protein	-0.124574	1.09019	0.0167491	-7.43766	290	1.16507e-12	8.91187e-12
I6XD65	Rv243c LH57_11125	pncA	Nicotinamidase/pyrazinamidase (Nicotinamidase) (EC 3.5.1.19) (Nicotinamide deamidase) (NAMase) (Pyrazinamidase) (PZAase) (EC 3.5.1.-)	-0.391849	1.31207	0.0627421	-6.24539	225	2.08631e-09	1.16552e-08
I6XEI0			Possible conserved membrane protein	-1.05699	2.08058	0.0390024	-27.1006	170	0	0
I6XFS7			Possible methyltransferase (Methylase)	-0.771185	1.70667	0.0923906	-8.34701	106	2.85105e-13	2.27901e-12
I6XI16			Conserved protein	-0.772302	1.70799	0.0466359	-16.5602	745	0	0
I6Y1Q2		sirR	Probable transcriptional repressor SirR	-0.3594	1.28289	0.0572947	-6.27282	826	5.71421e-10	3.35036e-09
I6Y1V1			Conserved alanine rich protein	-0.847947	1.79994	0.0627172	-13.5202	68	0	0
I6Y1W3			Probable short-chain type dehydrogenase/reductase	-0.296156	1.22787	0.0443594	-6.6763	445	7.3183e-11	4.81304e-10
I6Y231		mas	Probable multifunctional mycocerosic acid synthase membrane-associated Mas	-0.242422	1.18298	0.0221774	-10.9311	4444	0	0
I6Y4R2		fadE9	Probable acyl-CoA dehydrogenase FadE9	-0.497995	1.41225	0.064858	-7.67823	557	7.28306e-14	6.1584e-13
I6Y4U0				-0.867134	1.82404	0.111135	-7.80252	45	6.6916e-10	3.905e-09
I6Y4V6		purM	Phosphoribosylformylglycinamidine cyclo-ligase (EC 6.3.3.1) (AIR synthase) (AIRS) (Phosphoribosyl-aminoimidazole synthetase)	-0.117186	1.08462	0.0230129	-5.09222	1676	3.93803e-07	1.64814e-06
I6Y7V6		fadD31	Probable acyl-CoA ligase FadD31 (Acyl-CoA synthetase) (Acyl-CoA synthase)	-0.259325	1.19692	0.0268275	-9.66641	1952	0	0
I6Y897			SEC-C motif-containing protein	-0.535072	1.44901	0.0306797	-17.4406	1657	0	0
I6Y8B5		echA3	Probable enoyl-CoA hydratase EchA3 (Enoyl hydrase) (Unsaturated acyl-CoA hydratase) (Crotonase)	-0.65234	1.57171	0.0684216	-9.53412	1178	0	0
I6Y8F7	Rv678 RVBD_678	mmpR5	HTH-type transcriptional regulator MmpR5	-0.944224	1.92415	0.0509658	-18.5266	784	0	0
I6Y8Z3			Possible conserved integral membrane protein	-0.583686	1.49867	0.0828528	-7.04485	125	1.10162e-10	7.11331e-10
I6Y9E8			Conserved protein	-0.448105	1.36425	0.0518958	-8.6347	435	0	0
I6Y9Q3	Rv1131 RVBD_1131	prpC	2-methylcitrate synthase (2-MCS) (MCS) (EC 2.3.3.5) (Citrate synthase) (EC 2.3.3.16)	-0.56535	1.47975	0.0976895	-5.78722	201	2.71482e-08	1.32855e-07
I6YA17			dUTPase	-1.04122	2.05797	0.0929215	-11.2054	197	0	0
I6YAZ1			Conserved protein	-0.335763	1.26204	0.059709	-5.62332	323	4.05771e-08	1.93618e-07
I6YCP0			DUF5593 domain-containing protein	-0.258821	1.1965	0.0540243	-4.79083	504	2.18787e-06	8.29125e-06
I6YDN6		pepQ	Probable cytoplasmic peptidase PepQ	-0.216608	1.162	0.0274566	-7.88913	874	9.10383e-15	8.35134e-14
I6YEE1	Rv2795c	pptH	[Acyl-carrier-protein] phosphodiesterase PptH (ACP phosphodiesterase PptH) (EC 3.1.4.14) (Ppt hydrolase)	-0.425626	1.34316	0.0744624	-5.71599	325	2.46958e-08	1.22055e-07
I6YF08	Rv336c	TB22.2	Esterase Rv3036c (EC 3.1.1.-)	-0.332163	1.2589	0.0486165	-6.83231	174	1.34874e-10	8.60673e-10
I6YF11			Probable conserved ATP-binding protein ABC transporter	-0.313407	1.24264	0.0416045	-7.53301	577	1.92513e-13	1.56914e-12
I6YF40			Conserved protein	-0.529264	1.44319	0.0561771	-9.42134	980	0	0
L0T2Q9				-0.508809	1.42287	0.0664833	-7.65318	73	6.30225e-11	4.16686e-10
L0TAD5	Rv173c		Probable O-methyltransferase Rv1703c (EC 2.1.1.-)	-0.369745	1.29212	0.0398679	-9.27427	1222	0	0
L0TBR2			Possible flavoprotein	-0.145626	1.10621	0.0243861	-5.97166	1011	3.24836e-09	1.76705e-08
L7N655		pepN	Aminopeptidase N (EC 3.4.11.2) (Alanine aminopeptidase) (Lysyl aminopeptidase)	-0.289483	1.2222	0.0216242	-13.387	2831	0	0
L7N662		cydA	Probable integral membrane cytochrome D ubiquinol oxidase (Subunit I) CydA (Cytochrome BD-I oxidase subunit I)	-0.200343	1.14897	0.0327556	-6.11629	406	2.25382e-09	1.25628e-08
L7N668			TetR family transcriptional regulator	-0.370643	1.29293	0.0567029	-6.53658	336	2.33831e-10	1.46424e-09
L7N672		pcnA	Probable poly(A) polymerase PcnA (Polynucleotide adenylyltransferase) (NTP polymerase) (RNA adenylating enzyme) (Poly(A) polymerase)	-0.288748	1.22158	0.0332402	-8.6867	1040	0	0
L7N675	Rv1196	PPE18	PPE family protein PPE18	-0.427346	1.34476	0.0456795	-9.35533	385	0	0
L7N684		dapE2	Conserved protein	-0.216617	1.16201	0.0281191	-7.70353	1275	2.64233e-14	2.32114e-13
L7N690		amiB1	Peptidase M20 domain-containing protein 2	-0.304828	1.23527	0.0416374	-7.32101	267	2.90123e-12	2.15298e-11
O05293			Conserved protein	-0.152209	1.11127	0.031995	-4.75726	896	2.28642e-06	8.63837e-06
O05312			Conserved protein	-0.685819	1.60861	0.122748	-5.58723	337	4.76311e-08	2.23417e-07
O05317			Probable conserved integral membrane protein	-0.572004	1.48659	0.0794678	-7.19794	211	1.05553e-11	7.51879e-11
O05456			Probable conserved membrane protein	-0.180207	1.13305	0.0350637	-5.13941	1189	3.21932e-07	1.36574e-06
O05576		galU	UTP--glucose-1-phosphate uridylyltransferase (EC 2.7.7.9)	-0.698896	1.62326	0.0688624	-10.1492	354	0	0
O05842			Possible iron-regulated short-chain dehydrogenase/reductase	-0.208596	1.15556	0.0239929	-8.69406	1902	0	0
O05861			Conserved protein	-0.319276	1.2477	0.0377918	-8.4483	997	0	0
O05898		manA	Mannose-6-phosphate isomerase (EC 5.3.1.8)	-0.212055	1.15834	0.0377178	-5.62215	675	2.76188e-08	1.34364e-07
O06159	Rv2495c	bkdC	Dihydrolipoyllysine-residue acyltransferase component of branched-chain alpha-ketoacid dehydrogenase complex (EC 2.3.1.168) (Branched-chain alpha-ketoacid dehydrogenase complex component E2) (BCKADH E2) (Dihydrolipoyllysine-residue (2-methylpropanoyl)transferase)	-0.217583	1.16278	0.0315854	-6.88872	1552	8.1537e-12	5.90965e-11
O06240			Conserved protein	-0.194144	1.14405	0.0386098	-5.02836	910	5.95781e-07	2.4151e-06
O06298			Probable conserved membrane protein	-0.433531	1.35053	0.0455133	-9.52537	844	0	0
O06299			Possible transcriptional regulatory protein	-0.735138	1.66456	0.0932706	-7.88177	129	1.1795e-12	8.9946e-12
O06310			Conserved protein	-0.492679	1.40706	0.0890392	-5.53328	264	7.56695e-08	3.4836e-07
O06391	Rv525		Uncharacterized protein Rv0525	-0.404213	1.32337	0.062266	-6.4917	403	2.4984e-10	1.56056e-09
O06403			Probable integral membrane protein	-0.264568	1.20128	0.046061	-5.74385	84	1.44057e-07	6.34977e-07
O06413			Possible oxidoreductase	-0.224561	1.16842	0.0342771	-6.55133	598	1.23097e-10	7.90745e-10
O06540			Probable integral membrane protein	-0.654024	1.57355	0.0746259	-8.76403	180	1.33227e-15	1.28872e-14
O06574		gnd2	Probable 6-phosphogluconate dehydrogenase,decarboxylating Gnd2	-0.288189	1.22111	0.0476924	-6.04267	735	2.40829e-09	1.33938e-08
O06582				-0.488849	1.40332	0.0444876	-10.9884	712	0	0
O06633			Conserved protein	-0.219909	1.16466	0.0389916	-5.6399	669	2.51167e-08	1.23889e-07
O06790			Conserved protein	-0.611918	1.52829	0.0743274	-8.23274	334	4.21885e-15	3.94288e-14
O06802			Conserved protein	-0.29924	1.2305	0.0421261	-7.10345	600	3.45945e-12	2.55199e-11
O06803			Conserved protein	-0.265454	1.20201	0.0310322	-8.55413	777	0	0
O06816			SRPBCC family protein	-0.416633	1.33481	0.0763865	-5.45428	286	1.06478e-07	4.79536e-07
O07169		fadD7	Probable fatty-acid-CoA ligase FadD7 (Fatty-acid-CoA synthetase) (Fatty-acid-CoA synthase)	-0.304856	1.2353	0.0343681	-8.8703	1188	0	0
O07177	Rv127	mak	Maltokinase (MaK) (EC 2.7.1.175) (Maltose-1-phosphate synthase)	-0.32431	1.25207	0.0439597	-7.37745	1293	2.87548e-13	2.29117e-12
O07196			Conserved protein	-0.489816	1.40427	0.0287633	-17.0292	538	0	0
O07234			DUF2378 family protein	-0.331536	1.25835	0.0563184	-5.88682	330	9.68386e-09	5.0259e-08
O07255			Possible dehydrogenase/reductase	-0.309883	1.23961	0.0490008	-6.32404	535	5.38267e-10	3.17093e-09
O07406			Possible oxidoreductase	-0.231693	1.17421	0.0428415	-5.40815	679	8.83126e-08	4.04319e-07
O07411		fadD5	Probable fatty-acid-CoA ligase FadD5 (Fatty-acid-CoA synthetase) (Fatty-acid-CoA synthase)	-0.270769	1.20645	0.0557945	-4.85297	729	1.48832e-06	5.70101e-06
O07412		yrbE1A	Conserved integral membrane protein YrbE1A	-0.681825	1.60417	0.0993757	-6.86108	112	3.9693e-10	2.39507e-09
O07416		mce1D	Mce-family protein Mce1D	-0.207067	1.15434	0.0396167	-5.22676	963	2.11534e-07	9.12977e-07
O07423		lprO	Possible lipoprotein LprO	-0.329884	1.25691	0.0586994	-5.61989	326	4.10431e-08	1.95466e-07
O07424			Probable conserved transmembrane protein	-0.252194	1.19102	0.0397465	-6.34507	496	5.01722e-10	2.96972e-09
O07427	Rv183		Monoacylglycerol lipase (MGL) (EC 3.1.1.23)	-0.84052	1.7907	0.04729	-17.7737	1507	0	0
O07429			TIGR04338 family metallohydrolase	-0.598001	1.51362	0.0865216	-6.91158	39	2.83475e-08	1.37641e-07
O07807			Possible acyltransferase	-0.196098	1.1456	0.0329661	-5.94849	769	4.10736e-09	2.21015e-08
O08343	Rv18	tatD	Uncharacterized metal-dependent hydrolase TatD (EC 3.1.-.-)	-0.435528	1.35241	0.0573297	-7.59689	514	1.44329e-13	1.19601e-12
O33181			DUF3426 domain-containing protein	-0.41481	1.33312	0.0540385	-7.67618	294	2.43805e-13	1.96149e-12
O33185			Possible bifunctional enzyme long-chain acyl-CoA synthase and lipase	-0.304096	1.23464	0.048127	-6.31862	1055	3.88566e-10	2.35604e-09
O33188			Transport permease protein	-0.303466	1.23411	0.0484443	-6.26423	40	2.00939e-07	8.71649e-07
O33189			Probable conserved ATP-binding protein ABC transporter	-0.999089	1.99874	0.0600278	-16.6438	1499	0	0
O33195			Exodeoxyribonuclease VII small subunit	-0.547588	1.46164	0.0326328	-16.7803	66	0	0
O33198			TPPK_C domain-containing protein	-1.30851	2.47685	0.0752545	-17.3878	350	0	0
O33268			Probable iron-sulfur-binding reductase	-0.259242	1.19685	0.0317025	-8.17735	1514	4.44089e-16	4.43376e-15
O33273			SnoaL-like domain-containing protein	-0.318496	1.24703	0.0554427	-5.7446	244	2.73226e-08	1.33446e-07
O33283	Rv274	ephG	Epoxide hydrolase EphG (EH) (EC 3.3.2.10) (Cholesterol-5,6-oxide hydrolase) (EC 3.3.2.11)	-1.7165	3.28638	0.0647435	-26.5123	342	0	0
O33340		aldC	Probable aldehyde dehydrogenase AldC	-0.173725	1.12797	0.0312182	-5.56485	1220	3.22275e-08	1.55568e-07
O50433		fdxC	Ferredoxin	-0.674637	1.59619	0.0570903	-11.817	367	0	0
O50440	Rv1184c RVBD_1184c	chp2	Diacyltrehalose acyltransferase Chp2 (EC 2.3.1.-)	-0.182631	1.13495	0.0384123	-4.7545	479	2.63558e-06	9.85269e-06
O50443		rocA	L-glutamate gamma-semialdehyde dehydrogenase (EC 1.2.1.88) (L-glutamate gamma-semialdehyde dehydrogenase)	-0.397856	1.31755	0.0306191	-12.9937	944	0	0
O50444			Proline dehydrogenase (EC 1.5.5.2)	-0.420709	1.33859	0.0743067	-5.66178	289	3.61206e-08	1.73017e-07
O53146		qor	Probable quinone reductase Qor (NADPH:quinone reductase) (Zeta-crystallin homolog protein)	-0.184458	1.13639	0.0278258	-6.62903	1195	5.10285e-11	3.41932e-10
O53149			Probable unidentified antibiotic-transport ATP-binding protein ABC transporter	-0.449761	1.36581	0.0538041	-8.35922	818	2.22045e-16	2.26231e-15
O53158		fadE15	Probable acyl-CoA dehydrogenase FadE15	-0.27287	1.20821	0.0477564	-5.71379	1324	1.36312e-08	6.9441e-08
O53166	Rv1475c RVBD_1475c	acn	Aconitate hydratase A (ACN) (Aconitase) (EC 4.2.1.3) ((2R,3S)-2-methylisocitrate dehydratase) ((2S,3R)-3-hydroxybutane-1,2,3-tricarboxylate dehydratase) (Iron-responsive protein-like) (IRP-like) (Probable 2-methyl-cis-aconitate hydratase) (EC 4.2.1.99) (RNA-binding protein)	-0.152874	1.11178	0.022325	-6.84766	3176	8.97549e-12	6.44886e-11
O53203	Rv2476c	gdh	NAD-specific glutamate dehydrogenase (NAD-GDH) (EC 1.4.1.2) (NAD(+)-dependent glutamate dehydrogenase)	-0.237476	1.17893	0.0190908	-12.4393	5063	0	0
O53238			Probable transcriptional regulatory protein	-0.291137	1.2236	0.0379766	-7.66622	875	4.70735e-14	4.07751e-13
O53291		fecB	Probable FEIII-dicitrate-binding periplasmic lipoprotein FecB	-0.488485	1.40297	0.0552498	-8.84138	524	0	0
O53311			Possible dioxygenase	-0.26207	1.1992	0.0279459	-9.37777	2270	0	0
O53334	Rv3188		Probable mycobacterial cidal antitoxin Rv3188	-1.03912	2.05497	0.115223	-9.01837	270	0	0
O53346			Possible transmembrane cation transporter	-0.41435	1.3327	0.0276124	-15.006	1096	0	0
O53379	Rv3329 RVBD_3329		Probable aminotransferase Rv3329 (EC 2.6.1.-)	-0.562647	1.47698	0.0772294	-7.2854	269	3.56049e-12	2.61102e-11
O53404			Conserved protein	-0.156469	1.11456	0.0259909	-6.02014	986	2.4555e-09	1.36258e-08
O53419		echA9	Possible enoyl-CoA hydratase EchA9 (Enoyl hydrase) (Unsaturated acyl-CoA hydratase) (Crotonase)	-0.369128	1.29157	0.0494663	-7.46221	754	2.34923e-13	1.89617e-12
O53422		fadA3	Probable beta-ketoacyl CoA thiolase FadA3	-0.292648	1.22489	0.0300343	-9.7438	1779	0	0
O53444			Possible glycosyl hydrolase	-0.236602	1.17821	0.0465599	-5.08167	463	5.43769e-07	2.22704e-06
O53451	Rv113c	mazE3	Antitoxin MazE3	-1.20858	2.3111	0.0925986	-13.0518	84	0	0
O53501	Rv213c	vapC37	Ribonuclease VapC37 (RNase VapC37) (EC 3.1.-.-) (Toxin VapC37)	-0.249367	1.18869	0.0263694	-9.4567	13	3.4265e-07	1.44378e-06
O53512	Rv2178c	aroG	Phospho-2-dehydro-3-deoxyheptonate aldolase AroG (EC 2.5.1.54) (3-deoxy-D-arabino-heptulosonate 7-phosphate synthase) (DAHP synthase) (Phospho-2-keto-3-deoxyheptonate aldolase)	-0.227973	1.17119	0.0281494	-8.09868	1918	8.88178e-16	8.72732e-15
O53519		TB16.3	Conserved protein TB16.3	-0.820912	1.76652	0.0663687	-12.369	558	0	0
O53521	Rv2187	fadD15	Long-chain-fatty-acid--CoA ligase FadD15 (FACL) (EC 6.2.1.3) (Acyl-CoA synthetase) (FACL15)	-0.152723	1.11167	0.0305847	-4.99344	2493	6.34134e-07	2.5509e-06
O53533		mscR	S-nitrosomycothiol reductase MscR	-0.234428	1.17644	0.0359811	-6.51532	731	1.35021e-10	8.60673e-10
O53572			Probable conserved membrane protein	-0.734359	1.66366	0.121415	-6.04834	103	2.38023e-08	1.18109e-07
O53578	Rv3799c	accD4	Biotin-dependent long chain acyl-coenzyme A carboxylase beta4 subunit (EC 2.1.3.-)	-0.368002	1.29056	0.0362377	-10.1552	1144	0	0
O53580	Rv381c	fadD32	Long-chain-fatty-acid--AMP ligase FadD32 (FAAL) (EC 6.2.1.20) (Acyl-AMP synthetase) (FAAL32)	-0.124386	1.09004	0.0245413	-5.06842	3483	4.22016e-07	1.76029e-06
O53598			Conserved protein similar to jag protein	-0.403546	1.32276	0.0536599	-7.52045	584	2.06946e-13	1.68126e-12
O53604	Rv59	darT	DNA ADP-ribosyl transferase (DarT) (EC 2.4.2.-) (Toxin DarT)	-0.317904	1.24652	0.0592231	-5.3679	87	6.5276e-07	2.61736e-06
O53605	Rv6	darG	DNA ADP-ribosyl glycohydrolase (DarG) (EC 3.2.2.-) (Antitoxin DarG)	-0.315609	1.24454	0.0479975	-6.57553	777	8.89457e-11	5.78219e-10
O53611		icd2	Isocitrate dehydrogenase [NADP] (EC 1.1.1.42) (Oxalosuccinate decarboxylase)	-0.219673	1.16447	0.0291764	-7.52912	2554	7.03881e-14	5.97218e-13
O53622			Probable oxidoreductase	-0.318478	1.24701	0.0460668	-6.9134	646	1.1386e-11	8.06427e-11
O53633			Possible transmembrane acyltransferase	-0.525979	1.43991	0.0440979	-11.9275	64	0	0
O53650			Probable conserved membrane protein	-0.423879	1.34153	0.045717	-9.2718	265	0	0
O53661			Possible transcriptional regulatory protein (Probably TetR-family)	-1.09906	2.14215	0.0932289	-11.7888	335	0	0
O53666	Rv244c	fadE5	Broad-specificity linear acyl-CoA dehydrogenase FadE5 (Long-chain-acyl-CoA dehydrogenase) (EC 1.3.8.8) (Medium-chain-acyl-CoA dehydrogenase) (EC 1.3.8.7) (Short-chain-acyl-CoA dehydrogenase) (EC 1.3.8.1)	-0.205521	1.1531	0.0245505	-8.37135	1853	0	0
O53669			Probable succinate dehydrogenase [iron-sulfur subunit] (Succinic dehydrogenase)	-0.319469	1.24787	0.033655	-9.49248	2000	0	0
O53670			Probable succinate dehydrogenase [iron-sulfur subunit] (Succinic dehydrogenase)	-0.233423	1.17562	0.0284009	-8.21886	2842	4.44089e-16	4.43376e-15
O53671				-1.02718	2.03804	0.106457	-9.64883	83	3.33067e-15	3.16032e-14
O53672	Rv25c		Uncharacterized protein Rv0250c	-0.887892	1.85047	0.0644379	-13.779	461	0	0
O53673		hsp	Heat shock protein Hsp (Heat-stress-induced ribosome-binding protein A)	-1.62447	3.0833	0.265152	-6.12658	288	2.94162e-09	1.61432e-08
O53682			MPAB_Lcp_cat domain-containing protein	-1.23038	2.34628	0.161969	-7.59638	58	2.91492e-10	1.79369e-09
O53697			Conserved protein	-0.659643	1.57969	0.0754109	-8.74731	374	0	0
O53718			Possible conserved secreted protein	-0.282623	1.2164	0.0418878	-6.74714	595	3.58216e-11	2.43313e-10
O53751			Conserved protein	-0.272859	1.2082	0.032106	-8.49869	1287	0	0
O53816		mmsA	Probable methylmalonate-semialdehyde dehydrogenase MmsA (Methylmalonic acid semialdehyde dehydrogenase) (MMSDH)	-0.268818	1.20482	0.0305491	-8.79955	1359	0	0
O53842			Conserved protein	-0.1176	1.08493	0.0216847	-5.42317	1752	6.66992e-08	3.09933e-07
O53871	Rv859	fadA	Putative acyltransferase Rv0859 (EC 2.3.1.-)	-0.444064	1.36043	0.0312328	-14.2179	1327	0	0
O53872		fadB	3-hydroxyacyl-CoA dehydrogenase (EC 1.1.1.35)	-0.473844	1.38881	0.0247858	-19.1176	3913	0	0
O53897		moaB2	MoCF_biosynth domain-containing protein	-0.451638	1.36759	0.0255147	-17.7011	604	0	0
O53901	Rv1527c LH57_837	pks5	Mycocerosic acid synthase-like polyketide synthase (MAS-like PKS) (EC 2.3.1.-) (Polyketide synthase Pks5)	-0.314117	1.24325	0.0502239	-6.25433	501	8.5637e-10	4.89411e-09
O53930			Possible integral membrane protein	-0.183235	1.13543	0.0346965	-5.28109	85	9.72599e-07	3.82576e-06
O53945	Rv1796	mycP5	Mycosin-5 (EC 3.4.21.-) (MycP5 protease)	-0.643806	1.56245	0.092023	-6.99615	150	8.14735e-11	5.32148e-10
O65935			Possible integral membrane protein	-0.122774	1.08883	0.0195212	-6.28928	85	1.32536e-08	6.79352e-08
O65936			Probable oxidoreductase	-0.38012	1.30145	0.0362091	-10.4979	1079	0	0
O69689	Rv3722c		Aspartate aminotransferase (AspAT) (EC 2.6.1.1)	-0.121671	1.08799	0.0239667	-5.07669	1412	4.35257e-07	1.80945e-06
O69714			Conserved protein	-1.35319	2.55477	0.0189302	-71.4835	185	0	0
O69715			DUF4871 domain-containing protein	-0.73572	1.66523	0.0947197	-7.76734	138	1.63847e-12	1.24564e-11
O69725		proX	Possible osmoprotectant (Glycine betaine/carnitine/choline/L-proline) binding lipoprotein ProX	-1.32691	2.50865	0.0865896	-15.3241	82	0	0
O69732	Rv3867	espH	ESX-1 secretion-associated protein EspH	-0.24582	1.18577	0.0309669	-7.93816	141	5.80869e-13	4.541e-12
O86327		rsfS	Ribosomal silencing factor RsfS	-0.62367	1.54079	0.0864103	-7.21754	69	5.35858e-10	3.16424e-09
P0CH91	Rv643c	mmaA3	Methoxy mycolic acid synthase MmaA3 (EC 2.1.1.-) (Mycolic acid methyltransferase) (MA-MT) (S-adenosylmethionine-dependent methyltransferase) (AdoMet-MT) (SAM-MT)	-0.369906	1.29227	0.0456031	-8.11142	1331	1.11022e-15	1.08236e-14
P71599			Vegetative cell wall protein	-0.433936	1.35091	0.0858932	-5.05205	314	7.43076e-07	2.95094e-06
P71701			Possible oxidoreductase	-0.260844	1.19818	0.0300291	-8.68638	1036	0	0
P71733			Conserved protein	-0.301023	1.23202	0.0323088	-9.31704	915	0	0
P71738			Conserved protein	-0.263557	1.20043	0.0458637	-5.74652	545	1.51694e-08	7.66484e-08
P71750		ggtB	Probable gamma-glutamyltranspeptidase GgtB (Gamma-glutamyltransferase) (Glutamyl transpeptidase)	-0.467674	1.38288	0.0414095	-11.2939	1041	0	0
P71787			Probable membrane protein	-0.511561	1.42559	0.0622136	-8.22266	198	2.57572e-14	2.27873e-13
P71790		gmdA	GDP-mannose 4,6-dehydratase (EC 4.2.1.47) (GDP-D-mannose dehydratase)	-0.163085	1.11968	0.0324423	-5.02692	1322	5.66812e-07	2.30621e-06
P71814		phoP	Possible two component system response transcriptional positive regulator PhoP	-0.173921	1.12812	0.0353242	-4.92357	969	9.98545e-07	3.92162e-06
P71905		rne	Possible ribonuclease E Rne	-0.354814	1.27882	0.0278739	-12.7292	2347	0	0
P75019		echA21	Possible enoyl-CoA hydratase EchA21 (Enoyl hydrase) (Unsaturated acyl-CoA hydratase) (Crotonase)	-0.192373	1.14264	0.0302322	-6.3632	1286	2.74163e-10	1.69968e-09
P95017			Probable conserved transmembrane protein	-0.14745	1.10761	0.0284625	-5.18049	230	4.83345e-07	1.9927e-06
P95029		fas	Enoyl-CoA hydratase 2 (EC 4.2.1.119) (Enoyl-CoA hydratase 2)	-0.420359	1.33826	0.0177546	-23.676	5223	0	0
P95159			Possible oxidoreductase	-0.118787	1.08582	0.0232409	-5.11112	1384	3.65061e-07	1.53561e-06
P95184			Serine/threonine protein kinase	-0.517427	1.4314	0.0855654	-6.04715	269	4.91185e-09	2.62519e-08
P95185		fadB4	Probable NADPH quinone oxidoreductase FadB4 (NADPH:quinone reductase) (Zeta-crystallin)	-0.479244	1.39401	0.061364	-7.80986	595	2.59792e-14	2.29022e-13
P95286			Probable short-chain type dehydrogenase/reductase	-0.974268	1.96464	0.0868038	-11.2238	202	0	0
P96221			POLIIIAc domain-containing protein	-0.439244	1.35589	0.0875627	-5.01634	170	1.31666e-06	5.1144e-06
P96264	Rv418	lpqL	Probable lipoprotein aminopeptidase LpqL (EC 3.4.11.1) (Leucine aminopeptidase) (Lipoprotein LpqL)	-0.272093	1.20756	0.0492705	-5.52244	765	4.58294e-08	2.1578e-07
P96277			Tuberculin related peptide	-0.840885	1.79115	0.0840825	-10.0007	74	2.22045e-15	2.11495e-14
P96379	Rv121	mazG	Nucleoside triphosphate pyrophosphohydrolase (NTP-PPase) (EC 3.6.1.8)	-0.275792	1.21066	0.0480748	-5.73674	619	1.51084e-08	7.64957e-08
P96389			NYN domain-containing protein	-0.338698	1.26462	0.0553679	-6.11723	323	2.75087e-09	1.5197e-08
P96824			Aldehyde dehydrogenase	-0.384671	1.30556	0.0441761	-8.70766	1598	0	0
P96847	Rv3565	aspB	Valine--pyruvate aminotransferase (EC 2.6.1.66) (Alanine--valine transaminase)	-0.384055	1.305	0.0798034	-4.81252	407	2.10384e-06	7.98496e-06
P96878			Carbonic anhydrase (EC 4.2.1.1)	-0.353013	1.27723	0.0427831	-8.25122	1261	4.44089e-16	4.43376e-15
P96886	Rv3281	accE5	Biotin-dependent acetyl-/propionyl-coenzyme A carboxylase epsilon subunit	-0.432315	1.3494	0.0321455	-13.4487	582	0	0
P96890	Rv3285	accA3	Biotin-dependent acyl-coenzyme A carboxylase alpha3 subunit [Includes: Biotin carboxylase (BC) (EC 6.3.4.14); Biotin carboxyl carrier protein (BCCP)]	-0.370973	1.29322	0.031913	-11.6245	2368	0	0
P96900			Probable transcriptional regulatory protein (Probably TetR-family)	-0.257576	1.19547	0.045852	-5.61755	1240	2.38905e-08	1.18311e-07
P9WF25	Rv3357	relJ	Antitoxin RelJ (Antitoxin YefM)	-0.543512	1.45752	0.0662225	-8.20737	69	8.34666e-12	6.03192e-11
P9WF29	Rv117c	xseB	Exodeoxyribonuclease 7 small subunit (EC 3.1.11.6) (Exodeoxyribonuclease VII small subunit) (Exonuclease VII small subunit)	-1.20645	2.30769	0.142596	-8.46057	135	3.88578e-14	3.38949e-13
P9WFB9	Rv31	vapC2	Ribonuclease VapC2 (RNase VapC2) (EC 3.1.-.-) (Toxin VapC2)	-0.291303	1.22375	0.0559646	-5.20513	144	6.55994e-07	2.62609e-06
P9WFH1	Rv3399		Putative S-adenosyl-L-methionine-dependent methyltransferase Rv3399 (EC 2.1.1.-)	-0.546383	1.46042	0.0304651	-17.9347	1028	0	0
P9WFI5	Rv731c		Putative S-adenosyl-L-methionine-dependent methyltransferase Rv0731c (EC 2.1.1.-)	-0.173087	1.12747	0.0290668	-5.9548	1058	3.53941e-09	1.91282e-08
P9WFI9	Rv281		Putative S-adenosyl-L-methionine-dependent methyltransferase Rv0281 (EC 2.1.1.-)	-0.209462	1.15626	0.0398566	-5.25538	1069	1.78265e-07	7.78853e-07
P9WFJ3	Rv146		Putative S-adenosyl-L-methionine-dependent methyltransferase Rv0146 (EC 2.1.1.-)	-0.230572	1.1733	0.0346984	-6.64504	1162	4.6489e-11	3.13203e-10
P9WFJ7	Rv1481		UPF0353 protein Rv1481	-0.471872	1.38691	0.0596647	-7.90872	321	4.21885e-14	3.66715e-13
P9WFK1	Rv635		UPF0336 protein Rv0635	-0.399438	1.31899	0.0540656	-7.38802	645	4.63185e-13	3.6544e-12
P9WFK3	Rv54c		UPF0336 protein Rv0504c	-0.380705	1.30198	0.0317365	-11.9958	215	0	0
P9WFK5	Rv38		UPF0301 protein Rv0038	-0.364087	1.28707	0.0675249	-5.39189	194	2.01258e-07	8.71649e-07
P9WFL3	Rv3193c		UPF0182 protein Rv3193c	-0.154975	1.1134	0.0287036	-5.39917	2646	7.28977e-08	3.37474e-07
P9WFN5	Rv191c		UPF0098 protein Rv1910c	-0.355835	1.27973	0.0537401	-6.62141	85	3.04461e-09	1.66349e-08
P9WFP5	Rv1462		UPF0051 protein Rv1462	-0.291444	1.22386	0.0539566	-5.40145	664	9.21891e-08	4.20518e-07
P9WFP7	Rv1461		UPF0051 protein Rv1461 [Cleaved into: Endonuclease PI-MtuHIIP (EC 3.1.-.-) (Mtu pps1 intein)]	-0.577504	1.49227	0.0475427	-12.1471	1049	0	0
P9WFQ3	Rv1421		Nucleotide-binding protein Rv1421	-0.284508	1.218	0.0395913	-7.18613	665	1.79479e-12	1.36032e-11
P9WFS9	Rv2448c	valS	Valine--tRNA ligase (EC 6.1.1.9) (Valyl-tRNA synthetase) (ValRS)	-0.381935	1.30309	0.0362694	-10.5305	1516	0	0
P9WFT1	Rv1689	tyrS	Tyrosine--tRNA ligase (EC 6.1.1.1) (Tyrosyl-tRNA synthetase) (TyrRS)	-0.362453	1.28561	0.0401685	-9.02332	561	0	0
P9WFT3	Rv3336c	trpS	Tryptophan--tRNA ligase (EC 6.1.1.2) (Tryptophanyl-tRNA synthetase) (TrpRS)	-0.221151	1.16566	0.0366718	-6.03054	648	2.74563e-09	1.5197e-08
P9WFT5	Rv2614c	thrS	Threonine--tRNA ligase (EC 6.1.1.3) (Threonyl-tRNA synthetase) (ThrRS)	-0.207287	1.15452	0.0337573	-6.14052	1420	1.06559e-09	6.02058e-09
P9WFT7	Rv3834c	serS	Serine--tRNA ligase (EC 6.1.1.11) (Seryl-tRNA synthetase) (SerRS) (Seryl-tRNA(Ser/Sec) synthetase)	-0.19357	1.14359	0.0388076	-4.98795	691	7.72756e-07	3.06391e-06
P9WFU1	Rv165	pheT	Phenylalanine--tRNA ligase beta subunit (EC 6.1.1.20) (Phenylalanyl-tRNA synthetase beta subunit) (PheRS)	-0.273319	1.20858	0.0401564	-6.80636	1685	1.38698e-11	9.76779e-11
P9WFU5	Rv17c	metG	Methionine--tRNA ligase (EC 6.1.1.10) (Methionyl-tRNA synthetase) (MetRS)	-0.242617	1.18314	0.0295605	-8.20748	1255	4.44089e-16	4.43376e-15
P9WFU9	Rv3598c	lysS1	Lysine--tRNA ligase 1 (EC 6.1.1.6) (Lysyl-tRNA synthetase 1) (LysRS 1)	-0.30488	1.23532	0.0345636	-8.82084	1057	0	0
P9WFV1	Rv41	leuS	Leucine--tRNA ligase (EC 6.1.1.4) (Leucyl-tRNA synthetase) (LeuRS)	-0.231667	1.17419	0.0292972	-7.90746	2333	3.9968e-15	3.74945e-14
P9WFV5	Rv258c	hisS	Histidine--tRNA ligase (EC 6.1.1.21) (Histidyl-tRNA synthetase) (HisRS)	-0.369552	1.29195	0.0541222	-6.82811	723	1.8247e-11	1.27064e-10
P9WFW3	Rv2572c	aspS	Aspartate--tRNA(Asp/Asn) ligase (EC 6.1.1.23) (Aspartyl-tRNA synthetase) (AspRS) (Non-discriminating aspartyl-tRNA synthetase) (ND-AspRS)	-0.176601	1.13022	0.0309154	-5.71239	1055	1.44806e-08	7.36173e-08
P9WFW5	Rv1292	argS	Arginine--tRNA ligase (EC 6.1.1.19) (Arginyl-tRNA synthetase) (ArgRS)	-0.122923	1.08894	0.022971	-5.35123	1899	9.79317e-08	4.44267e-07
P9WFW7	Rv2555c	alaS	Alanine--tRNA ligase (EC 6.1.1.7) (Alanyl-tRNA synthetase) (AlaRS)	-0.220646	1.16526	0.0256271	-8.60987	2946	0	0
P9WFX3	Rv169	trpE	Anthranilate synthase component 1 (AS) (ASI) (EC 4.1.3.27)	-0.31426	1.24337	0.0430717	-7.2962	1152	5.49782e-13	4.31154e-12
P9WFX7	Rv1611	trpC	Indole-3-glycerol phosphate synthase (IGPS) (EC 4.1.1.48)	-0.21893	1.16387	0.0221469	-9.88537	1532	0	0
P9WFX9	Rv1612	trpB	Tryptophan synthase beta chain (EC 4.2.1.20)	-0.313718	1.24291	0.0281971	-11.1259	1189	0	0
P9WFY1	Rv1613	trpA	Tryptophan synthase alpha chain (EC 4.2.1.20)	-0.131996	1.09581	0.0258187	-5.11243	1012	3.80178e-07	1.59649e-06
P9WFY9	Rv28c	trmB	tRNA (guanine-N(7)-)-methyltransferase (EC 2.1.1.33) (tRNA (guanine(46)-N(7))-methyltransferase) (tRNA(m7G46)-methyltransferase)	-0.936674	1.91411	0.0946605	-9.89509	272	0	0
P9WFZ3	Rv2692	trkA	Trk system potassium uptake protein TrkA (K(+)-uptake protein TrkA)	-0.350638	1.27512	0.0510231	-6.87215	548	1.72518e-11	1.20472e-10
P9WG09	Rv936	pstA2	Phosphate transport system permease protein PstA 2	-0.42969	1.34694	0.0598447	-7.18009	68	6.71534e-10	3.90968e-09
P9WG25	Rv1449c	tkt	Transketolase (TK) (EC 2.2.1.1)	-0.141992	1.10343	0.0226006	-6.28268	2060	4.04891e-10	2.43719e-09
P9WG33	Rv1448c	tal	Transaldolase (EC 2.2.1.2)	-0.190481	1.14114	0.0315459	-6.03821	1778	1.89274e-09	1.06216e-08
P9WG35	Rv1932	tpx	Thiol peroxidase (Tpx) (EC 1.11.1.24) (Peroxiredoxin tpx) (Prx) (Thioredoxin peroxidase) (Thioredoxin-dependent peroxiredoxin)	-0.274873	1.20989	0.0374605	-7.33767	576	7.42961e-13	5.78997e-12
P9WG37	Rv853c	kdc	Alpha-keto-acid decarboxylase (KDC) (EC 4.1.1.-)	-0.142531	1.10384	0.0250067	-5.69971	1287	1.48639e-08	7.54113e-08
P9WG39	Rv182	ilvG	Acetolactate synthase large subunit IlvG (ALS) (EC 2.2.1.6) (Acetohydroxy-acid synthase large subunit) (AHAS)	-0.202853	1.15097	0.0367327	-5.5224	886	4.39488e-08	2.07712e-07
P9WG41	Rv33c	ilvB1	Acetolactate synthase large subunit IlvB1 (ALS) (EC 2.2.1.6) (Acetohydroxy-acid synthase large subunit) (AHAS)	-0.426366	1.34384	0.0194334	-21.9399	1332	0	0
P9WG45	Rv5	gyrB	DNA gyrase subunit B (EC 5.6.2.2)	-0.283158	1.21686	0.0244648	-11.5741	2573	0	0
P9WG47	Rv6	gyrA	DNA gyrase subunit A (EC 5.6.2.2) (Type IIA topoisomerase subunit GyrA)	-0.279479	1.21376	0.0252086	-11.0866	3156	0	0
P9WG59	Rv1295	thrC	Threonine synthase (TS) (EC 4.2.3.1)	-0.241488	1.18221	0.0392448	-6.15338	1357	9.96491e-10	5.65588e-09
P9WG69	Rv1323	fadA4	Probable acetyl-CoA acetyltransferase (EC 2.3.1.9) (Acetoacetyl-CoA thiolase) [Cleaved into: Probable acetyl-CoA acetyltransferase, propeptide removed]	-0.642977	1.56155	0.0378588	-16.9836	948	0	0
P9WG79	Rv423c	thiC	Phosphomethylpyrimidine synthase (EC 4.1.99.17) (Hydroxymethylpyrimidine phosphate synthase) (HMP-P synthase) (HMP-phosphate synthase) (HMPP synthase) (Thiamine biosynthesis protein ThiC)	-0.355005	1.27899	0.0710778	-4.99461	724	7.39612e-07	2.94188e-06
P9WG95	Rv1559	ilvA	L-threonine dehydratase biosynthetic IlvA (EC 4.3.1.19) (Threonine deaminase)	-0.504873	1.419	0.0543111	-9.29594	485	0	0
P9WGB7	Rv179	metB	Cystathionine gamma-synthase (CGS) (EC 2.5.1.48) (O-succinylhomoserine (thiol)-lyase)	-0.180424	1.13322	0.0216567	-8.3311	972	2.22045e-16	2.26231e-15
P9WGC3	Rv3284		Uncharacterized SufE-like protein Rv3284	-0.282575	1.21636	0.0310461	-9.10178	180	0	0
P9WGD7	Rv2916c	ffh	Signal recognition particle protein (SRP) (Fifty-four homolog)	-0.460736	1.37624	0.0440561	-10.4579	1447	0	0
P9WGH7	Rv445c	sigK	ECF RNA polymerase sigma factor SigK (ECF sigma factor SigK) (Alternative RNA polymerase sigma factor SigK) (RNA polymerase sigma-K factor) (Sigma-K factor)	-0.252981	1.19167	0.042632	-5.93407	619	4.92091e-09	2.62519e-08
P9WGH9	Rv3223c	sigH	ECF RNA polymerase sigma factor SigH (ECF sigma factor SigH) (Alternative RNA polymerase sigma factor SigH) (RNA polymerase sigma-H factor) (Sigma-H factor)	-0.455425	1.37119	0.0778313	-5.85143	548	8.39209e-09	4.40142e-08
P9WGI1	Rv273	sigA	RNA polymerase sigma factor SigA (Sigma-A)	-0.396791	1.31658	0.028734	-13.8091	1659	0	0
P9WGI5	Rv271	sigB	RNA polymerase sigma factor SigB	-0.943519	1.92321	0.17136	-5.50607	327	7.43214e-08	3.43426e-07
P9WGI9	Rv193	glyA1	Serine hydroxymethyltransferase 1 (SHM1) (SHMT 1) (Serine methylase 1) (EC 2.1.2.1)	-0.134843	1.09797	0.0257854	-5.22944	1759	1.90327e-07	8.27191e-07
P9WGJ3	Rv55c	serB1	Phosphoserine phosphatase SerB1 (PSP) (PSPase) (EC 3.1.3.3) (O-phosphoserine phosphohydrolase)	-0.300563	1.23163	0.0546139	-5.50342	505	5.93305e-08	2.77247e-07
P9WGM1	Rv93c	prrA	Transcriptional regulatory protein PrrA	-0.176782	1.13036	0.0343646	-5.1443	857	3.3298e-07	1.4078e-06
P9WGM3	Rv1626	pdtaR	Probable transcriptional regulatory protein PdtaR	-0.314955	1.24397	0.0331865	-9.49047	1334	0	0
P9WGM7	Rv3246c	mtrA	DNA-binding response regulator MtrA	-0.698836	1.6232	0.0524209	-13.3312	1435	0	0
P9WGM9	Rv981	mprA	Response regulator MprA (Mycobacterial persistence regulator A)	-0.344708	1.26989	0.0616881	-5.58792	817	3.13158e-08	1.51461e-07
P9WGP5	Rv324c	secA1	Protein translocase subunit SecA 1 (tbSecA) (EC 7.4.2.8)	-0.250979	1.19001	0.0227724	-11.0212	2398	0	0
P9WGQ1	Rv1856c		Putative oxidoreductase Rv1856c (EC 1.-.-.-)	-0.188107	1.13927	0.0246256	-7.63867	1095	4.77396e-14	4.12085e-13
P9WGS9	Rv3791	dprE2	Decaprenylphosphoryl-2-keto-beta-D-erythro-pentose reductase (EC 1.1.1.333) (Decaprenyl-phospho-2'-keto-D-arabinose reductase) (Decaprenylphospho-beta-D-erythro-pentofuranosid-2-ulose 2-reductase) (Decaprenylphosphoryl-beta-D-ribofuranose 2'-epimerase subunit DprE2) (Decaprenyl-phosphoribose 2'-epimerase subunit 2) (NAD-dependent decaprenylphosphoryl-D-2-keto-erythropentose reductase)	-0.617445	1.53416	0.059436	-10.3884	791	0	0
P9WGT7	Rv928	pstS3	Phosphate-binding protein PstS 3 (PBP 3) (PstS-3) (Antigen Ag88)	-0.340809	1.26647	0.0646664	-5.27026	773	1.76871e-07	7.74121e-07
P9WGT9	Rv932c	pstS2	Phosphate-binding protein PstS 2 (PBP 2) (PstS-2)	-0.348438	1.27318	0.0471458	-7.39065	353	1.06759e-12	8.19145e-12
P9WGU7	Rv1166	lpqW	Probable monoacyl phosphatidylinositol tetramannoside-binding protein LpqW	-0.601356	1.51714	0.0964447	-6.23523	303	1.51191e-09	8.5229e-09
P9WGV1	Rv1392	metK	S-adenosylmethionine synthase (AdoMet synthase) (EC 2.5.1.6) (MAT) (Methionine adenosyltransferase)	-0.221544	1.16598	0.0313195	-7.07368	1941	2.09788e-12	1.5804e-11
P9WGV5	Rv2953		Trans-acting enoyl reductase (EC 1.3.1.-)	-0.143144	1.10431	0.026472	-5.40738	1851	7.22507e-08	3.35103e-07
P9WGY1	Rv2882c	frr	Ribosome-recycling factor (RRF) (Ribosome-releasing factor)	-0.200586	1.14917	0.0412476	-4.86298	849	1.37773e-06	5.30193e-06
P9WGY5	Rv139	rpoZ	DNA-directed RNA polymerase subunit omega (RNAP omega subunit) (EC 2.7.7.6) (RNA polymerase omega subunit) (Transcriptase subunit omega)	-0.2364	1.17805	0.0463604	-5.09917	290	6.16924e-07	2.48973e-06
P9WGY7	Rv668	rpoC	DNA-directed RNA polymerase subunit beta' (RNAP subunit beta') (EC 2.7.7.6) (RNA polymerase subunit beta') (Transcriptase subunit beta')	-0.151857	1.111	0.0226939	-6.69152	7100	2.37685e-11	1.6368e-10
P9WGY9	Rv667	rpoB	DNA-directed RNA polymerase subunit beta (RNAP subunit beta) (EC 2.7.7.6) (RNA polymerase subunit beta) (Transcriptase subunit beta)	-0.136104	1.09893	0.0177975	-7.64738	4540	2.4869e-14	2.21593e-13
P9WGZ1	Rv3457c	rpoA	DNA-directed RNA polymerase subunit alpha (RNAP subunit alpha) (EC 2.7.7.6) (RNA polymerase subunit alpha) (Transcriptase subunit alpha)	-0.374389	1.29629	0.038867	-9.63256	2152	0	0
P9WGZ7	Rv134	rph	Ribonuclease PH (RNase PH) (EC 2.7.7.56) (tRNA nucleotidyltransferase)	-0.283451	1.2171	0.0300887	-9.42052	873	0	0
P9WH29	Rv683	rpsG	30S ribosomal protein S7	-0.18864	1.13969	0.037264	-5.06225	1261	4.75818e-07	1.97147e-06
P9WH33	Rv721	rpsE	30S ribosomal protein S5	-0.225432	1.16913	0.0401475	-5.61508	891	2.62479e-08	1.28957e-07
P9WH37	Rv77	rpsC	30S ribosomal protein S3	-0.205501	1.15309	0.0362955	-5.6619	1601	1.77118e-08	8.89525e-08
P9WH39	Rv289c	rpsB	30S ribosomal protein S2	-0.175899	1.12967	0.0272133	-6.4637	1496	1.37921e-10	8.76907e-10
P9WH43	Rv163	rpsA	30S ribosomal protein S1	-0.178398	1.13163	0.0267263	-6.67497	2416	3.05675e-11	2.08194e-10
P9WH53	Rv299c	rpsP	30S ribosomal protein S16	-0.632186	1.54991	0.0680731	-9.28687	263	0	0
P9WH61	Rv346c	rpsM	30S ribosomal protein S13	-0.197069	1.14637	0.0356442	-5.52878	939	4.17928e-08	1.98276e-07
P9WH67	Rv7	rpsJ	30S ribosomal protein S10	-0.233561	1.17573	0.0402025	-5.80961	722	9.38948e-09	4.88331e-08
P9WH75	Rv351c	nrdE	Ribonucleoside-diphosphate reductase subunit alpha (EC 1.17.4.1) (Ribonucleotide reductase R1 subunit)	-0.137882	1.10029	0.0273457	-5.04216	1966	5.02548e-07	2.06501e-06
P9WH79	Rv56	rplI	50S ribosomal protein L9	-0.41911	1.3371	0.0404564	-10.3595	629	0	0
P9WH95	Rv634B	rpmG2	50S ribosomal protein L33 2	-0.110349	1.07949	0.01699	-6.49495	85	5.34457e-09	2.8451e-08
P9WH99	Rv979.1c	rpmF	50S ribosomal protein L32	-0.254761	1.19314	0.0409915	-6.21496	194	3.0749e-09	1.67636e-08
P9WHB5	Rv115c	rplY	50S ribosomal protein L25 (General stress protein CTC)	-0.413595	1.332	0.0501857	-8.24129	735	8.88178e-16	8.72732e-15
P9WHF1	Rv1415	ribBA	Riboflavin biosynthesis protein RibBA [Includes: 3,4-dihydroxy-2-butanone 4-phosphate synthase (DHBP synthase) (EC 4.1.99.12); GTP cyclohydrolase-2 (EC 3.5.4.25) (GTP cyclohydrolase II)]	-0.243125	1.18355	0.0428331	-5.67611	1067	1.7748e-08	8.89548e-08
P9WHF3	Rv1297	rho	Transcription termination factor Rho (EC 3.6.4.-) (ATP-dependent helicase Rho)	-0.427038	1.34447	0.0344042	-12.4124	2550	0	0
P9WHH1	Rv3913	trxB	Thioredoxin reductase (TR) (TRXR) (EC 1.8.1.9)	-0.343111	1.26849	0.0355726	-9.64537	718	0	0
P9WHH7	Rv333c	lpdA	NAD(P)H dehydrogenase (quinone) (EC 1.6.5.2) (NAD(P)H quinone reductase) (NAD(P)H: menadione oxidoreductase) (NADH-menadione reductase)	-0.430094	1.34732	0.0580359	-7.41082	380	8.21565e-13	6.38253e-12
P9WHH9	Rv462	lpdC	Dihydrolipoyl dehydrogenase (LPD) (EC 1.8.1.4) (Component of peroxynitrite reductase/peroxidase complex) (Component of PNR/P) (Dihydrolipoamide dehydrogenase) (E3 component of alpha-ketoacid dehydrogenase complexes)	-0.213813	1.15975	0.0235861	-9.0652	1687	0	0
P9WHJ5	Rv25	rbpA	RNA polymerase-binding protein RbpA	-0.375824	1.29758	0.06966	-5.39511	470	1.0875e-07	4.88001e-07
P9WHK5	Rv2883c	pyrH	Uridylate kinase (UK) (EC 2.7.4.22) (Uridine monophosphate kinase) (UMP kinase) (UMPK)	-0.363869	1.28687	0.0404389	-8.99801	516	0	0
P9WHL5	Rv788	purQ	Phosphoribosylformylglycinamidine synthase subunit PurQ (FGAM synthase) (EC 6.3.5.3) (Formylglycinamide ribonucleotide amidotransferase subunit I) (FGAR amidotransferase I) (FGAR-AT I) (Glutaminase PurQ) (EC 3.5.1.2) (Phosphoribosylformylglycinamidine synthase subunit I)	-0.326112	1.25363	0.0413367	-7.88917	809	9.76996e-15	8.89675e-14
P9WHL7	Rv83	purL	Phosphoribosylformylglycinamidine synthase subunit PurL (FGAM synthase) (EC 6.3.5.3) (Formylglycinamide ribonucleotide amidotransferase subunit II) (FGAR amidotransferase II) (FGAR-AT II) (Glutamine amidotransferase PurL) (Phosphoribosylformylglycinamidine synthase subunit II)	-0.129592	1.09398	0.0254454	-5.09293	1954	3.8647e-07	1.62017e-06
P9WHL9	Rv3276c	purK	N5-carboxyaminoimidazole ribonucleotide synthase (N5-CAIR synthase) (EC 6.3.4.18) (5-(carboxyamino)imidazole ribonucleotide synthetase)	-0.223875	1.16787	0.0267221	-8.37787	1181	0	0
P9WHM7	Rv957	purH	Bifunctional purine biosynthesis protein PurH [Includes: Phosphoribosylaminoimidazolecarboxamide formyltransferase (EC 2.1.2.3) (AICAR transformylase); IMP cyclohydrolase (EC 3.5.4.10) (ATIC) (IMP synthase) (Inosinicase)]	-0.228204	1.17138	0.0350509	-6.51066	1139	1.11952e-10	7.21019e-10
P9WHM9	Rv772	purD	Phosphoribosylamine--glycine ligase (EC 6.3.4.13) (GARS) (Glycinamide ribonucleotide synthetase) (Phosphoribosylglycinamide synthetase)	-0.110635	1.0797	0.0232791	-4.75254	1395	2.21635e-06	8.38637e-06
P9WHN1	Rv78	purC	Phosphoribosylaminoimidazole-succinocarboxamide synthase (EC 6.3.2.6) (SAICAR synthetase)	-0.144744	1.10553	0.0233787	-6.19128	1214	8.15048e-10	4.67947e-09
P9WHP5	Rv2744c	pspA	PspA protein (35 kDa protein)	-0.278474	1.21291	0.0501567	-5.55208	1814	3.23992e-08	1.56094e-07
P9WHQ5	Rv437c	psd	Phosphatidylserine decarboxylase proenzyme (EC 4.1.1.65) [Cleaved into: Phosphatidylserine decarboxylase alpha chain; Phosphatidylserine decarboxylase beta chain]	-0.408556	1.32736	0.0647947	-6.3054	586	5.66151e-10	3.32731e-09
P9WHQ9	Rv3624c	hpt	Hypoxanthine-guanine phosphoribosyltransferase (HGPRT) (HGPRTase) (EC 2.4.2.8)	-0.271409	1.20699	0.0453774	-5.98114	214	9.19683e-09	4.79315e-08
P9WHR3	Rv2224c	hip1	Serine protease Hip1 (EC 3.4.21.-) (Hydrolase important for pathogenesis 1) (Serine hydrolase Hip1)	-0.292703	1.22493	0.0282264	-10.3698	1236	0	0
P9WHS5	Rv563	htpX	Protease HtpX homolog (EC 3.4.24.-)	-0.574917	1.48959	0.0576704	-9.96901	271	0	0
P9WHS7	Rv289c	pepE	Probable dipeptidase PepE (EC 3.4.13.-)	-0.423951	1.3416	0.0790764	-5.36129	261	1.81917e-07	7.92024e-07
P9WHT1	Rv8	apeB	Probable M18 family aminopeptidase 2 (EC 3.4.11.-)	-0.279771	1.214	0.0449114	-6.22939	705	8.04851e-10	4.63162e-09
P9WHT9	Rv211c	prcB	Proteasome subunit beta (EC 3.4.25.1) (20S proteasome beta subunit) (Proteasome core protein PrcB)	-0.669927	1.59099	0.0742475	-9.02289	637	0	0
P9WHV9	Rv2984	ppk	Polyphosphate kinase (EC 2.7.4.1) (ATP-polyphosphate phosphotransferase) (Polyphosphoric acid kinase)	-0.136413	1.09917	0.0259838	-5.24993	2046	1.67922e-07	7.36253e-07
P9WHW1	Rv2582	ppiB	Probable peptidyl-prolyl cis-trans isomerase B (PPIase B) (EC 5.2.1.8) (Rotamase B)	-0.997224	1.99616	0.0931806	-10.7021	140	0	0
P9WI23	Rv1387	PPE2	Uncharacterized PPE family protein PPE20	-0.247904	1.18748	0.0425992	-5.81944	178	2.69372e-08	1.32082e-07
P9WI55	Rv3628	ppa	Inorganic pyrophosphatase (EC 3.6.1.1) (Pyrophosphate phospho-hydrolase) (PPase)	-0.475828	1.39072	0.0526295	-9.04109	870	0	0
P9WI57	Rv2783c	pnp	Polyribonucleotide nucleotidyltransferase (EC 2.7.7.8) (Polynucleotide phosphorylase) (PNPase)	-0.21682	1.16217	0.0270045	-8.02904	3602	1.33227e-15	1.28872e-14
P9WI79	Rv931c	pknD	Serine/threonine-protein kinase PknD (EC 2.7.11.1)	-0.29153	1.22394	0.0332974	-8.75534	1579	0	0
P9WI93	Rv1159.1		Putative pterin-4-alpha-carbinolamine dehydratase (PHS) (EC 4.2.1.96)	-0.67925	1.60131	0.137294	-4.9474	112	2.66962e-06	9.96498e-06
P9WI95	Rv821c	phoU2	Phosphate-specific transport system accessory protein PhoU homolog 2 (Pst system accessory protein PhoU homolog 2)	-0.183688	1.13578	0.0344489	-5.33218	1111	1.17499e-07	5.23482e-07
P9WIB3	Rv235c	plcB	Phospholipase C B (PLC-B) (EC 3.1.4.3) (Mycobacterial phospholipase C B)	-0.516431	1.43041	0.0643628	-8.02374	389	1.22125e-14	1.10803e-13
P9WIB7	Rv2951c		Phthiodiolone/phenolphthiodiolone dimycocerosates ketoreductase (EC 1.2.-.-)	-0.258442	1.19619	0.0265835	-9.72188	2005	0	0
P9WIC1	Rv948c		Intracellular chorismate mutase (CM) (EC 5.4.99.5)	-0.784642	1.72266	0.129226	-6.07185	169	8.09392e-09	4.26302e-08
P9WID1	Rv1437	pgk	Phosphoglycerate kinase (EC 2.7.2.3)	-0.15156	1.11077	0.0285244	-5.31334	1606	1.22726e-07	5.44817e-07
P9WID5	Rv222c	adoK	Adenosine kinase (ADK) (AK) (EC 2.7.1.20)	-0.235161	1.17704	0.0333952	-7.04177	989	3.54894e-12	2.61026e-11
P9WIH3	Rv211	pckG	Phosphoenolpyruvate carboxykinase [GTP] (PEP carboxykinase) (PEPCK) (EC 4.1.1.32) (GTP-dependent phosphoenolpyruvate carboxykinase) (GTP-PEPCK)	-0.416491	1.33468	0.0326082	-12.7726	2255	0	0
P9WII9	Rv266c	pdxS	Pyridoxal 5'-phosphate synthase subunit PdxS (PLP synthase subunit PdxS) (EC 4.3.3.6) (Pdx1)	-0.245979	1.1859	0.0322202	-7.6343	1098	4.92939e-14	4.2403e-13
P9WIJ3	Rv429c	def	Peptide deformylase (PDF) (EC 3.5.1.88) (Polypeptide deformylase)	-0.214641	1.16042	0.0424509	-5.05621	311	7.3178e-07	2.91539e-06
P9WIJ9	Rv3917c	parB	Probable chromosome-partitioning protein ParB	-0.17143	1.12617	0.0328713	-5.21518	1241	2.14974e-07	9.26212e-07
P9WIM7	Rv178	pra	Proline-rich antigen homolog (Pra)	-0.604119	1.52005	0.079374	-7.61105	275	4.36096e-13	3.45266e-12
P9WIN3	Rv2952		Phthiotriol/phenolphthiotriol dimycocerosates methyltransferase (EC 2.1.1.-)	-0.262872	1.19987	0.0367912	-7.14499	834	1.96376e-12	1.48386e-11
P9WIP3				-0.943097	1.92265	0.100375	-9.39572	17	3.82965e-08	1.83087e-07
P9WIR5	Rv2641	cadI	Cadmium-induced protein CadI	-0.776444	1.7129	0.0594941	-13.0508	587	0	0
P9WIR7	Rv186	apa	Alanine and proline-rich secreted protein Apa (45 kDa glycoprotein) (45/47 kDa antigen) (Antigen MPT-32) (FAP-B) (Fibronectin attachment protein) (Immunogenic protein MPT32)	-0.440553	1.35712	0.0316561	-13.9168	315	0	0
P9WIS1	Rv2496c	bkdB	3-methyl-2-oxobutanoate dehydrogenase subunit beta (EC 1.2.4.4) (Branched-chain alpha-ketoacid dehydrogenase E1 component subunit beta) (BCKADH E1-beta)	-1.06006	2.08502	0.0413632	-25.6281	1136	0	0
P9WIS3	Rv2497c	bkdA	3-methyl-2-oxobutanoate dehydrogenase subunit alpha (EC 1.2.4.4) (Branched-chain alpha-ketoacid dehydrogenase E1 component subunit alpha) (BCKADH E1-alpha)	-0.759417	1.69281	0.0404174	-18.7894	1092	0	0
P9WIS5	Rv1248c	kgd	Multifunctional 2-oxoglutarate metabolism enzyme (2-hydroxy-3-oxoadipate synthase) (HOA synthase) (HOAS) (EC 2.2.1.5) (2-oxoglutarate carboxy-lyase) (2-oxoglutarate decarboxylase) (Alpha-ketoglutarate decarboxylase) (KG decarboxylase) (KGD) (EC 4.1.1.71) (Alpha-ketoglutarate-glyoxylate carboligase) [Includes: 2-oxoglutarate dehydrogenase E1 component (ODH E1 component) (EC 1.2.4.2) (Alpha-ketoglu…	-0.249398	1.18871	0.0239994	-10.3919	3982	0	0
P9WIS7	Rv2215	dlaT	Dihydrolipoyllysine-residue acetyltransferase component of pyruvate dehydrogenase complex (EC 2.3.1.12) (Component of peroxynitrite reductase/peroxidase complex) (Component of PNR/P) (Dihydrolipoamide acetyltransferase component of pyruvate dehydrogenase complex) (Pyruvate dehydrogenase complex component E2) (PDH component E2)	-0.226342	1.16986	0.0265865	-8.51342	2028	0	0
P9WIS9	Rv2241	aceE	Pyruvate dehydrogenase E1 component (PDH E1 component) (EC 1.2.4.1)	-0.173532	1.12782	0.0223052	-7.77987	3154	9.76996e-15	8.89675e-14
P9WIT1	Rv228		Uncharacterized FAD-linked oxidoreductase Rv2280 (EC 1.-.-.-)	-0.290267	1.22287	0.0369548	-7.85466	786	1.31006e-14	1.1843e-13
P9WIT3	Rv1771		L-gulono-1,4-lactone dehydrogenase (EC 1.1.2.-)	-0.354845	1.27885	0.0381095	-9.31119	1366	0	0
P9WIU9	Rv639	nusG	Transcription termination/antitermination protein NusG	-0.277846	1.21238	0.0335259	-8.2875	784	4.44089e-16	4.43376e-15
P9WIV9	Rv3151	nuoG	NADH-quinone oxidoreductase subunit G (EC 7.1.1.-) (NADH dehydrogenase I subunit G) (NDH-1 subunit G)	-0.152441	1.11145	0.0206065	-7.39773	2637	1.85185e-13	1.51937e-12
P9WIW1	Rv3156	nuoL	NADH-quinone oxidoreductase subunit L (EC 7.1.1.-) (NADH dehydrogenase I subunit L) (NDH-1 subunit L)	-0.62241	1.53945	0.0988137	-6.29882	371	8.49307e-10	4.86492e-09
P9WIW5	Rv3157	nuoM	NADH-quinone oxidoreductase subunit M (EC 7.1.1.-) (NADH dehydrogenase I subunit M) (NDH-1 subunit M)	-0.668963	1.58993	0.0484742	-13.8004	129	0	0
P9WIY9	Rv163c		Uncharacterized NTE family protein Rv1063c	-0.193339	1.14341	0.036052	-5.3628	386	1.41448e-07	6.24581e-07
P9WIZ7	Rv3131		Putative NAD(P)H nitroreductase Rv3131	-0.264856	1.20152	0.0487596	-5.43188	700	7.70099e-08	3.53875e-07
P9WIZ9	Rv232	acg	Putative NAD(P)H nitroreductase acg (EC 1.-.-.-)	-0.218744	1.16372	0.0325229	-6.72584	1342	2.57669e-11	1.76465e-10
P9WJ03	Rv2391	sir	Sulfite reductase [ferredoxin] (EC 1.8.7.1)	-0.488213	1.40271	0.025324	-19.2786	1977	0	0
P9WJ23	Rv253A	vapB39	Antitoxin VapB39	-0.267118	1.2034	0.0348188	-7.67166	55	2.99614e-10	1.83911e-09
P9WJ73	Rv2179c RVBD_2179c		3'-5' exoribonuclease Rv2179c (EC 3.1.13.-)	-0.342963	1.26836	0.0671343	-5.10861	113	1.33064e-06	5.15259e-06
P9WJA3	Rv2626c	hrp1	Hypoxic response protein 1 (HRP1)	-0.797423	1.73799	0.0252815	-31.5417	526	0	0
P9WJA9	Rv1827	garA	Glycogen accumulation regulator GarA	-0.486423	1.40097	0.083945	-5.79454	415	1.35638e-08	6.93819e-08
P9WJC1	Rv3879c	espK	ESX-1 secretion-associated protein EspK	-0.204844	1.15256	0.0382508	-5.35527	1102	1.03932e-07	4.6892e-07
P9WJD9	Rv3881c	espB	ESX-1 secretion-associated protein EspB (Antigen MTB48)	-0.253591	1.19217	0.031793	-7.9763	1158	3.55271e-15	3.35819e-14
P9WJE1				-1.33975	2.53108	0.068455	-19.5713	133	0	0
P9WJH3	Rv3147	nuoC	NADH-quinone oxidoreductase subunit C (EC 7.1.1.-) (NADH dehydrogenase I subunit C) (NDH-1 subunit C)	-0.275158	1.21013	0.0543297	-5.06458	1107	4.79164e-07	1.98203e-06
P9WJH5	Rv3148	nuoD	NADH-quinone oxidoreductase subunit D (EC 7.1.1.-) (NADH dehydrogenase I subunit D) (NDH-1 subunit D)	-0.459045	1.37463	0.0343302	-13.3715	1709	0	0
P9WJH7	Rv2445c	ndkA	Nucleoside diphosphate kinase (NDK) (NDKA) (NDP kinase) (EC 2.7.4.6) (Nucleoside-2-P kinase)	-0.139052	1.10118	0.0160319	-8.67346	634	0	0
P9WJJ3	Rv2438c	nadE	Glutamine-dependent NAD(+) synthetase (EC 6.3.5.1) (NAD(+) synthase [glutamine-hydrolyzing])	-0.280823	1.21489	0.039918	-7.03501	1036	3.616e-12	2.64393e-11
P9WJJ7	Rv1596	nadC	Nicotinate-nucleotide pyrophosphorylase [carboxylating] (EC 2.4.2.19) (Quinolinate phosphoribosyltransferase [decarboxylating]) (QAPRTase)	-0.838692	1.78843	0.0621714	-13.49	637	0	0
P9WJK1	Rv1594	nadA	Quinolinate synthase (EC 2.5.1.72)	-0.412395	1.33089	0.0606598	-6.79848	406	3.79043e-11	2.56758e-10
P9WJK5	Rv1493	mutB	Probable methylmalonyl-CoA mutase large subunit (MCM) (EC 5.4.99.2)	-0.374707	1.29658	0.0680606	-5.50549	475	6.03586e-08	2.81522e-07
P9WJN1	Rv182	mca	Mycothiol S-conjugate amidase (EC 3.5.1.115)	-0.440536	1.35711	0.0465778	-9.45807	794	0	0
P9WJN5	Rv985c	mscL	Large-conductance mechanosensitive channel	-1.00893	2.01242	0.124901	-8.07787	234	3.5083e-14	3.071e-13
P9WJV1	Rv676c	mmpL5	Siderophore exporter MmpL5	-0.347294	1.27217	0.0363409	-9.55657	784	0	0
P9WJV5	Rv26c	mmpL3	Trehalose monomycolate exporter MmpL3 (TMM exporter MmpL3) (MmpL3 transporter) (Mycobacterial membrane protein large 3)	-0.467175	1.3824	0.0385173	-12.129	1184	0	0
P9WJX5	Rv849		Uncharacterized MFS-type transporter Rv0849	-0.49854	1.41278	0.0862353	-5.78115	76	1.5515e-07	6.81453e-07
P9WJY3	Rv141c		Probable triacylglyceride transporter Rv1410c (MFS-type drug efflux transporter P55)	-1.33628	2.525	0.0598052	-22.3439	76	0	0
P9WK11	Rv555	menD	2-succinyl-5-enolpyruvyl-6-hydroxy-3-cyclohexene-1-carboxylate synthase (SEPHCHC synthase) (EC 2.2.1.9) (Menaquinone biosynthesis protein MenD)	-0.54275	1.45675	0.0499016	-10.8764	445	0	0
P9WK13	Rv124	mdh	Malate dehydrogenase (EC 1.1.1.37)	-0.369137	1.29158	0.034105	-10.8236	1549	0	0
P9WK17	Rv1837c	glcB	Malate synthase G (EC 2.3.3.9)	-0.393102	1.31321	0.024866	-15.8088	2834	0	0
P9WK19	Rv2861c	map	Methionine aminopeptidase 2 (MAP 2) (MetAP 2) (EC 3.4.11.18) (Peptidase M)	-0.479255	1.39402	0.0623821	-7.68257	463	9.37028e-14	7.84327e-13
P9WK21	Rv734	map-1	Methionine aminopeptidase 1 (MAP 1) (MetAP 1) (EC 3.4.11.18) (Peptidase M)	-0.228594	1.17169	0.0254903	-8.96789	1134	0	0
P9WK55	Rv127c	lprA	Lipoprotein LprA	-0.46099	1.37649	0.0723245	-6.37391	464	4.4518e-10	2.654e-09
P9WK59	Rv116c	lpqT	Putative lipoprotein LpqT	-0.486557	1.4011	0.0684294	-7.11035	182	2.55187e-11	1.75247e-10
P9WK63	Rv3584	lpqE	Putative lipoprotein LpqE	-0.207669	1.15482	0.0423324	-4.90567	641	1.18191e-06	4.63442e-06
P9WKC9	Rv313c	tgs1	Probable diacyglycerol O-acyltransferase tgs1 (TGS1) (EC 2.3.1.20) (Probable triacylglycerol synthase tgs1)	-0.281161	1.21517	0.0355658	-7.90538	1053	6.66134e-15	6.20228e-14
P9WKD3	Rv268c	blaC	Beta-lactamase (EC 3.5.2.6) (Ambler class A beta-lactamase)	-0.414942	1.33325	0.0570553	-7.27263	290	3.30003e-12	2.44163e-11
P9WKE3	Rv117c	prs	Ribose-phosphate pyrophosphokinase (RPPK) (EC 2.7.6.1) (5-phospho-D-ribosyl alpha-1-diphosphate) (Phosphoribosyl diphosphate synthase) (Phosphoribosyl pyrophosphate synthase) (P-Rib-PP synthase) (PRPP synthase) (PRPPase)	-0.496043	1.41034	0.0276335	-17.9508	1664	0	0
P9WKF5	Rv733	adk	Adenylate kinase (AK) (EC 2.7.4.3) (ATP-AMP transphosphorylase) (ATP:AMP phosphotransferase) (Adenylate monophosphate kinase)	-0.303294	1.23396	0.0348059	-8.71388	1494	0	0
P9WKG7	Rv111	ispE	4-diphosphocytidyl-2-C-methyl-D-erythritol kinase (CMK) (EC 2.7.1.148) (4-(cytidine-5'-diphospho)-2-C-methyl-D-erythritol kinase) [Cleaved into: 4-diphosphocytidyl-2-C-methyl-D-erythritol kinase, propeptide removed]	-0.745334	1.67636	0.06099	-12.2206	393	0	0
P9WKG9	Rv3582c	ispD	2-C-methyl-D-erythritol 4-phosphate cytidylyltransferase (EC 2.7.7.60) (4-diphosphocytidyl-2C-methyl-D-erythritol synthase) (MEP cytidylyltransferase) (MCT)	-0.43131	1.34846	0.0765741	-5.63258	526	2.89462e-08	1.40273e-07
P9WKH3	Rv3592	mhuD	Heme oxygenase (mycobilin-producing) (EC 1.14.99.57) (Mycobacterial heme utilization, degrader) (MHUD)	-0.83702	1.78636	0.0908351	-9.21472	311	0	0
P9WKH5	Rv795; Rv137c; Rv1757c; Rv1763; Rv215; Rv2168c; Rv2278; Rv2354; Rv248c; Rv2648; Rv2815c; Rv3184; Rv3186; Rv3325; Rv3381c; Rv3474	; ; ; ; ; ; ; ; ; ; ; ; ; ; ;	Insertion element IS6110 uncharacterized 12.0 kDa protein	-0.214575	1.16036	0.0358751	-5.98116	270	7.00545e-09	3.70544e-08
P9WKI1	Rv46c	ino1	Inositol-3-phosphate synthase (IPS) (EC 5.5.1.4) (Myo-inositol 1-phosphate synthase) (MI-1-P synthase) (MIP synthase)	-0.876409	1.8358	0.0538955	-16.2613	547	0	0
P9WKI5	Rv341c	guaB3	Uncharacterized oxidoreductase Rv3410c (EC 1.-.-.-)	-0.217776	1.16294	0.0403364	-5.39898	1041	8.30074e-08	3.80731e-07
P9WKI7	Rv3411c	guaB	Inosine-5'-monophosphate dehydrogenase (IMP dehydrogenase) (IMPD) (IMPDH) (EC 1.1.1.205) (IMPDH2)	-0.503224	1.41738	0.0288297	-17.4551	1459	0	0
P9WKJ1	Rv2131c	cysQ	3'-phosphoadenosine 5'-phosphate phosphatase (PAP phosphatase) (EC 3.1.3.7) (3'(2'),5'-bisphosphate nucleotidase) (3'(2'),5-bisphosphonucleoside 3'(2')-phosphohydrolase) (D-fructose-1,6-bisphosphate 1-phosphohydrolase) (DPNPase) (Fructose-1,6-bisphosphatase) (FBPase) (EC 3.1.3.11) (Inositol-1-monophosphatase) (I-1-Pase) (IMPase) (EC 3.1.3.25) (Inositol-1-phosphatase)	-0.263261	1.20019	0.0389037	-6.76699	1012	2.22238e-11	1.53895e-10
P9WKJ3	Rv32c	ilvH	Putative acetolactate synthase small subunit (EC 2.2.1.6) (Acetohydroxy-acid synthase small subunit) (AHAS) (ALS)	-0.408464	1.32727	0.0413263	-9.88387	571	0	0
P9WKL1	Rv3339c	icd	Isocitrate dehydrogenase [NADP] (IDH) (EC 1.1.1.42) (IDP) (NADP(+)-specific ICDH) (Oxalosuccinate decarboxylase)	-0.219671	1.16447	0.0450225	-4.87914	882	1.26407e-06	4.92825e-06
P9WKP5	Rv898c		Uncharacterized protein Rv0898c	-0.502038	1.41621	0.0861638	-5.82655	353	1.27545e-08	6.55117e-08
P9WKQ1	Rv888	spmT	Sphingomyelinase (SMase) (EC 3.1.4.12)	-0.344203	1.26945	0.0426444	-8.07146	426	7.10543e-15	6.59108e-14
P9WKQ3	Rv887c		Uncharacterized protein Rv0887c	-0.49687	1.41115	0.0984111	-5.04892	139	1.3697e-06	5.28677e-06
P9WKS7	Rv628c		Uncharacterized protein Rv0628c	-0.554877	1.46904	0.100925	-5.49791	215	1.08419e-07	4.87395e-07
P9WKU3	Rv497		Uncharacterized protein Rv0497	-0.227114	1.17049	0.0283146	-8.02109	293	2.53131e-14	2.24744e-13
P9WKU7	Rv493c		Uncharacterized protein Rv0493c	-0.3896	1.31003	0.0587362	-6.63305	576	7.58726e-11	4.97676e-10
P9WKW7	Rv3788		Uncharacterized protein Rv3788	-0.585801	1.50087	0.0635021	-9.22491	334	0	0
P9WKZ3	Rv344c		dTDP-4-amino-4,6-dideoxyglucose formyltransferase (dTDP-Qui4N formyltransferase) (EC 2.1.2.-) (Sugar N-formyltransferase Rv3404c)	-0.238405	1.17969	0.0464046	-5.13753	992	3.3509e-07	1.41432e-06
P9WKZ7	Rv34		Uncharacterized protein Rv3400	-0.14472	1.10552	0.0287273	-5.03772	958	5.62924e-07	2.29415e-06
P9WL07	Rv3127		Uncharacterized protein Rv3127	-0.258778	1.19647	0.0318352	-8.12869	1500	8.88178e-16	8.72732e-15
P9WL15	Rv2927c		Uncharacterized protein Rv2927c	-1.12307	2.1781	0.0531123	-21.1452	803	0	0
P9WL19	Rv2923c		Uncharacterized protein Rv2923c	-0.130516	1.09469	0.0266358	-4.90005	546	1.26477e-06	4.92825e-06
P9WL27	Rv291c		Uncharacterized protein Rv2901c	-0.470436	1.38553	0.0452167	-10.404	645	0	0
P9WL31	Rv2895c		Uncharacterized protein Rv2895c	-0.662661	1.583	0.0726971	-9.11537	404	0	0
P9WL35	Rv2886c		Uncharacterized protein Rv2886c	-0.831406	1.77942	0.0283668	-29.3091	14	5.75096e-14	4.89619e-13
P9WL45	Rv2676c	chdC	Coproheme decarboxylase (EC 1.3.98.5) (Coproheme III oxidative decarboxylase) (Hydrogen peroxide-dependent heme synthase) (Iron-coproporphyrin oxidative decarboxylase)	-0.276964	1.21164	0.0345833	-8.00861	789	3.9968e-15	3.74945e-14
P9WL63	Rv2629		Uncharacterized protein Rv2629	-0.141145	1.10278	0.0291061	-4.8493	1457	1.37167e-06	5.28677e-06
P9WL75	Rv2588c	yajC	Sec translocon accessory complex subunit YajC	-0.170539	1.12548	0.0296239	-5.75681	80	1.5223e-07	6.69813e-07
P9WLA5	Rv2557		Uncharacterized protein Rv2557	-0.239931	1.18094	0.0338493	-7.08823	983	2.59082e-12	1.93417e-11
P9WLA9	Rv2411c		Uncharacterized protein Rv2411c	-0.294501	1.22646	0.0324793	-9.06735	1510	0	0
P9WLB1				-1.06775	2.09616	0.098642	-10.8245	48	1.77636e-14	1.60001e-13
P9WLD1	Rv235		Uncharacterized protein Rv2305	-0.448784	1.36489	0.0438317	-10.2388	777	0	0
P9WLH3	Rv2229c		Uncharacterized protein Rv2229c	-0.352896	1.27712	0.0472906	-7.46229	1181	1.64313e-13	1.35708e-12
P9WLH9	Rv2226		Uncharacterized protein Rv2226	-0.368794	1.29127	0.0456377	-8.08092	1998	1.11022e-15	1.08236e-14
P9WLI7	Rv223		Uncharacterized protein Rv2203	-0.572866	1.48748	0.090702	-6.31591	383	7.45403e-10	4.30947e-09
P9WLI9	Rv2197c		Uncharacterized protein Rv2197c	-0.504199	1.41834	0.074238	-6.79165	248	8.15561e-11	5.32148e-10
P9WLJ5	Rv291c		Uncharacterized protein Rv2091c	-0.52588	1.43981	0.0450186	-11.6814	780	0	0
P9WLM9	Rv28c		Uncharacterized protein Rv2008c	-0.350097	1.27465	0.0601558	-5.81983	483	1.0743e-08	5.5524e-08
P9WLR5	Rv1829		Uncharacterized protein Rv1829	-0.335736	1.26202	0.0525862	-6.38448	736	3.04415e-10	1.86398e-09
P9WLS3	Rv1738		Uncharacterized protein Rv1738	-0.210049	1.15673	0.0309306	-6.79096	310	5.68889e-11	3.79158e-10
P9WLT5	Rv1591		Uncharacterized protein Rv1591	-0.691687	1.61517	0.115414	-5.99308	136	1.7464e-08	8.78856e-08
P9WLX9				-0.846517	1.79815	0.118978	-7.1149	43	8.77633e-09	4.5836e-08
P9WLZ7	Rv1364c		Multidomain regulatory protein Rv1364c (Anti-sigma-F factor Rv1364c) (Anti-SigF factor) (Protein-serine/threonine phosphatase) (EC 3.1.3.16) (Putative multidomain regulator of SigF) (MursiF) (Serine/threonine-protein kinase) (EC 2.7.11.1)	-0.478609	1.3934	0.0851709	-5.61939	321	4.16135e-08	1.97804e-07
P9WM49	Rv1265		Uncharacterized protein Rv1265	-0.1685	1.12389	0.0334445	-5.03819	999	5.57553e-07	2.27973e-06
P9WM91	Rv36c		Uncharacterized protein Rv0036c	-0.219257	1.16413	0.0462743	-4.7382	1466	2.36542e-06	8.92325e-06
P9WMD1	Rv1556		Uncharacterized HTH-type transcriptional regulator Rv1556	-0.398008	1.31769	0.0570679	-6.9743	508	9.61453e-12	6.88811e-11
P9WMH1	Rv2711	ideR	Iron-dependent repressor IdeR	-0.294849	1.22676	0.0350221	-8.41895	1026	0	0
P9WMH7	Rv2745c	clgR	Transcriptional regulator ClgR (ClpR-like regulator) (clp gene regulator)	-1.84912	3.60281	0.302415	-6.11451	45	2.11063e-07	9.12525e-07
P9WMH9	Rv474		Uncharacterized HTH-type transcriptional regulator Rv0474	-0.178753	1.1319	0.0335257	-5.33181	573	1.40108e-07	6.19764e-07
P9WMJ7	Rv2299c	htpG	Chaperone protein HtpG (Heat shock protein HtpG) (High temperature protein G)	-0.203573	1.15155	0.0325638	-6.25153	2766	4.69263e-10	2.79088e-09
P9WMJ9	Rv35	dnaK	Chaperone protein DnaK (HSP70) (Heat shock 70 kDa protein) (Heat shock protein 70)	-0.577939	1.49272	0.0409006	-14.1303	4182	0	0
P9WMM5	Rv163	priA	Phosphoribosyl isomerase A (1-(5-phosphoribosyl)-5-[(5-phosphoribosylamino)methylideneamino] imidazole-4-carboxamide isomerase) (EC 5.3.1.16) (N-(5'-phosphoribosyl)anthranilate isomerase) (PRAI) (EC 5.3.1.24) (Phosphoribosylformimino-5-aminoimidazole carboxamide ribotide isomerase)	-0.322084	1.25014	0.06775	-4.75401	502	2.60877e-06	9.76716e-06
P9WMM9	Rv2122c	hisE	Phosphoribosyl-ATP pyrophosphatase (PRA-PH) (EC 3.6.1.31)	-0.465029	1.38035	0.0497579	-9.34583	347	0	0
P9WMN3	Rv118c	glmU	Bifunctional protein GlmU [Includes: UDP-N-acetylglucosamine pyrophosphorylase (EC 2.7.7.23) (N-acetylglucosamine-1-phosphate uridyltransferase); Glucosamine-1-phosphate N-acetyltransferase (EC 2.3.1.157)]	-0.247647	1.18727	0.0438308	-5.65005	869	2.17381e-08	1.08082e-07
P9WMN9	Rv524	hemL	Glutamate-1-semialdehyde 2,1-aminomutase (GSA) (EC 5.4.3.8) (Glutamate-1-semialdehyde aminotransferase) (GSA-AT)	-0.309032	1.23888	0.0449802	-6.87041	1004	1.12164e-11	7.96682e-11
P9WMP3	Rv51	hemC	Porphobilinogen deaminase (PBG) (EC 2.5.1.61) (Hydroxymethylbilane synthase) (HMBS) (Pre-uroporphyrinogen synthase)	-0.316044	1.24491	0.0471433	-6.70389	474	5.78337e-11	3.84424e-10
P9WMQ5	Rv12	mfd	Transcription-repair-coupling factor (TRCF) (EC 3.6.4.-)	-0.171602	1.12631	0.0287337	-5.97213	1458	2.93726e-09	1.61432e-08
P9WMS7	Rv3396c	guaA	GMP synthase [glutamine-hydrolyzing] (EC 6.3.5.2) (GMP synthetase) (Glutamine amidotransferase)	-0.214204	1.16006	0.0333322	-6.42633	1174	1.89624e-10	1.19042e-09
P9WMT9	Rv18c	greA	Transcription elongation factor GreA (Transcript cleavage factor GreA)	-0.688761	1.6119	0.059426	-11.5902	688	0	0
P9WMU1	Rv2145c	wag31	Cell wall synthesis protein Wag31 (Antigen 84)	-0.277768	1.21232	0.0436998	-6.35627	1715	2.64308e-10	1.64679e-09
P9WMU5	Rv1422		Putative gluconeogenesis factor	-0.485766	1.40033	0.0756433	-6.4218	321	4.84751e-10	2.87611e-09
P9WMW1	Rv1328	glgP	Glycogen phosphorylase (EC 2.4.1.1)	-0.119055	1.08602	0.0217312	-5.47853	2296	4.75711e-08	2.23417e-07
P9WMW3	Rv2581c		Uncharacterized protein Rv2581c (EC 3.-.-.-)	-0.490038	1.40448	0.0546477	-8.96723	533	0	0
P9WN13	Rv341		Uncharacterized glycosyl hydrolase Rv3401 (EC 3.2.1.-)	-0.174218	1.12835	0.0256004	-6.80529	2131	1.3062e-11	9.22503e-11
P9WN21	Rv199c	glpX	Fructose-1,6-bisphosphatase class 2 (FBPase class 2) (EC 3.1.3.11) (D-fructose-1,6-bisphosphate 1-phosphohydrolase class 2) (Fructose 1,6-bisphosphatase II)	-0.341011	1.26664	0.0321259	-10.6148	1203	0	0
P9WN31	Rv2919c	glnB	Nitrogen regulatory protein P-II	-0.383886	1.30485	0.0608192	-6.31193	364	8.01794e-10	4.62473e-09
P9WN39	Rv222	glnA1	Glutamine synthetase (GS) (EC 6.3.1.2) (Glutamate--ammonia ligase) (Glutamine synthetase I beta) (GSI beta)	-0.327298	1.25466	0.0407581	-8.03025	2031	1.77636e-15	1.70503e-14
P9WN41	Rv3441c	glmM	Phosphoglucosamine mutase (EC 5.4.2.10)	-0.294082	1.2261	0.0376128	-7.81866	716	1.90958e-14	1.7138e-13
P9WN53	Rv1832	gcvP	Probable glycine dehydrogenase (decarboxylating) (EC 1.4.4.2) (Glycine cleavage system P-protein) (Glycine decarboxylase) (Glycine dehydrogenase (aminomethyl-transferring))	-0.234959	1.17687	0.0368653	-6.37346	1000	2.81667e-10	1.73896e-09
P9WN55	Rv1826	gcvH	Glycine cleavage system H protein	-0.646365	1.56522	0.0270948	-23.8557	85	0	0
P9WN57	Rv369c	folE	GTP cyclohydrolase 1 (EC 3.5.4.16) (GTP cyclohydrolase I) (GTP-CH-I)	-0.406201	1.32519	0.079586	-5.10392	334	5.5957e-07	2.28422e-06
P9WN65	Rv3464	rmlB	dTDP-glucose 4,6-dehydratase (EC 4.2.1.46)	-0.222594	1.16683	0.0368541	-6.03988	1542	1.92952e-09	1.08036e-08
P9WN67	Rv3634c	galE1	UDP-glucose 4-epimerase (EC 5.1.3.2) (UDP-galactose 4-epimerase) (Uridine diphosphate galactose 4-epimerase)	-0.163857	1.12028	0.0260233	-6.29656	1072	4.43117e-10	2.64805e-09
P9WN71	Rv1121	zwf1	Glucose-6-phosphate 1-dehydrogenase 1 (G6PD 1) (EC 1.1.1.49)	-0.257585	1.19548	0.0346421	-7.43562	1325	1.86073e-13	1.52164e-12
P9WN79	Rv332c	glpD2	Glycerol-3-phosphate dehydrogenase 2 (EC 1.1.5.3)	-0.20786	1.15497	0.038741	-5.36538	1083	9.87541e-08	4.46368e-07
P9WN83	Rv1436	gap	Glyceraldehyde-3-phosphate dehydrogenase (GAPDH) (EC 1.2.1.12) (NAD-dependent glyceraldehyde-3-phosphate dehydrogenase)	-0.183197	1.1354	0.0233502	-7.84561	1660	7.54952e-15	6.97699e-14
P9WN95	Rv215c	ftsZ	Cell division protein FtsZ	-0.948421	1.92976	0.0513546	-18.4681	624	0	0
P9WNA3	Rv2748c	ftsK	DNA translocase FtsK	-0.786283	1.72463	0.0782814	-10.0443	623	0	0
P9WNB1	Rv3871	eccCb1	ESX-1 secretion system protein EccCb1 (ESX conserved component Cb1) (Snm2 secretory protein) (Type VII secretion system protein EccCb1) (T7SS protein EccCb1)	-0.228041	1.17124	0.0317253	-7.18799	1479	1.03961e-12	8.00148e-12
P9WNE1	Rv47	fgd1	F420-dependent glucose-6-phosphate dehydrogenase (FGD) (FGD1) (G6PD) (EC 1.1.98.2)	-0.189383	1.14028	0.0255939	-7.39954	1602	2.19602e-13	1.77828e-12
P9WNE7	Rv27c	fdxA	Ferredoxin	-0.83024	1.77798	0.0210166	-39.5041	85	0	0
P9WNG7	Rv329c	etfB	Electron transfer flavoprotein subunit beta (Beta-ETF) (Electron transfer flavoprotein small subunit) (ETFSS)	-0.787188	1.72571	0.0484721	-16.24	1134	0	0
P9WNH5	Rv3569c	hsaD	4,5:9,10-diseco-3-hydroxy-5,9,17-trioxoandrosta-1(10),2-diene-4-oate hydrolase (EC 3.7.1.17) (2-hydroxy-6-oxo-6-phenylhexa-2,4-dienoate hydrolase) (HOPDA hydrolase) (EC 3.7.1.8) (Meta-cleavage product hydrolase) (MCP hydrolase)	-0.305913	1.2362	0.0295105	-10.3663	985	0	0
P9WNL1	Rv123	eno	Enolase (EC 4.2.1.11) (2-phospho-D-glycerate hydro-lyase) (2-phosphoglycerate dehydratase)	-0.2716	1.20715	0.0268629	-10.1106	1304	0	0
P9WNM7	Rv684	fusA	Elongation factor G (EF-G)	-0.283638	1.21726	0.025244	-11.2359	3730	0	0
P9WNN9	Rv17c	echA8	Probable enoyl-CoA hydratase EchA8 (EC 4.2.1.17)	-0.175063	1.12901	0.0319987	-5.47095	868	5.85767e-08	2.7424e-07
P9WNP1	Rv95	echA6	Probable enoyl-CoA hydratase EchA6 (EC 4.2.1.17)	-0.314275	1.24339	0.0340099	-9.24068	1057	0	0
P9WNP7	Rv468	fadB2	3-hydroxybutyryl-CoA dehydrogenase (EC 1.1.1.157) (Beta-hydroxybutyryl-CoA dehydrogenase) (BHBD)	-0.246276	1.18614	0.0354501	-6.94711	1086	6.41309e-12	4.66168e-11
P9WNQ7				-0.700893	1.62551	0.122676	-5.71337	48	6.85029e-07	2.73791e-06
P9WNR9	Rv3716c		Nucleoid-associated protein Rv3716c	-0.107565	1.07741	0.0208174	-5.16707	255	4.80117e-07	1.98267e-06
P9WNS3	Rv2682c	dxs	1-deoxy-D-xylulose-5-phosphate synthase (EC 2.2.1.7) (1-deoxyxylulose-5-phosphate synthase) (DXP synthase) (DXPS)	-0.250526	1.18964	0.0420024	-5.96455	987	3.41405e-09	1.84909e-08
P9WNT7	Rv1547	dnaE1	DNA polymerase III subunit alpha (EC 2.7.7.7)	-0.59264	1.508	0.0992471	-5.97136	289	6.89029e-09	3.65229e-08
P9WNU5	Rv1629	polA	DNA polymerase I (POL I) (EC 2.7.7.7)	-0.241148	1.18193	0.0271938	-8.86775	1576	0	0
P9WNU7	Rv297c	pafA	Pup--protein ligase (EC 6.3.1.19) (Proteasome accessory factor A) (Pup-conjugating enzyme)	-0.337216	1.26332	0.0357005	-9.44571	1354	0	0
P9WNV1	Rv314c	ligA	DNA ligase A (LigA) (EC 6.5.1.2) (Polydeoxyribonucleotide synthase [NAD(+)])	-0.235202	1.17707	0.0462477	-5.08571	879	4.47752e-07	1.85828e-06
P9WNV7	Rv2373c	dnaJ2	Chaperone protein DnaJ 2	-0.461605	1.37707	0.0440477	-10.4797	804	0	0
P9WNV9	Rv352	dnaJ1	Chaperone protein DnaJ 1	-0.128492	1.09315	0.0272428	-4.71653	1948	2.56946e-06	9.64904e-06
P9WNW9	Rv1599	hisD	Histidinol dehydrogenase (HDH) (EC 1.1.1.23)	-0.302808	1.23354	0.05322	-5.68974	756	1.81944e-08	9.10085e-08
P9WNX5	Rv378c	asd	Aspartate-semialdehyde dehydrogenase (ASA dehydrogenase) (ASADH) (EC 1.2.1.11) (Aspartate-beta-semialdehyde dehydrogenase)	-0.30219	1.23301	0.0316678	-9.54249	977	0	0
P9WNX9	Rv234c	gabD1	Succinate-semialdehyde dehydrogenase [NADP(+)] 1 (SSADH 1) (SSDH 1) (EC 1.2.1.79)	-0.289747	1.22243	0.033179	-8.73286	1639	0	0
P9WNZ1	Rv1391	coaBC	Coenzyme A biosynthesis bifunctional protein CoaBC (DNA/pantothenate metabolism flavoprotein) (Phosphopantothenoylcysteine synthetase/decarboxylase) (PPCS-PPCDC) [Includes: Phosphopantothenoylcysteine decarboxylase (PPC decarboxylase) (PPC-DC) (EC 4.1.1.36) (CoaC); Phosphopantothenate--cysteine ligase (EC 6.3.2.5) (CoaB) (Phosphopantothenoylcysteine synthetase) (PPC synthetase) (PPC-S)]	-0.520294	1.43425	0.0387735	-13.4188	1076	0	0
P9WNZ5	Rv194	desA2	Putative acyl-[acyl-carrier-protein] desaturase DesA2 (Putative acyl-ACP desaturase DesA2) (EC 1.14.19.-)	-0.297053	1.22863	0.0335291	-8.85954	1886	0	0
P9WNZ7	Rv824c	desA1	Putative acyl-[acyl-carrier-protein] desaturase DesA1 (Putative acyl-ACP desaturase DesA1) (EC 1.14.19.-)	-0.504488	1.41862	0.0400626	-12.5925	2120	0	0
P9WP01	Rv337	punA	Purine nucleoside phosphorylase (PNP) (Pu-NPase) (EC 2.4.2.1) (Inosine phosphorylase) (Inosine-guanosine phosphorylase)	-0.477892	1.39271	0.0604423	-7.90658	199	1.78302e-13	1.46774e-12
P9WP07	Rv2637		Uncharacterized membrane protein Rv2637	-0.408443	1.32725	0.0700405	-5.83152	44	5.96489e-07	2.4151e-06
P9WP21	Rv121c	dapD	2,3,4,5-tetrahydropyridine-2,6-dicarboxylate N-succinyltransferase (EC 2.3.1.117) (Tetrahydrodipicolinate N-succinyltransferase) (THDP succinyltransferase) (THP succinyltransferase) (Tetrahydropicolinate succinylase)	-0.211082	1.15756	0.0281244	-7.50528	1041	1.3145e-13	1.09293e-12
P9WP23	Rv2773c	dapB	4-hydroxy-tetrahydrodipicolinate reductase (HTPA reductase) (EC 1.17.1.8)	-0.376511	1.2982	0.0625773	-6.01674	652	2.96759e-09	1.62498e-08
P9WP25	Rv2753c	dapA	4-hydroxy-tetrahydrodipicolinate synthase (HTPA synthase) (EC 4.3.3.7)	-0.274453	1.20954	0.0426566	-6.43401	521	2.81899e-10	1.73896e-09
P9WP55	Rv2334	cysK1	O-acetylserine sulfhydrylase (OAS sulfhydrylase) (OASS) (EC 2.5.1.47) (Cysteine synthase A) (CSase A) (O-acetylserine (thiol)-lyase A) (OAS-TL A) (O-acetylserine-specific cysteine synthase) (Sulfide-dependent cysteine synthase)	-0.165587	1.12162	0.0331839	-4.98999	657	7.74124e-07	3.06445e-06
P9WP57	Rv11c	crgA	Cell division protein CrgA	-0.432357	1.34944	0.0780002	-5.54302	152	1.2821e-07	5.68148e-07
P9WP81	Rv3261	fbiA	Phosphoenolpyruvate transferase (EC 2.7.8.28) (EPPG:FO PEP transferase)	-0.320276	1.24857	0.0591665	-5.41312	478	9.8192e-08	4.44636e-07
P9WP87	Rv265	cobH	Precorrin-8X methylmutase (EC 5.4.99.61) (HBA synthase) (Precorrin isomerase)	-0.471031	1.3861	0.0919119	-5.12481	239	6.14351e-07	2.48338e-06
P9WPA1	Rv36c	coaX	Type III pantothenate kinase (EC 2.7.1.33) (PanK-III) (Pantothenic acid kinase)	-0.250676	1.18976	0.0419965	-5.96897	491	4.57945e-09	2.45356e-08
P9WPB1	Rv645c	mmaA1	Mycolic acid methyltransferase MmaA1 (EC 2.1.1.-) (S-adenosylmethionine-dependent methyltransferase) (AdoMet-MT) (SAM-MT)	-0.1501	1.10965	0.0287642	-5.2183	1037	2.18021e-07	9.37718e-07
P9WPB3	Rv47c	pcaA	Cyclopropane mycolic acid synthase 3 (CMAS) (EC 2.1.1.79) (Cyclopropane-fatty-acyl-phospholipid synthase) (CFA synthase) (Cyclopropane fatty acid synthase) (Mycolic acid methyltransferase) (MA-MT) (S-adenosylmethionine-dependent methyltransferase) (AdoMet-MT) (SAM-MT)	-0.377709	1.29928	0.0395362	-9.55349	848	0	0
P9WPB5	Rv53c	cmaA2	Cyclopropane mycolic acid synthase 2 (CMAS-2) (EC 2.1.1.79) (Cyclopropane-fatty-acyl-phospholipid synthase) (CFA synthase) (Cyclopropane fatty acid synthase) (Mycolic acid methyltransferase) (MA-MT) (S-adenosylmethionine-dependent methyltransferase) (AdoMet-MT) (SAM-MT)	-0.238511	1.17977	0.0429478	-5.55352	1442	3.32869e-08	1.6006e-07
P9WPC1	Rv1331	clpS	ATP-dependent Clp protease adapter protein ClpS	-0.850336	1.80292	0.171915	-4.94625	173	1.78115e-06	6.79131e-06
P9WPC3	Rv246c	clpP2	ATP-dependent Clp protease proteolytic subunit 2 (EC 3.4.21.92) (Endopeptidase Clp 2)	-0.578197	1.49298	0.0754892	-7.65933	599	7.54952e-14	6.36207e-13
P9WPC5	Rv2461c	clpP1	ATP-dependent Clp protease proteolytic subunit 1 (EC 3.4.21.92) (Endopeptidase Clp 1)	-0.525257	1.43919	0.0502066	-10.4619	520	0	0
P9WPC9	Rv3596c	clpC1	ATP-dependent Clp protease ATP-binding subunit ClpC1	-0.270951	1.2066	0.0248107	-10.9207	4387	0	0
P9WPD1	Rv384c	clpB	Chaperone protein ClpB	-0.236683	1.17828	0.0249041	-9.50379	4709	0	0
P9WPD5	Rv896	gltA2	Citrate synthase 1 (EC 2.3.3.16)	-0.220641	1.16525	0.0326975	-6.74795	2365	1.87947e-11	1.30513e-10
P9WPE9	Rv3417c	groEL1	Chaperonin GroEL 1 (EC 5.6.1.7) (60 kDa chaperonin 1) (Chaperonin-60 1) (Cpn60 1)	-0.312889	1.24219	0.039202	-7.98145	3269	1.9984e-15	1.91078e-14
P9WPG7	Rv2612c	pgsA1	Phosphatidylinositol phosphate synthase (PIP synthase) (EC 2.7.8.-) (CDP-diacylglycerol--D-myo-inositol-3-phosphate 3-phosphatidyltransferase)	-0.677203	1.59904	0.0907754	-7.46021	89	5.48495e-11	3.66548e-10
P9WPH5	Rv2242		Uncharacterized protein Rv2242	-0.357562	1.28126	0.0574818	-6.22044	556	9.75412e-10	5.54891e-09
P9WPK3	Rv1384	carB	Carbamoyl-phosphate synthase large chain (EC 6.3.5.5) (Carbamoyl-phosphate synthetase ammonia chain)	-0.21992	1.16467	0.0289788	-7.589	1765	5.19584e-14	4.43879e-13
P9WPM3	Rv136	cyp138	Putative cytochrome P450 138 (EC 1.14.-.-)	-1.00378	2.00524	0.145114	-6.91715	131	1.83648e-10	1.15582e-09
P9WPN9	Rv778	cyp126	Putative cytochrome P450 126 (EC 1.14.-.-)	-0.353657	1.2778	0.0672583	-5.2582	444	2.26587e-07	9.72877e-07
P9WPQ3	Rv251c	accA1	Biotin-dependent 3-methylcrotonyl-coenzyme A carboxylase alpha1 subunit [Includes: Biotin carboxylase (BC) (EC 6.3.4.14); Biotin carboxyl carrier protein (BCCP)]	-0.223999	1.16797	0.0399639	-5.60503	924	2.74849e-08	1.33975e-07
P9WPQ7	Rv1589	bioB	Biotin synthase (EC 2.8.1.6)	-0.837905	1.78745	0.154292	-5.43063	80	5.87294e-07	2.38564e-06
P9WPR9	Rv1488		Uncharacterized protein Rv1488	-0.309044	1.23889	0.0345737	-8.9387	1939	0	0
P9WPT5	Rv327	ctpC	Manganese-exporting P-type ATPase (EC 7.2.2.-) (Cation-transporting P-type ATPase CtpC) (Metal-transporting ATPase Mta72)	-0.356368	1.2802	0.0364694	-9.7717	1294	0	0
P9WPU5	Rv131	atpD	ATP synthase subunit beta (EC 7.1.2.2) (ATP synthase F1 sector subunit beta) (F-ATPase subunit beta)	-0.449919	1.36596	0.036784	-12.2314	2829	0	0
P9WPU7	Rv138	atpA	ATP synthase subunit alpha (EC 7.1.2.2) (ATP synthase F1 sector subunit alpha) (F-ATPase subunit alpha)	-0.139853	1.10179	0.0221691	-6.30848	2867	3.25328e-10	1.98714e-09
P9WPV1	Rv1311	atpC	ATP synthase epsilon chain (ATP synthase F1 sector epsilon subunit) (F-ATPase epsilon subunit)	-0.348526	1.27326	0.0454611	-7.66646	235	4.64517e-13	3.6544e-12
P9WPV5	Rv136	atpF	ATP synthase subunit b (ATP synthase F(0) sector subunit b) (ATPase subunit I) (F-type ATPase subunit b) (F-ATPase subunit b)	-0.186373	1.1379	0.0364806	-5.10883	727	4.14644e-07	1.73245e-06
P9WPV7	Rv134	atpB	ATP synthase subunit a (ATP synthase F0 sector subunit a) (F-ATPase subunit 6)	-0.403566	1.32277	0.0495883	-8.13832	156	1.18572e-13	9.8916e-13
P9WPW3	Rv253c	scoB	Probable succinyl-CoA:3-ketoacid coenzyme A transferase subunit B (EC 2.8.3.5) (OXCT B) (Succinyl-CoA:3-oxoacid CoA-transferase)	-0.571687	1.48626	0.075869	-7.53518	457	2.63789e-13	2.11542e-12
P9WPW7	Rv1658	argG	Argininosuccinate synthase (EC 6.3.4.5) (Citrulline--aspartate ligase)	-0.191062	1.1416	0.0354749	-5.38584	1064	8.87303e-08	4.05485e-07
P9WPX3	Rv379c	ask	Aspartokinase (EC 2.7.2.4) (Aspartate kinase) (ASK)	-0.511	1.42504	0.0430673	-11.8652	1258	0	0
P9WPX5	Rv1538c	ansA	L-asparaginase (L-ASNase) (EC 3.5.1.1) (L-asparagine amidohydrolase)	-0.281759	1.21568	0.029464	-9.56283	826	0	0
P9WPY1	Rv254c	aroC	Chorismate synthase (CS) (EC 4.2.3.5) (5-enolpyruvylshikimate-3-phosphate phospholyase)	-0.250523	1.18964	0.0367783	-6.81172	1036	1.63221e-11	1.143e-10
P9WQ05	Rv11	arcA	Arginine deiminase (ADI) (EC 3.5.3.6) (Arginine dihydrolase) (AD)	-0.300515	1.23158	0.0382787	-7.85072	1350	8.43769e-15	7.76893e-14
P9WQ11	Rv3674c	nth	Endonuclease III (EC 4.2.99.18) (DNA-(apurinic or apyrimidinic site) lyase)	-0.501227	1.41542	0.0854085	-5.86859	311	1.12554e-08	5.80515e-08
P9WQ13	Rv67	end	Probable endonuclease 4 (EC 3.1.21.2) (Endodeoxyribonuclease IV) (Endonuclease IV)	-0.535998	1.44994	0.0594944	-9.00921	546	0	0
P9WQ17	Rv1327c	glgE	Alpha-1,4-glucan:maltose-1-phosphate maltosyltransferase (GMPMT) (EC 2.4.99.16) ((1->4)-alpha-D-glucan:maltose-1-phosphate alpha-D-maltosyltransferase) ((1->4)-alpha-D-glucan:phosphate alpha-D-maltosyltransferase)	-0.173198	1.12755	0.0305324	-5.67258	1561	1.67344e-08	8.43846e-08
P9WQ45	Rv1521	fadD25	Putative fatty-acid--CoA ligase fadD25 (EC 6.2.1.-) (Acyl-CoA synthetase)	-0.138117	1.10047	0.0257606	-5.36154	1754	9.34598e-08	4.25533e-07
P9WQ49	Rv1185c	fadD21	Putative fatty-acid--CoA ligase FadD21 (EC 6.2.1.-) (Acyl-CoA synthetase)	-0.470208	1.38531	0.0382734	-12.2855	1100	0	0
P9WQ77	Rv329c	lat	Probable L-lysine-epsilon aminotransferase (L-lysine aminotransferase) (EC 2.6.1.36) (Lysine 6-aminotransferase)	-2.02633	4.07367	0.0385826	-52.5193	1411	0	0
P9WQ79	Rv2589	gabT	4-aminobutyrate aminotransferase (EC 2.6.1.19) ((S)-3-amino-2-methylpropionate transaminase) (EC 2.6.1.22) (GABA aminotransferase) (GABA-AT) (Gamma-amino-N-butyrate transaminase) (GABA transaminase) (Glutamate:succinic semialdehyde transaminase) (L-AIBAT)	-0.188426	1.13952	0.0381935	-4.93345	1236	9.18084e-07	3.61705e-06
P9WQ95	Rv2888c	amiC	Putative amidase AmiC (EC 3.5.1.4)	-0.194021	1.14395	0.0337458	-5.74948	1117	1.15435e-08	5.94145e-08
P9WQA3	Rv363c	fba	Fructose-bisphosphate aldolase (FBP aldolase) (FBPA) (EC 4.1.2.13) (Fructose-1,6-bisphosphate aldolase)	-0.42616	1.34365	0.0351795	-12.1139	1658	0	0
P9WQA5	Rv2971		Uncharacterized oxidoreductase Rv2971 (EC 1.-.-.-)	-0.180387	1.13319	0.0280859	-6.42271	1575	1.76818e-10	1.11566e-09
P9WQB1	Rv278	ald	Alanine dehydrogenase (EC 1.4.1.1) (40 kDa antigen) (TB43)	-0.850674	1.80334	0.0422072	-20.1547	904	0	0
P9WQB3	Rv371	leuA	2-isopropylmalate synthase (EC 2.3.3.13) (Alpha-IPM synthase) (Alpha-isopropylmalate synthase)	-0.187676	1.13893	0.0280136	-6.69944	1804	2.78702e-11	1.90344e-10
P9WQB5	Rv2429	ahpD	Alkyl hydroperoxide reductase AhpD (EC 1.11.1.28) (Alkylhydroperoxidase AhpD)	-0.337274	1.26337	0.0585756	-5.75793	355	1.84474e-08	9.20889e-08
P9WQC3	Rv153	adh	Probable alcohol dehydrogenase adh (EC 1.1.1.1)	-0.393374	1.31346	0.052786	-7.45223	506	4.00124e-13	3.17798e-12
P9WQC7	Rv761c	adhB	Alcohol dehydrogenase B (EC 1.1.1.1)	-0.561526	1.47583	0.0445231	-12.612	1443	0	0
P9WQD1	Rv3667	acsA	Acetyl-coenzyme A synthetase (AcCoA synthetase) (Acs) (EC 6.2.1.1) (Acetate--CoA ligase) (Acyl-activating enzyme)	-0.232962	1.17525	0.0433179	-5.37797	855	9.72713e-08	4.42077e-07
P9WQD7	Rv2246	kasB	3-oxoacyl-[acyl-carrier-protein] synthase 2 (EC 2.3.1.294) (Beta-ketoacyl-ACP synthase 2) (KAS 2) (Beta-ketoacyl-acyl carrier protein synthase KasB) (Meromycolic acid 3-oxoacyl-(acyl carrier protein) synthase II)	-0.57131	1.48587	0.0311234	-18.3563	1846	0	0
P9WQD9	Rv2245	kasA	3-oxoacyl-[acyl-carrier-protein] synthase 1 (EC 2.3.1.293) (Beta-ketoacyl-ACP synthase 1) (KAS 1) (Beta-ketoacyl-acyl carrier protein synthase KasA) (Meromycolic acid 3-oxoacyl-(acyl carrier protein) synthase I)	-0.334169	1.26065	0.0502446	-6.65084	1135	4.52043e-11	3.05375e-10
P9WQE1	Rv2935	ppsE	Phenolphthiocerol/phthiocerol polyketide synthase subunit E (EC 2.3.1.292) ((Phenol)carboxyphthiodiolenone synthase subunit E) (Beta-ketoacyl-acyl-carrier-protein synthase I) (Phthiocerol synthesis polyketide synthase type I PpsE)	-0.113894	1.08215	0.0221638	-5.13873	3144	2.93489e-07	1.25148e-06
P9WQF3	Rv2244	acpM	Meromycolate extension acyl carrier protein (ACP)	-0.582149	1.49708	0.0608272	-9.57054	972	0	0
P9WQG3	Rv972c	fadE12	Acyl-CoA dehydrogenase FadE12 (EC 1.3.99.-) (Medium chain acyl-CoA dehydrogenase) (MCADH)	-0.399957	1.31947	0.0731444	-5.46804	462	7.46323e-08	3.44222e-07
P9WQH5	Rv2247	accD6	Biotin-dependent acetyl-/propionyl-coenzyme A carboxylase beta6 subunit (Acetyl-CoA carboxylase) (ACC) (EC 2.1.3.15) (Propionyl-CoA carboxylase) (PCC) (EC 2.1.3.-)	-0.471209	1.38627	0.0303327	-15.5347	1324	0	0
P9WQH7	Rv328	accD5	Biotin-dependent acetyl-/propionyl-coenzyme A carboxylase beta5 subunit (Acetyl-CoA carboxylase) (ACC) (EC 2.1.3.15) (Propionyl-CoA carboxylase) (PCC) (EC 2.1.3.-)	-0.417543	1.33565	0.0200666	-20.8079	2123	0	0
P9WQI3	Rv1238	sugC	Trehalose import ATP-binding protein SugC (EC 7.5.2.-)	-0.298192	1.2296	0.0438573	-6.79914	703	2.24991e-11	1.55369e-10
P9WQK3	Rv2477c	ettA	Energy-dependent translational throttle protein EttA (EC 3.6.1.-) (Translational regulatory factor EttA)	-0.339739	1.26553	0.0284473	-11.9427	2360	0	0
P9WQN3	Rv361c	ftsH	ATP-dependent zinc metalloprotease FtsH (EC 3.4.24.-)	-0.382922	1.30398	0.0553493	-6.91828	927	8.51763e-12	6.13763e-11
P9WQN5	Rv2115c	mpa	Proteasome-associated ATPase (AAA ATPase forming ring-shaped complexes) (ARC) (Mycobacterial proteasome ATPase)	-0.325544	1.25314	0.0342725	-9.49869	861	0	0
P9WQN9	Rv129c	fbpC	Diacylglycerol acyltransferase/mycolyltransferase Ag85C (DGAT) (EC 2.3.1.122) (EC 2.3.1.20) (Acyl-CoA:diacylglycerol acyltransferase) (Antigen 85 complex C) (85C) (Ag85C) (Fibronectin-binding protein C) (Fbps C)	-0.460327	1.37585	0.0409679	-11.2363	548	0	0
P9WQP1	Rv1886c	fbpB	Diacylglycerol acyltransferase/mycolyltransferase Ag85B (DGAT) (EC 2.3.1.122) (EC 2.3.1.20) (30 kDa extracellular protein) (Acyl-CoA:diacylglycerol acyltransferase) (Antigen 85 complex B) (85B) (Ag85B) (Extracellular alpha-antigen) (Fibronectin-binding protein B) (Fbps B)	-1.46783	2.76606	0.0631371	-23.2483	420	0	0
P9WQP3	Rv384c	fbpA	Diacylglycerol acyltransferase/mycolyltransferase Ag85A (DGAT) (EC 2.3.1.122) (EC 2.3.1.20) (Acyl-CoA:diacylglycerol acyltransferase) (Antigen 85 complex A) (85A) (Ag85A) (Fibronectin-binding protein A) (Fbps A)	-0.725362	1.65332	0.0521062	-13.9208	941	0	0
Q6MWZ8		TB9.4	Conserved protein TB9.4	-0.215909	1.16144	0.0441163	-4.89408	521	1.31895e-06	5.11529e-06
Q79FX8	Rv642c	mmaA4	Hydroxymycolate synthase MmaA4 (EC 2.1.1.-) (Mycolic acid methyltransferase) (MA-MT) (S-adenosylmethionine-dependent methyltransferase) (AdoMet-MT) (SAM-MT)	-0.248356	1.18785	0.0259935	-9.55455	1956	0	0
V5QQR7			Conserved protein	-0.722452	1.64998	0.106465	-6.78583	177	1.67309e-10	1.06105e-09

## Sheet: 3e
Supplementary Dataset 3e: Proteins of significantly increased abundance in CRISPRi-Rv3705A cultured with ATc (+) compared to without (−) at pH5.4
Protein (UniProt)	Gene (Rv #)	Gene annotation	Description	log2 fold-change	fold increase	SE	Tvalue	DF	P value	adj. P value
A0A089QRB9	Rv118/Rv1181	msl3	Mycolipanoate synthase (EC 2.3.1.252) (Mycocerosic acid synthase-like polyketide synthase) (MAS-like PKS) (Mycolipanoic/mycolipenic acids synthase-like polyketide synthase)	0.64426	1.56294	0.0194486	33.1263	4930	0	0
I6WXK4	Rv153c	ptpB	Triple specificity protein phosphatase PtpB (EC 3.1.3.-) (EC 3.1.3.16) (EC 3.1.3.48) (MPtpB) (Phosphoinositide phosphatase) (Protein-serine/threonine phosphatase) (Protein-tyrosine phosphatase B) (TSP PTP)	0.316225	1.24507	0.0406789	7.77368	869	2.15383e-14	2.08093e-13
I6WXK8			Conserved protein	0.328341	1.25557	0.0120621	27.2209	68	0	0
I6WYY7		hadB	Enoyl-CoA hydratase 2 (EC 4.2.1.119) (Enoyl-CoA hydratase 2)	0.633408	1.55122	0.0877567	7.21777	637	1.50946e-12	1.20373e-11
I6WZM9		cspB	Probable cold shock-like protein B CspB	0.161516	1.11846	0.0256571	6.29519	374	8.6072e-10	5.06354e-09
I6X6H8		PPE52	PPE family protein PPE52	1.01325	2.01845	0.0711566	14.2397	49	0	0
I6X7P2			Secreted protein	0.570918	1.48547	0.0119895	47.6182	86	0	0
I6X9E2		lpqO	Probable conserved lipoprotein LpqO	0.514379	1.42838	0.081464	6.31418	92	9.46727e-09	4.82389e-08
I6XFB7			Probable membrane protein	1.02871	2.04021	0.108691	9.46457	193	0	0
I6XFZ8	Rv335 RVBD_335		Protein Rv3035	0.388251	1.30881	0.0622553	6.23644	42	1.81444e-07	7.77793e-07
I6XI06			Conserved protein	0.833789	1.78236	0.111898	7.4513	85	7.10303e-11	4.64656e-10
I6XVZ6			Probable membrane protein	0.28078	1.21485	0.0280625	10.0055	1070	0	0
I6XWB9			DUF3073 domain-containing protein	0.479984	1.39473	0.0244253	19.6511	85	0	0
I6Y3Q0	Rv355	fadE27	Acyl-CoA dehydrogenase FadE27 (ACAD) (EC 1.3.99.-) (3-oxocholest-4-en-26-oyl-CoA dehydrogenase beta subunit)	0.222089	1.16642	0.0403351	5.50609	643	5.30748e-08	2.49229e-07
I6Y481			SseB domain-containing protein	0.360913	1.28424	0.0504495	7.15394	25	1.69343e-07	7.30908e-07
I6Y8U3			SCP_3 domain-containing protein	0.316163	1.24501	0.0464849	6.80141	197	1.21016e-10	7.79465e-10
I6Y8Y0		far	Probable fatty-acid-CoA racemase Far	0.325572	1.25316	0.0585589	5.55974	233	7.37447e-08	3.35592e-07
I6YAE2			Probable conserved transmembrane alanine rich protein	1.22462	2.33694	0.0722633	16.9466	25	3.10862e-15	3.29488e-14
I6YEB6		fabG5	Probable short-chain type dehydrogenase/reductase	0.272858	1.2082	0.0465106	5.86658	981	6.07794e-09	3.17417e-08
I6YG87		PE31	PE family protein PE31	1.22556	2.33846	0.0712896	17.1913	136	0	0
I6YGA5			Conserved hypothetical Mce associated protein	0.461308	1.37679	0.085038	5.42473	79	6.16302e-07	2.48101e-06
L0T2W6		mce1F	Mce-family protein Mce1F	0.273118	1.20842	0.0405538	6.73471	1097	2.64495e-11	1.80057e-10
O05296			Conserved protein	0.265383	1.20195	0.0482549	5.4996	831	5.06859e-08	2.3888e-07
O05307	Rv126	fadD6	Medium/long-chain-fatty-acid--CoA ligase FadD6 (EC 6.2.1.2) (EC 6.2.1.3) (FACL6)	0.163226	1.11979	0.0189527	8.61231	2208	0	0
O05886	Rv3241c	hpf	Ribosome hibernation promotion factor (HPF)	0.162798	1.11946	0.0219287	7.42396	604	3.88578e-13	3.30884e-12
O06350	Rv3487c	lipF	Carboxylesterase/phospholipase LipF (EC 3.1.1.1) (EC 3.1.4.3)	0.970324	1.95928	0.0409995	23.6667	576	0	0
O06404			Possible conserved membrane protein	0.240648	1.18152	0.0486359	4.94795	420	1.08726e-06	4.24757e-06
O07175		pepA	Probable serine protease PepA (Serine proteinase) (MTB32A)	1.04816	2.06789	0.026091	40.1732	187	0	0
O07179		echA2	Enoyl-CoA hydratase EchA2 (Enoyl hydrase) (Unsaturated acyl-CoA hydratase) (Crotonase)	0.200157	1.14882	0.0401031	4.99105	387	9.09533e-07	3.59237e-06
O07236			Possible conserved exported protein	1.44232	2.71758	0.246595	5.84896	35	1.22096e-06	4.72583e-06
O07242			Possible beta-1,3-glucanase	0.37969	1.30106	0.0497358	7.63415	484	1.22125e-13	1.10351e-12
O07417		lprK	Possible Mce-family lipoprotein LprK (Mce-family lipoprotein Mce1E)	0.161421	1.11839	0.0264905	6.09355	1243	1.47063e-09	8.22764e-09
O07419			Probable conserved Mce associated membrane protein	0.343023	1.26841	0.0689536	4.9747	345	1.03284e-06	4.04755e-06
O07728			Anti-sigma factor antagonist	0.755721	1.68848	0.0579953	13.0307	166	0	0
O33187			HTH tetR-type domain-containing protein	0.710696	1.63659	0.0332012	21.4058	220	0	0
O33188			Transport permease protein	0.751378	1.6834	0.00947813	79.275	40	0	0
O33189			Probable conserved ATP-binding protein ABC transporter	0.478475	1.39327	0.0302672	15.8084	1499	0	0
O50430		TB8.4	Low molecular weight T-cell antigen TB8.4	0.914004	1.88427	0.0104262	87.6638	85	0	0
O53335				0.704558	1.62965	0.0706368	9.97438	11	7.58492e-07	3.01477e-06
O53390		metC	Probable O-acetylhomoserine sulfhydrylase MetC (Homocysteine synthase) (O-acetylhomoserine (Thiol)-lyase) (OAH sulfhydrylase) (O-acetyl-L-homoserine sulfhydrylase)	0.528729	1.44266	0.0412136	12.829	955	0	0
O53444			Possible glycosyl hydrolase	0.259919	1.19741	0.0520434	4.99428	463	8.38179e-07	3.31576e-06
O53445			Probable membrane glycine and proline rich protein	0.268103	1.20422	0.0355573	7.54002	263	7.63389e-13	6.26678e-12
O53699	Rv295c LH57_161	stf	Trehalose 2-sulfotransferase (EC 2.8.2.37)	0.248266	1.18778	0.0307084	8.08465	488	4.88498e-15	5.09173e-14
O53863			Probable short-chain type dehydrogenase/reductase	0.124632	1.09023	0.00121981	102.173	17	0	0
O53896	Rv983	pepD	Serine protease PepD (EC 3.4.21.107) (HtrA-like serine protease)	0.39125	1.31153	0.0344134	11.3691	762	0	0
O53962			Probable membrane protein	0.169638	1.12478	0.02686	6.31564	460	6.35062e-10	3.79827e-09
O69732	Rv3867	espH	ESX-1 secretion-associated protein EspH	0.223625	1.16766	0.0314904	7.10138	141	5.57729e-11	3.67721e-10
O86312	Rv1219c	raaS	HTH-type transcriptional regulatory protein RaaS (Regulator of antimicrobial-assisted survival)	0.307846	1.23786	0.0599845	5.1321	654	3.78248e-07	1.56019e-06
P0DMM4	Rv572A		Uncharacterized protein Rv0572A	0.599765	1.51547	0.101269	5.92248	293	8.87092e-09	4.54771e-08
P0DV54	Rv2975A	rpmB3	50S ribosomal protein L28-3	0.420168	1.33808	0.0433514	9.69214	699	0	0
P95059		atsA	Possible arylsulfatase AtsA (Aryl-sulfate sulphohydrolase) (Arylsulphatase)	0.286497	1.21968	0.0425592	6.73172	1166	2.62452e-11	1.79152e-10
P95144			Conserved protein	0.199851	1.14858	0.0384244	5.20115	651	2.65629e-07	1.11396e-06
P96227			Conserved protein	0.470416	1.38551	0.0351299	13.3908	721	0	0
P96272			Possible transmembrane protein	0.188924	1.13991	0.0344408	5.48547	140	1.87231e-07	8.01236e-07
P96816			Possible oxidoreductase	0.303017	1.23372	0.0433802	6.98516	595	7.64055e-12	5.60866e-11
P96832		pntAa	Probable NAD(P) transhydrogenase (Subunit alpha) PntAa [first part catalytic part] (Pyridine nucleotide transhydrogenase subunit alpha) (Nicotinamide nucleotide transhydrogenase subunit alpha)	0.486105	1.40066	0.0337151	14.418	1918	0	0
P9WFG3	Rv1825		UPF0749 protein Rv1825	0.44986	1.36591	0.0845048	5.32348	186	2.91153e-07	1.21491e-06
P9WFG7	Rv2717c		Peroxynitrite isomerase 1 (EC 5.99.-.-) (Ferric Mycobacterium tuberculosis nitrobindin) (Mt-Nb(III))	0.488947	1.40342	0.0763661	6.40267	207	1.006e-09	5.86327e-09
P9WFK7	Rv2416c	eis	N-acetyltransferase Eis (EC 2.3.1.-) (Aminoglycoside N-acetyltransferase) (Enhanced intracellular survival protein) (Protein-lysine N-acetyltransferase)	0.186747	1.13819	0.0270693	6.89885	1219	8.40306e-12	6.10072e-11
P9WFM7	Rv298c	khpA	RNA-binding protein KhpA (KH-domain protein A)	0.260469	1.19787	0.037563	6.93418	541	1.16898e-11	8.29511e-11
P9WFP9	Rv2556c		UPF0047 protein Rv2556c	0.145266	1.10593	0.0121571	11.9491	102	0	0
P9WG65	Rv2878c	mpt53	Soluble secreted antigen MPT53	0.253681	1.19224	0.0488839	5.18945	437	3.23609e-07	1.34587e-06
P9WGA1	Rv294c	tatA	Sec-independent protein translocase protein TatA	0.76272	1.69669	0.114659	6.65209	75	4.13723e-09	2.22542e-08
P9WGE7	Rv3846	sodB	Superoxide dismutase [Fe] (EC 1.15.1.1)	0.885753	1.84773	0.0835222	10.605	1411	0	0
P9WGL3	Rv128c	kdpD	Sensor protein KdpD (EC 2.7.13.3)	0.634848	1.55277	0.0664216	9.55786	687	0	0
P9WGN1	Rv127c	kdpE	Transcriptional regulatory protein KdpE	0.616267	1.5329	0.0810021	7.60804	178	1.55431e-12	1.23168e-11
P9WGP9	Rv385	sadH	Putative oxidoreductase SadH (EC 1.-.-.-)	0.646989	1.5659	0.122476	5.28257	57	2.07743e-06	7.83559e-06
P9WGS1	Rv1543		Uncharacterized oxidoreductase Rv1543 (EC 1.-.-.-)	0.163345	1.11988	0.0307206	5.31712	1297	1.24021e-07	5.46766e-07
P9WGS3	Rv2214c	ephD	Probable oxidoreductase EphD (EC 1.-.-.-)	0.224969	1.16875	0.0416095	5.40666	693	8.84461e-08	3.97454e-07
P9WGS5	Rv275		Uncharacterized oxidoreductase Rv2750 (EC 1.-.-.-)	0.217724	1.1629	0.040841	5.331	516	1.46286e-07	6.37971e-07
P9WGW1	Rv2592c	ruvB	Holliday junction ATP-dependent DNA helicase RuvB (EC 3.6.4.12)	0.609504	1.52573	0.089387	6.81871	234	7.751e-11	5.05728e-10
P9WGW3	Rv2593c	ruvA	Holliday junction ATP-dependent DNA helicase RuvA (EC 3.6.4.12)	0.964357	1.95119	0.0732618	13.1632	478	0	0
P9WH27	Rv718	rpsH	30S ribosomal protein S8	0.167484	1.1231	0.0254755	6.5743	945	8.07374e-11	5.25421e-10
P9WH35	Rv3458c	rpsD	30S ribosomal protein S4	0.284423	1.21792	0.0426349	6.67114	1542	3.52773e-11	2.36943e-10
P9WH37	Rv77	rpsC	30S ribosomal protein S3	0.211751	1.15809	0.0357325	5.926	1601	3.79314e-09	2.05796e-08
P9WH41	Rv2412	rpsT	30S ribosomal protein S20	0.548458	1.46252	0.0723402	7.58166	253	6.47482e-13	5.38568e-12
P9WH45	Rv75	rpsS	30S ribosomal protein S19	0.435582	1.35246	0.0578003	7.53599	568	1.92291e-13	1.68893e-12
P9WH49	Rv55	rpsR1	30S ribosomal protein S18 1	0.335213	1.26156	0.024333	13.7761	331	0	0
P9WH51	Rv71	rpsQ	30S ribosomal protein S17	0.547363	1.46141	0.0706471	7.74784	802	2.81997e-14	2.69344e-13
P9WH57	Rv717	rpsZ	30S ribosomal protein S14 type Z	0.642926	1.56149	0.10044	6.40107	190	1.17692e-09	6.76525e-09
P9WH63	Rv682	rpsL	30S ribosomal protein S12	1.18421	2.27239	0.149162	7.9391	84	8.03002e-12	5.86378e-11
P9WH67	Rv7	rpsJ	30S ribosomal protein S10	0.195086	1.14479	0.0395547	4.93207	722	1.01052e-06	3.96909e-06
P9WH81	Rv719	rplF	50S ribosomal protein L6	0.236598	1.17821	0.043325	5.46101	911	6.10817e-08	2.83618e-07
P9WH85	Rv72	rplD	50S ribosomal protein L4	0.205383	1.15299	0.0356911	5.75446	388	1.76649e-08	8.73507e-08
P9WH89	Rv3461c	rpmJ	50S ribosomal protein L36 (Ribosomal protein B)	0.342067	1.26757	0.0505396	6.76831	131	3.9485e-10	2.41329e-09
P9WH91	Rv1642	rpmI	50S ribosomal protein L35	0.551955	1.46607	0.0660748	8.35349	118	1.47882e-13	1.31265e-12
P9WH95	Rv634B	rpmG2	50S ribosomal protein L33 2	0.317385	1.24607	0.0158702	19.9988	85	0	0
P9WHA1	Rv1298	rpmE	50S ribosomal protein L31	0.22154	1.16598	0.0213997	10.3525	161	0	0
P9WHA5	Rv74	rplB	50S ribosomal protein L2	0.50255	1.41672	0.0328187	15.3129	1408	0	0
P9WHA7	Rv79	rpmC	50S ribosomal protein L29	0.498188	1.41244	0.0526259	9.4666	719	0	0
P9WHB7	Rv715	rplX	50S ribosomal protein L24	0.472812	1.38781	0.050546	9.3541	534	0	0
P9WHC1	Rv76	rplV	50S ribosomal protein L22	0.86763	1.82466	0.0837464	10.3602	441	0	0
P9WHC3	Rv2442c	rplU	50S ribosomal protein L21	0.645122	1.56387	0.0161481	39.9503	384	0	0
P9WHC5	Rv1643	rplT	50S ribosomal protein L20	0.605625	1.52164	0.0484495	12.5001	420	0	0
P9WHD1	Rv72	rplR	50S ribosomal protein L18	0.336688	1.26285	0.0448786	7.5022	352	5.17142e-13	4.3302e-12
P9WHD7	Rv723	rplO	50S ribosomal protein L15	0.197454	1.14667	0.0376243	5.24806	444	2.38642e-07	1.00413e-06
P9WHE5	Rv64	rplK	50S ribosomal protein L11	0.435237	1.35213	0.0405084	10.7444	707	0	0
P9WHG3	Rv1299	prfA	Peptide chain release factor 1 (RF-1)	0.591172	1.50647	0.0967623	6.10953	190	5.5376e-09	2.91624e-08
P9WHH5	Rv2713	sthA	Probable soluble pyridine nucleotide transhydrogenase (STH) (EC 1.6.1.1) (NAD(P)(+) transhydrogenase [B-specific])	0.17974	1.13268	0.0352375	5.10081	709	4.34594e-07	1.78967e-06
P9WHJ3	Rv2737c	recA	Protein RecA (Recombinase A) [Cleaved into: Endonuclease PI-MtuI (EC 3.1.-.-) (Mtu RecA intein)]	2.09394	4.26912	0.164642	12.7181	421	0	0
P9WHU1	Rv219c	prcA	Proteasome subunit alpha (20S proteasome alpha subunit) (Proteasome core protein PrcA)	0.295571	1.22737	0.0364101	8.11784	439	4.88498e-15	5.09173e-14
P9WHW9	Rv3873	PPE68	PPE family immunomodulator PPE68	0.328533	1.25574	0.045953	7.14932	279	7.65832e-12	5.60866e-11
P9WID3	Rv229c	pfkB	ATP-dependent 6-phosphofructokinase isozyme 2 (ATP-PFK 2) (Phosphofructokinase 2) (EC 2.7.1.11) (Phosphofructokinase B) (Phosphohexokinase 2) (Tagatose-6-phosphate kinase) (EC 2.7.1.144)	0.532294	1.44623	0.0316153	16.8366	51	0	0
P9WIK1	Rv1285	cysD	Sulfate adenylyltransferase subunit 2 (EC 2.7.7.4) (ATP-sulfurylase small subunit) (Sulfate adenylate transferase) (SAT)	0.452899	1.36879	0.041485	10.9172	1744	0	0
P9WIK5	Rv1182	papA3	Acyltransferase PapA3 (EC 2.3.1.278) (EC 2.3.1.279) (Long-chain-acyl-CoA--trehalose acyltransferase) (Mycolipenoyl-CoA--2-(long-chain-fatty acyl)-trehalose mycolipenoyltransferase) (Polyketide synthase-associated protein A3)	0.90298	1.86992	0.111561	8.09407	156	1.53211e-13	1.35516e-12
P9WIN7	Rv2376c	mtb12	Low molecular weight antigen MTB12 (CFP-2) (Low molecular weight protein antigen 2)	1.56464	2.95804	0.0494206	31.6597	187	0	0
P9WIN9	Rv198c	mpt64	Immunogenic protein MPT64 (Antigen MPT64)	0.18184	1.13433	0.0331449	5.48621	865	5.39443e-08	2.52813e-07
P9WIP9	Rv475	hbhA	Heparin-binding hemagglutinin (Adhesin)	0.220952	1.1655	0.0281512	7.84875	1173	9.32587e-15	9.40827e-14
P9WIR9	Rv954		34 kDa antigenic protein homolog	0.0895163	1.06401	0.0142368	6.28766	49	8.41826e-08	3.78972e-07
P9WIV3	Rv2841c	nusA	Transcription termination/antitermination protein NusA	0.241114	1.18191	0.0424155	5.68459	1208	1.64273e-08	8.15523e-08
P9WIY7	Rv2565		Uncharacterized NTE family protein Rv2565	0.175468	1.12933	0.0285698	6.14172	945	1.20094e-09	6.88757e-09
P9WJ69	Rv3221A	rshA	Anti-sigma factor RshA (Regulator of SigH) (Sigma-H anti-sigma factor RshA)	0.260733	1.19809	0.0486584	5.35844	231	2.02849e-07	8.63657e-07
P9WJD1	Rv3865	espF	ESX-1 secretion-associated protein EspF	0.296608	1.22825	0.0418847	7.08154	901	2.87015e-12	2.2116e-11
P9WJD7	Rv3615c	espC	ESX-1 secretion-associated protein EspC	0.765738	1.70024	0.044405	17.2444	266	0	0
P9WJE5	Rv292	eccE3	ESX-3 secretion system protein EccE3 (ESX conserved component E3) (Type VII secretion system protein EccE3) (T7SS protein EccE3)	0.219701	1.16449	0.0427956	5.13373	419	4.35745e-07	1.79148e-06
P9WJK9	Rv2153c	murG	UDP-N-acetylglucosamine--N-acetylmuramyl-(pentapeptide) pyrophosphoryl-undecaprenol N-acetylglucosamine transferase (EC 2.4.1.227) (Undecaprenyl-PP-MurNAc-pentapeptide-UDPGlcNAc GlcNAc transferase)	0.236908	1.17846	0.0332049	7.13473	534	3.17613e-12	2.42505e-11
P9WJL3	Rv2158c	murE	UDP-N-acetylmuramoyl-L-alanyl-D-glutamate--2,6-diaminopimelate ligase (EC 6.3.2.13) (Meso-A2pm-adding enzyme) (Meso-diaminopimelate-adding enzyme) (UDP-MurNAc-L-Ala-D-Glu:meso-diaminopimelate ligase) (UDP-MurNAc-tripeptide synthetase) (UDP-N-acetylmuramyl-tripeptide synthetase)	0.222082	1.16642	0.0212648	10.4436	2144	0	0
P9WJL5	Rv2155c	murD	UDP-N-acetylmuramoylalanine--D-glutamate ligase (EC 6.3.2.9) (D-glutamic acid-adding enzyme) (UDP-N-acetylmuramoyl-L-alanyl-D-glutamate synthetase)	0.274652	1.2097	0.0380219	7.22351	524	1.79634e-12	1.40137e-11
P9WJN9	Rv2166c	mraZ	Transcriptional regulator MraZ	0.439548	1.35618	0.0552833	7.95083	763	6.66134e-15	6.82991e-14
P9WJW3	Rv1317c	alkA	Probable bifunctional transcriptional activator/DNA repair enzyme AlkA (Regulatory protein AlkA) [Includes: Methylphosphotriester-DNA--protein-cysteine S-methyltransferase (EC 2.1.1.n11) (Methylphosphotriester-DNA methyltransferase); DNA-3-methyladenine glycosylase (EC 3.2.2.21) (DNA-3-methyladenine glycosidase)]	0.709407	1.63513	0.140013	5.06671	162	1.09288e-06	4.2629e-06
P9WJW5	Rv1316c	ogt	Methylated-DNA--protein-cysteine methyltransferase (EC 2.1.1.63) (6-O-methylguanine-DNA methyltransferase) (MGMT) (O-6-methylguanine-DNA-alkyltransferase)	0.45993	1.37548	0.062057	7.41142	417	7.01661e-13	5.81445e-12
P9WK47	Rv1368	lprF	Putative diacylated glycolipid transporter LprF (Lipoprotein LprF)	0.379748	1.30111	0.0263628	14.4047	718	0	0
P9WK53	Rv1274	lprB	Putative lipoprotein LprB	0.398346	1.318	0.0528318	7.53989	34	9.36425e-09	4.7811e-08
P9WK85	Rv384	lipR	Putative acetyl-hydrolase LipR (EC 3.1.1.-)	0.365834	1.28863	0.0485417	7.53649	118	1.07954e-11	7.72591e-11
P9WKF1	Rv131	kdpC	Potassium-transporting ATPase KdpC subunit (ATP phosphohydrolase [potassium-transporting] C chain) (Potassium-binding and translocating subunit C) (Potassium-translocating ATPase C chain)	3.55364	11.7423	0.314832	11.2874	148	0	0
P9WKJ9	Rv1641	infC	Translation initiation factor IF-3	0.331276	1.25813	0.0603448	5.48972	389	7.27681e-08	3.31749e-07
P9WKK7	Rv467	icl	Isocitrate lyase (ICL) (EC 4.1.3.1) (Isocitrase) (Isocitratase)	0.730639	1.65937	0.0449438	16.2567	464	0	0
P9WKL5	Rv56c	htm	2-heptyl-1-hydroxyquinolin-4(1H)-one methyltransferase (HQNO methyltransferase) (HQNO-MTase) (EC 2.1.1.374) (Heterocyclic toxin methyltransferase)	1.76681	3.403	0.0326837	54.0577	528	0	0
P9WL85	Rv2575		Uncharacterized protein Rv2575	0.35465	1.27868	0.0562606	6.30371	283	1.11163e-09	6.43412e-09
P9WLD5	Rv232		Uncharacterized protein Rv2302	0.357452	1.28116	0.0289249	12.358	588	0	0
P9WLD9	Rv2297		Uncharacterized protein Rv2297	0.245152	1.18522	0.0431901	5.67611	444	2.49134e-08	1.21993e-07
P9WLZ9	Rv1363c		Uncharacterized protein Rv1363c	0.443491	1.35989	0.0607061	7.30554	274	3.02092e-12	2.31358e-11
P9WM69	Rv93c		Uncharacterized protein Rv0093c	0.477653	1.39248	0.081176	5.88416	144	2.68678e-08	1.30545e-07
P9WMK1	Rv231c	hspX	Alpha-crystallin (Acr) (14 kDa antigen) (16 kDa antigen) (HSP 16.3) (Nox16)	0.125509	1.09089	0.0224167	5.59892	871	2.89106e-08	1.3993e-07
P9WMP5	Rv512	hemB	Delta-aminolevulinic acid dehydratase (ALAD) (ALADH) (EC 4.2.1.24) (Porphobilinogen synthase)	0.376626	1.2983	0.0634685	5.93406	517	5.41873e-09	2.85963e-08
P9WMR9	Rv2579	dhaA	Haloalkane dehalogenase 3 (EC 3.8.1.5)	0.241438	1.18217	0.0256923	9.39728	1295	0	0
P9WMS1	Rv1833c	dhmA2	Haloalkane dehalogenase 2 (EC 3.8.1.5)	0.278044	1.21255	0.0562821	4.94018	832	9.4362e-07	3.72115e-06
P9WMS3	Rv2296	dhmA1	Haloalkane dehalogenase 1 (EC 3.8.1.5)	0.197162	1.14644	0.0323384	6.09684	1936	1.3025e-09	7.40242e-09
P9WMX1	Rv696	mftF	Pre-mycofactocin glycosyltransferase (EC 2.4.1.-)	0.594661	1.51012	0.0819677	7.25482	157	1.7347e-11	1.20708e-10
P9WND5	Rv1872c	lldD	Putative L-lactate dehydrogenase (EC 1.1.-.-)	0.238504	1.17977	0.0377246	6.32224	3602	2.89379e-10	1.78605e-09
P9WND7	Rv694	mftD	Pre-mycofactocin synthase (PMFT synthase) (EC 1.4.3.26)	0.587272	1.5024	0.0739982	7.9363	317	3.64153e-14	3.43892e-13
P9WNE5	Rv3841	bfrB	Bacterioferritin BfrB (EC 1.16.3.1) (Non-heme ferritin Ftn) (Nox19)	0.259253	1.19686	0.029793	8.70181	1346	0	0
P9WNE9	Rv323c		NADPH oxidoreductase (EC 1.-.-.-) (Stearoyl-CoA 9-desaturase electron transfer partner)	0.439904	1.35651	0.0903446	4.86918	174	2.50359e-06	9.34477e-06
P9WNH3	Rv2715		Uncharacterized protein Rv2715	0.207359	1.15457	0.0320873	6.46234	773	1.82409e-10	1.15418e-09
P9WNI7	Rv2346c	esxO	ESAT-6-like protein EsxO	0.289431	1.22216	0.0269551	10.7375	194	0	0
P9WNM5	Rv1286	cysNC	Bifunctional enzyme CysN/CysC [Includes: Sulfate adenylyltransferase subunit 1 (EC 2.7.7.4) (ATP-sulfurylase large subunit) (Sulfate adenylate transferase) (SAT); Adenylyl-sulfate kinase (EC 2.7.1.25) (APS kinase) (ATP adenosine-5'-phosphosulfate 3'-phosphotransferase)]	0.621022	1.53796	0.0209179	29.6885	2198	0	0
P9WNR3	Rv283	eccB3	ESX-3 secretion system ATPase EccB3 (EC 3.6.-.-) (ESX conserved component B3) (Type VII secretion system protein EccB3) (T7SS protein EccB3)	0.435835	1.35269	0.0546534	7.97453	481	1.11022e-14	1.1067e-13
P9WNV3	Rv938	ligD	Multifunctional non-homologous end joining DNA repair protein LigD (NHEJ DNA repair protein D) (Mt-Lig) (NHEJ DNA polymerase) [Includes: DNA repair polymerase (Pol) (Polymerase/primase); 3'-phosphoesterase (3'-ribonuclease/3'-phosphatase) (PE); DNA ligase (Lig) (EC 6.5.1.1) (Polydeoxyribonucleotide synthase [ATP])]	0.60026	1.51599	0.104035	5.76976	82	1.36269e-07	5.97864e-07
P9WP41	Rv231	cut2	Probable carboxylesterase Culp2 (EC 3.1.1.-) (CFP25) (Cutinase-like protein 2) (Culp2)	0.507879	1.42196	0.0275669	18.4235	155	0	0
P9WP49	Rv967	csoR	Copper-sensing transcriptional repressor CsoR (Copper-sensitive operon repressor)	0.277826	1.21237	0.0437045	6.35691	155	2.19047e-09	1.21467e-08
P9WP69	Rv22c	ctaC	Cytochrome c oxidase subunit 2 (EC 7.1.1.9) (Cytochrome aa3 subunit 2) (Cytochrome c oxidase polypeptide II) (Mtb92)	0.404064	1.32323	0.0365831	11.0451	610	0	0
P9WPE7	Rv44	groEL2	Chaperonin GroEL 2 (EC 5.6.1.7) (60 kDa chaperonin 2) (65 kDa antigen) (Antigen A) (Cell wall protein A) (Chaperonin-60 2) (Cpn60 2) (Heat shock protein 65) (HSP65) [Cleaved into: Cleaved form]	0.225127	1.16888	0.0473065	4.75891	4109	2.01331e-06	7.61663e-06
P9WPG9	Rv2289	cdh	Probable CDP-diacylglycerol pyrophosphatase (EC 3.6.1.26) (CDP-diacylglycerol phosphatidylhydrolase) (CDP-diglyceride hydrolase)	0.328838	1.256	0.0292741	11.2331	706	0	0
P9WPJ7	Rv1284	mtcA1	Beta-carbonic anhydrase 1 (Beta-CA 1) (EC 4.2.1.1) (Carbonate dehydratase 1) (mtCA 1)	0.360896	1.28422	0.029563	12.2077	908	0	0
P9WPU3	Rv13	kdpB	Potassium-transporting ATPase ATP-binding subunit (EC 7.2.2.6) (ATP phosphohydrolase [potassium-transporting] B chain) (Potassium-binding and translocating subunit B) (Potassium-translocating ATPase B chain)	2.30344	4.93632	0.180728	12.7453	421	0	0
P9WQE9	Rv3825c	pks2	Phthioceranic/hydroxyphthioceranic acid synthase (EC 2.3.1.287) (Polyketide synthase pks2)	0.647603	1.56656	0.0210829	30.7171	3443	0	0
Q6MWX1		PPE6	PE family protein PPE60	0.150611	1.11004	0.0257717	5.84406	120	4.47429e-08	2.12065e-07

## Sheet: 3f
Supplementary Dataset 3f: Proteins of significantly decreased abundance in CRISPRi-Rv3705A cultured with ATc (+) compared to without (−) at pH5.4
Protein (UniProt)	Gene (Rv #)	Gene annotation	Description	log2 fold-change	fold decrease	SE	Tvalue	DF	P value	adj. P value
I6X4D6			DUF2145 domain-containing protein	-0.783385	1.72116	0.133717	-5.85851	111	4.85317e-08	2.29157e-07
I6X4K0		adi	Probable amino acid decarboxylase	-0.239729	1.18077	0.0341483	-7.02024	1428	3.41327e-12	2.59037e-11
I6X4W4		arsC	Probable arsenic-transport integral membrane protein ArsC	-1.89639	3.7228	0.302842	-6.26197	79	1.85034e-08	9.13173e-08
I6X5K1		glnA4	Probable glutamine synthetase GlnA4 (Glutamine synthase) (GS-II)	-0.240219	1.18117	0.0289226	-8.30558	1249	2.22045e-16	2.54692e-15
I6X5U4			Methyltransf_25 domain-containing protein	-0.403456	1.32267	0.075331	-5.35577	361	1.52002e-07	6.59722e-07
I6X827			Conserved protein	-0.39936	1.31892	0.0460341	-8.67529	174	2.88658e-15	3.0725e-14
I6X8D2	Rv38c	pks13	Polyketide synthase Pks13 (EC 2.3.1.-)	-0.140434	1.10224	0.0186387	-7.53452	6261	5.59552e-14	5.16763e-13
I6X9J0		fadE8	Probable acyl-CoA dehydrogenase FadE8	-0.388775	1.30928	0.0385761	-10.0781	1198	0	0
I6X9T8			Conserved protein	-0.325712	1.25328	0.0520914	-6.25269	541	8.19391e-10	4.83172e-09
I6X9V3			Conserved protein	-0.440064	1.35666	0.057113	-7.70516	861	3.59712e-14	3.4098e-13
I6XDU8			Conserved protein	-0.207958	1.15505	0.0291176	-7.14199	457	3.64908e-12	2.7527e-11
I6XEI0			Possible conserved membrane protein	-1.14886	2.21739	0.0397281	-28.9182	170	0	0
I6XFA9		fadE21	Probable acyl-CoA dehydrogenase FadE21	-0.221753	1.16615	0.0443618	-4.99874	608	7.55741e-07	3.00859e-06
I6XFS7			Possible methyltransferase (Methylase)	-0.375826	1.29758	0.0721748	-5.20717	106	9.47319e-07	3.72988e-06
I6XHJ3	Rv3556c	fadA6	Steroid 3-ketoacyl-CoA thiolase FadA6 (EC 2.3.1.16) (Acetyl-CoA acetyltransferase FadA6)	-0.220503	1.16514	0.0416483	-5.29442	851	1.52062e-07	6.59722e-07
I6XI16			Conserved protein	-0.724492	1.65232	0.0535053	-13.5406	745	0	0
I6XWA1		purB	Adenylosuccinate lyase (ASL) (EC 4.3.2.2) (Adenylosuccinase)	-0.174492	1.12857	0.0317205	-5.50092	1268	4.56588e-08	2.15998e-07
I6XWF9			Aldehyde dehydrogenase family protein	-0.343021	1.26841	0.0327459	-10.4752	75	2.22045e-16	2.54692e-15
I6Y0X6			Conserved protein	-0.449107	1.3652	0.0707076	-6.35161	386	5.99899e-10	3.61378e-09
I6Y1V1			Conserved alanine rich protein	-0.809195	1.75223	0.0771257	-10.4919	68	8.88178e-16	9.78554e-15
I6Y1W3			Probable short-chain type dehydrogenase/reductase	-0.23611	1.17781	0.048744	-4.84388	445	1.76063e-06	6.71123e-06
I6Y2E2			Probable monooxygenase	-0.334706	1.26112	0.0525949	-6.36384	629	3.79214e-10	2.32338e-09
I6Y340			Double hotdog hydratase	-0.250227	1.18939	0.0493153	-5.07403	438	5.76566e-07	2.33226e-06
I6Y3Q7			Conserved protein	-0.443502	1.3599	0.0793146	-5.59168	152	1.01683e-07	4.52886e-07
I6Y3S9			Possible oxidoreductase	-0.581334	1.49623	0.119746	-4.85473	186	2.54605e-06	9.47509e-06
I6Y4R2		fadE9	Probable acyl-CoA dehydrogenase FadE9	-0.376565	1.29825	0.0705896	-5.33456	557	1.3951e-07	6.10538e-07
I6Y4U9	Rv799c	dyp	Dye-decolorizing peroxidase (DyP) (EC 1.11.1.7)	-0.252283	1.19109	0.0374885	-6.7296	973	2.90106e-11	1.95899e-10
I6Y7V6		fadD31	Probable acyl-CoA ligase FadD31 (Acyl-CoA synthetase) (Acyl-CoA synthase)	-0.233687	1.17584	0.027218	-8.58575	1952	0	0
I6Y897			SEC-C motif-containing protein	-0.301708	1.2326	0.0293057	-10.2952	1657	0	0
I6Y8B5		echA3	Probable enoyl-CoA hydratase EchA3 (Enoyl hydrase) (Unsaturated acyl-CoA hydratase) (Crotonase)	-0.481508	1.3962	0.0697608	-6.90227	1178	8.34355e-12	6.07507e-11
I6Y8F7	Rv678 RVBD_678	mmpR5	HTH-type transcriptional regulator MmpR5	-1.00723	2.01005	0.0570041	-17.6694	784	0	0
I6Y8Y8		mog	Probable molybdopterin biosynthesis Mog protein	-0.517382	1.43136	0.0929761	-5.56468	235	7.13577e-08	3.2591e-07
I6Y8Z3			Possible conserved integral membrane protein	-0.603751	1.51966	0.105562	-5.71942	125	7.45331e-08	3.38566e-07
I6Y9E8			Conserved protein	-0.367734	1.29032	0.0557778	-6.59283	435	1.2525e-10	8.02623e-10
I6Y9Q3	Rv1131 RVBD_1131	prpC	2-methylcitrate synthase (2-MCS) (MCS) (EC 2.3.3.5) (Citrate synthase) (EC 2.3.3.16)	-0.7788	1.7157	0.11293	-6.89634	201	6.7724e-11	4.45348e-10
I6YAZ1			Conserved protein	-0.467837	1.38303	0.0704009	-6.64533	323	1.28712e-10	8.2271e-10
I6YEA3			S-adenosyl-L-methionine-dependent methyltransferase (EC 2.1.1.-)	-0.342837	1.26825	0.0434816	-7.88464	843	9.76996e-15	9.77775e-14
I6YET7	Rv2963 RVBD_2963		Putative permease Rv2963	-0.747777	1.6792	0.0712655	-10.4928	12	2.12447e-07	9.01464e-07
I6YEU0		pca	Pyruvate carboxylase (EC 6.4.1.1)	-0.123669	1.0895	0.024217	-5.1067	2177	3.56321e-07	1.47703e-06
I6YF08	Rv336c	TB22.2	Esterase Rv3036c (EC 3.1.1.-)	-0.274196	1.20932	0.0472481	-5.80332	174	3.01195e-08	1.45221e-07
I6YF11			Probable conserved ATP-binding protein ABC transporter	-0.277551	1.21214	0.0428686	-6.47447	577	2.0367e-10	1.27904e-09
I6YF40			Conserved protein	-0.520063	1.43402	0.0534889	-9.72282	980	0	0
L0T2Q9				-0.645353	1.56412	0.0535061	-12.0613	73	0	0
L0TAD5	Rv173c		Probable O-methyltransferase Rv1703c (EC 2.1.1.-)	-0.345933	1.27097	0.0401513	-8.61572	1222	0	0
L0TBR2			Possible flavoprotein	-0.137817	1.10024	0.0236095	-5.83736	1011	7.13873e-09	3.70506e-08
L0TBY6			Possible flavoprotein	-0.49802	1.41227	0.0845152	-5.89266	119	3.62055e-08	1.72905e-07
L7N655		pepN	Aminopeptidase N (EC 3.4.11.2) (Alanine aminopeptidase) (Lysyl aminopeptidase)	-0.291811	1.22418	0.0219799	-13.2763	2831	0	0
L7N662		cydA	Probable integral membrane cytochrome D ubiquinol oxidase (Subunit I) CydA (Cytochrome BD-I oxidase subunit I)	-0.335786	1.26207	0.0329581	-10.1883	406	0	0
L7N672		pcnA	Probable poly(A) polymerase PcnA (Polynucleotide adenylyltransferase) (NTP polymerase) (RNA adenylating enzyme) (Poly(A) polymerase)	-0.268893	1.20488	0.0353098	-7.61525	1040	5.90639e-14	5.43474e-13
L7N675	Rv1196	PPE18	PPE family protein PPE18	-0.438859	1.35553	0.051929	-8.45113	385	4.44089e-16	4.98014e-15
L7N685				-0.489559	1.40402	0.0706898	-6.92545	51	7.13817e-09	3.70506e-08
L7N690		amiB1	Peptidase M20 domain-containing protein 2	-0.23674	1.17833	0.046129	-5.13212	267	5.52146e-07	2.24432e-06
L7N692			Conserved protein	-0.417961	1.33604	0.0596219	-7.01018	384	1.07681e-11	7.72591e-11
O05293			Conserved protein	-0.196243	1.14571	0.0319154	-6.14885	896	1.17415e-09	6.76485e-09
O05317			Probable conserved integral membrane protein	-0.660987	1.58116	0.0814358	-8.11667	211	3.93019e-14	3.65653e-13
O05318	Rv1217c		Multidrug efflux system permease protein Rv1217c	-0.36888	1.29135	0.0617395	-5.97478	402	5.07945e-09	2.70904e-08
O05453	Rv3891c	esxD	ESAT-6-like protein EsxD	-0.573263	1.48789	0.0748191	-7.66199	88	2.25895e-11	1.54618e-10
O05456			Probable conserved membrane protein	-0.249274	1.18861	0.0336203	-7.41439	1189	2.3137e-13	2.01806e-12
O05576		galU	UTP--glucose-1-phosphate uridylyltransferase (EC 2.7.7.9)	-0.592119	1.50746	0.0679383	-8.71554	354	0	0
O05842			Possible iron-regulated short-chain dehydrogenase/reductase	-0.256914	1.19492	0.0244201	-10.5206	1902	0	0
O05861			Conserved protein	-0.310737	1.24034	0.0379154	-8.19555	997	8.88178e-16	9.78554e-15
O05882			Conserved protein	-0.353241	1.27743	0.0703823	-5.01888	622	6.79382e-07	2.71753e-06
O05898		manA	Mannose-6-phosphate isomerase (EC 5.3.1.8)	-0.213001	1.1591	0.039987	-5.32675	675	1.36376e-07	5.97864e-07
O05899			Conserved protein	-0.141432	1.103	0.0233525	-6.0564	1064	1.92808e-09	1.07391e-08
O06138		cydD	Probable 'component linked with the assembly of cytochrome' transport transmembrane ATP-binding protein ABC transporter CydD	-0.386044	1.3068	0.0787399	-4.90277	295	1.56278e-06	5.99346e-06
O06159	Rv2495c	bkdC	Dihydrolipoyllysine-residue acyltransferase component of branched-chain alpha-ketoacid dehydrogenase complex (EC 2.3.1.168) (Branched-chain alpha-ketoacid dehydrogenase complex component E2) (BCKADH E2) (Dihydrolipoyllysine-residue (2-methylpropanoyl)transferase)	-0.218355	1.16341	0.0319978	-6.82408	1552	1.26477e-11	8.92442e-11
O06180			Transposase	-0.720461	1.64771	0.0904904	-7.96174	48	2.51573e-10	1.56037e-09
O06299			Possible transcriptional regulatory protein	-0.726715	1.65487	0.0929548	-7.81793	129	1.66422e-12	1.31051e-11
O06307			Conserved protein	-0.310282	1.23995	0.0495358	-6.26379	379	1.02038e-09	5.9333e-09
O06376			Possible transferase (Possibly glycosyltransferase)	-0.213046	1.15913	0.0437	-4.87519	442	1.51847e-06	5.83243e-06
O06403			Probable integral membrane protein	-0.388409	1.30895	0.045223	-8.58876	84	3.99236e-13	3.38811e-12
O06413			Possible oxidoreductase	-0.239564	1.18064	0.0389164	-6.15586	598	1.3695e-09	7.7134e-09
O06540			Probable integral membrane protein	-0.697654	1.62187	0.0707808	-9.85654	180	0	0
O06562		narI	Probable respiratory nitrate reductase (Gamma chain) NarI	-0.792509	1.73208	0.0573157	-13.8271	8	7.23203e-07	2.88821e-06
O06582				-0.730607	1.65934	0.0480982	-15.1899	712	0	0
O06769	Rv669c		Neutral ceramidase (N-CDase) (NCDase) (EC 3.5.1.23) (Acylsphingosine deacylase) (N-acylsphingosine amidohydrolase)	-0.292312	1.2246	0.0454937	-6.42533	680	2.47443e-10	1.53855e-09
O06816			SRPBCC family protein	-0.518841	1.4328	0.0809779	-6.40719	286	6.08419e-10	3.65633e-09
O07169		fadD7	Probable fatty-acid-CoA ligase FadD7 (Fatty-acid-CoA synthetase) (Fatty-acid-CoA synthase)	-0.331853	1.25863	0.0362277	-9.16021	1188	0	0
O07196			Conserved protein	-0.240803	1.18165	0.0297021	-8.10727	538	3.55271e-15	3.73407e-14
O07255			Possible dehydrogenase/reductase	-0.376276	1.29799	0.046427	-8.10468	535	3.55271e-15	3.73407e-14
O07406			Possible oxidoreductase	-0.271658	1.20719	0.0449383	-6.04514	679	2.46277e-09	1.35967e-08
O07411		fadD5	Probable fatty-acid-CoA ligase FadD5 (Fatty-acid-CoA synthetase) (Fatty-acid-CoA synthase)	-0.300161	1.23128	0.0485762	-6.17917	729	1.0714e-09	6.21563e-09
O07412		yrbE1A	Conserved integral membrane protein YrbE1A	-0.798884	1.73975	0.0735882	-10.8561	112	0	0
O07416		mce1D	Mce-family protein Mce1D	-0.185623	1.13731	0.0392089	-4.7342	963	2.52901e-06	9.42562e-06
O07420			Probable conserved Mce associated transmembrane protein	-0.194397	1.14425	0.0399324	-4.86815	386	1.64531e-06	6.29076e-06
O07424			Probable conserved transmembrane protein	-0.252036	1.19089	0.0388562	-6.48638	496	2.13043e-10	1.33457e-09
O07427	Rv183		Monoacylglycerol lipase (MGL) (EC 3.1.1.23)	-0.722211	1.64971	0.048964	-14.7498	1507	0	0
O07739			Conserved domain protein	-0.233377	1.17558	0.0450245	-5.18333	459	3.27266e-07	1.35883e-06
O07804			Transposase	-0.304298	1.23482	0.0638217	-4.76794	557	2.37908e-06	8.9065e-06
O08343	Rv18	tatD	Uncharacterized metal-dependent hydrolase TatD (EC 3.1.-.-)	-0.386248	1.30699	0.0605489	-6.37911	514	3.97585e-10	2.41824e-09
O33181			DUF3426 domain-containing protein	-0.316098	1.24496	0.0571489	-5.53114	294	7.03475e-08	3.22469e-07
O33182			Phosphate ABC transporter substrate-binding protein	-0.240224	1.18118	0.0445927	-5.38707	441	1.16772e-07	5.17339e-07
O33185			Possible bifunctional enzyme long-chain acyl-CoA synthase and lipase	-0.291686	1.22407	0.04759	-6.12915	1055	1.2462e-09	7.11467e-09
O33186			UPF0434 protein Rv1684	-1.19785	2.29397	0.16564	-7.23163	123	4.44684e-11	2.96299e-10
O33195			Exodeoxyribonuclease VII small subunit	-0.578239	1.49303	0.0296453	-19.5053	66	0	0
O33229		fadE2	Probable acyl-CoA dehydrogenase FadE20	-0.495336	1.40965	0.0961785	-5.15017	190	6.47833e-07	2.59547e-06
O33268			Probable iron-sulfur-binding reductase	-0.163665	1.12013	0.0279189	-5.86215	1514	5.5985e-09	2.94092e-08
O33283	Rv274	ephG	Epoxide hydrolase EphG (EH) (EC 3.3.2.10) (Cholesterol-5,6-oxide hydrolase) (EC 3.3.2.11)	-1.49109	2.811	0.0702408	-21.2282	342	0	0
O50433		fdxC	Ferredoxin	-0.490061	1.4045	0.0575619	-8.51363	367	4.44089e-16	4.98014e-15
O50435			Helicase ATP-binding domain-containing protein	-0.184463	1.13639	0.0354387	-5.20512	1241	2.26687e-07	9.57039e-07
O50440	Rv1184c RVBD_1184c	chp2	Diacyltrehalose acyltransferase Chp2 (EC 2.3.1.-)	-0.266318	1.20273	0.0395672	-6.73077	479	4.83644e-11	3.21406e-10
O50443		rocA	L-glutamate gamma-semialdehyde dehydrogenase (EC 1.2.1.88) (L-glutamate gamma-semialdehyde dehydrogenase)	-0.442938	1.35937	0.0324811	-13.6368	944	0	0
O50444			Proline dehydrogenase (EC 1.5.5.2)	-0.646164	1.565	0.0853952	-7.56675	289	5.14699e-13	4.32416e-12
O53149			Probable unidentified antibiotic-transport ATP-binding protein ABC transporter	-0.393525	1.3136	0.0529307	-7.43473	818	2.64677e-13	2.28477e-12
O53157			Conserved protein	-0.15582	1.11405	0.0296529	-5.2548	85	1.08337e-06	4.23898e-06
O53158		fadE15	Probable acyl-CoA dehydrogenase FadE15	-0.282443	1.21625	0.0446749	-6.32218	1324	3.51782e-10	2.16587e-09
O53176	Rv2449c		Putative trans-acting enoyl reductase Rv2449c (EC 1.3.1.-)	-0.133064	1.09662	0.0274392	-4.84941	1152	1.40791e-06	5.43266e-06
O53181	Rv2454c	korB	2-oxoglutarate oxidoreductase subunit KorB (EC 1.2.7.3) (Alpha-ketoglutarate oxidoreductase subunit beta) (KG oxidoreductase subunit beta) (KGO subunit beta) (KOR subunit beta)	-0.295143	1.22701	0.0246505	-11.9731	1196	0	0
O53182	Rv2455c	korA	2-oxoglutarate oxidoreductase subunit KorA (EC 1.2.7.3) (Alpha-ketoglutarate oxidoreductase subunit alpha/gamma) (KG oxidoreductase subunit alpha/gamma) (KGO subunit alpha/gamma) (KOR subunit alpha/gamma)	-0.265838	1.20233	0.0333743	-7.96535	1923	2.66454e-15	2.84822e-14
O53203	Rv2476c	gdh	NAD-specific glutamate dehydrogenase (NAD-GDH) (EC 1.4.1.2) (NAD(+)-dependent glutamate dehydrogenase)	-0.30691	1.23706	0.0185978	-16.5025	5063	0	0
O53238			Probable transcriptional regulatory protein	-0.398893	1.3185	0.0377855	-10.5568	875	0	0
O53287			Conserved protein	-0.269369	1.20528	0.038689	-6.96243	458	1.16573e-11	8.29511e-11
O53291		fecB	Probable FEIII-dicitrate-binding periplasmic lipoprotein FecB	-0.384781	1.30566	0.0532387	-7.22747	524	1.74927e-12	1.37317e-11
O53310			Possible transcriptional regulatory protein (Probably TetR-family)	-0.554294	1.46845	0.0805127	-6.88455	267	4.13385e-11	2.76176e-10
O53311			Possible dioxygenase	-0.435629	1.3525	0.0288811	-15.0835	2270	0	0
O53343			Probable conserved ATP-binding protein ABC transporter	-0.225076	1.16884	0.0271572	-8.28787	1723	2.22045e-16	2.54692e-15
O53361	Rv331 LH57_188	sapM	Phosphatidylinositol-3-phosphatase (PI3P phosphatase) (EC 3.1.3.64) (Acid phosphatase SapM) (EC 3.1.3.2) (Secreted acid phosphatase)	-0.386312	1.30705	0.0655171	-5.89635	82	7.97213e-08	3.60829e-07
O53379	Rv3329 RVBD_3329		Probable aminotransferase Rv3329 (EC 2.6.1.-)	-0.680813	1.60304	0.130508	-5.21665	269	3.64169e-07	1.50459e-06
O53404			Conserved protein	-0.21937	1.16423	0.0271718	-8.07344	986	1.9984e-15	2.17315e-14
O53422		fadA3	Probable beta-ketoacyl CoA thiolase FadA3	-0.219742	1.16452	0.0324625	-6.76908	1779	1.75409e-11	1.21518e-10
O53443		phoH2	Probable PHOH-like protein PhoH2 (Phosphate starvation-inducible protein PSIH)	-0.243022	1.18347	0.0469039	-5.18126	921	2.70817e-07	1.13382e-06
O53451	Rv113c	mazE3	Antitoxin MazE3	-1.50964	2.84739	0.110324	-13.6837	84	0	0
O53498		cobN	Cobalamin biosynthesis protein CobN	-0.299999	1.23114	0.0383708	-7.81842	940	1.42109e-14	1.39991e-13
O53507	Rv2173	idsA2	(2E,6E)-farnesyl diphosphate synthase (E,E-FPP synthase) (FPP synthase) (EC 2.5.1.10) (Dimethylallyltranstransferase) (EC 2.5.1.1) (Geranyl diphosphate synthase) (GPP synthase)	-0.491203	1.40562	0.0988968	-4.96682	277	1.19226e-06	4.629e-06
O53519		TB16.3	Conserved protein TB16.3	-0.781363	1.71875	0.0674465	-11.5849	558	0	0
O53521	Rv2187	fadD15	Long-chain-fatty-acid--CoA ligase FadD15 (FACL) (EC 6.2.1.3) (Acyl-CoA synthetase) (FACL15)	-0.164938	1.12112	0.0278959	-5.91264	2493	3.82759e-09	2.07218e-08
O53533		mscR	S-nitrosomycothiol reductase MscR	-0.260635	1.19801	0.0362381	-7.1923	731	1.57963e-12	1.2478e-11
O53546		yrbE4A	Conserved integral membrane protein YrbE4A. Possible ABC transporter	-0.333249	1.25985	0.0357749	-9.31517	70	7.01661e-14	6.43275e-13
O53572			Probable conserved membrane protein	-0.648407	1.56744	0.114774	-5.64944	103	1.43832e-07	6.28356e-07
O53578	Rv3799c	accD4	Biotin-dependent long chain acyl-coenzyme A carboxylase beta4 subunit (EC 2.1.3.-)	-0.342327	1.2678	0.0349591	-9.79222	1144	0	0
O53598			Conserved protein similar to jag protein	-0.416722	1.33489	0.0526417	-7.9162	584	1.24345e-14	1.22974e-13
O53604	Rv59	darT	DNA ADP-ribosyl transferase (DarT) (EC 2.4.2.-) (Toxin DarT)	-0.296336	1.22802	0.0544965	-5.43771	87	4.87782e-07	1.99237e-06
O53622			Probable oxidoreductase	-0.224933	1.16872	0.0442292	-5.08562	646	4.8072e-07	1.96673e-06
O53633			Possible transmembrane acyltransferase	-0.673512	1.59495	0.0549019	-12.2676	64	0	0
O53650			Probable conserved membrane protein	-0.255424	1.19369	0.0451125	-5.66194	265	3.88621e-08	1.8524e-07
O53666	Rv244c	fadE5	Broad-specificity linear acyl-CoA dehydrogenase FadE5 (Long-chain-acyl-CoA dehydrogenase) (EC 1.3.8.8) (Medium-chain-acyl-CoA dehydrogenase) (EC 1.3.8.7) (Short-chain-acyl-CoA dehydrogenase) (EC 1.3.8.1)	-0.154807	1.11327	0.0246524	-6.2796	1853	4.21827e-10	2.55949e-09
O53669			Probable succinate dehydrogenase [iron-sulfur subunit] (Succinic dehydrogenase)	-0.187911	1.13911	0.0337946	-5.56039	2000	3.05276e-08	1.46907e-07
O53670			Probable succinate dehydrogenase [iron-sulfur subunit] (Succinic dehydrogenase)	-0.278263	1.21273	0.0283677	-9.80916	2842	0	0
O53671				-1.25203	2.38176	0.115476	-10.8423	83	0	0
O53672	Rv25c		Uncharacterized protein Rv0250c	-0.856297	1.81039	0.0687277	-12.4593	461	0	0
O53682			MPAB_Lcp_cat domain-containing protein	-1.27441	2.41899	0.226365	-5.62987	58	5.50707e-07	2.2421e-06
O53697			Conserved protein	-0.603029	1.5189	0.0826357	-7.29744	374	1.77236e-12	1.38697e-11
O53718			Possible conserved secreted protein	-0.303738	1.23434	0.0426017	-7.12973	595	2.92677e-12	2.24833e-11
O53740			Conserved protein	-0.240319	1.18125	0.0406425	-5.913	690	5.28375e-09	2.81203e-08
O53749			Conserved protein	-0.253404	1.19202	0.0500702	-5.06097	240	8.30181e-07	3.2893e-06
O53751			Conserved protein	-0.16393	1.12033	0.0324201	-5.05644	1287	4.88904e-07	1.99371e-06
O53789	Rv681		Uncharacterized HTH-type transcriptional regulator Rv0681	-0.376384	1.29808	0.0563624	-6.67793	456	7.06666e-11	4.63484e-10
O53816		mmsA	Probable methylmalonate-semialdehyde dehydrogenase MmsA (Methylmalonic acid semialdehyde dehydrogenase) (MMSDH)	-0.403204	1.32244	0.0298405	-13.512	1359	0	0
O53842			Conserved protein	-0.12804	1.09281	0.0217861	-5.87712	1752	4.98645e-09	2.6651e-08
O53871	Rv859	fadA	Putative acyltransferase Rv0859 (EC 2.3.1.-)	-0.522099	1.43604	0.0331047	-15.7712	1327	0	0
O53872		fadB	3-hydroxyacyl-CoA dehydrogenase (EC 1.1.1.35)	-0.386166	1.30692	0.0248757	-15.5238	3913	0	0
O53897		moaB2	MoCF_biosynth domain-containing protein	-0.254773	1.19315	0.0285137	-8.93509	604	0	0
O53930			Possible integral membrane protein	-0.264306	1.20106	0.034229	-7.72171	85	2.04881e-11	1.4139e-10
O65936			Probable oxidoreductase	-0.349568	1.27418	0.0356377	-9.80895	1079	0	0
O69687	Rv372 RVBD_372		Probable fatty acid methyltransferase Rv3720 (EC 2.1.1.-) (S-adenosylmethionine-dependent methyltransferase Rv3720) (AdoMet-MT) (SAM-MT)	-0.228414	1.17155	0.0355046	-6.43337	1896	1.57605e-10	1.00229e-09
O69714			Conserved protein	-1.17197	2.2532	0.0188458	-62.1876	185	0	0
O69715			DUF4871 domain-containing protein	-0.774082	1.7101	0.0958386	-8.07694	138	2.95763e-13	2.53569e-12
O69720	Rv3753c		Protein Rv3753c	-0.263904	1.20072	0.0421166	-6.26602	92	1.17598e-08	5.90811e-08
O69725		proX	Possible osmoprotectant (Glycine betaine/carnitine/choline/L-proline) binding lipoprotein ProX	-1.27639	2.42232	0.0913415	-13.9738	82	0	0
O86327		rsfS	Ribosomal silencing factor RsfS	-0.751543	1.68359	0.0947725	-7.92997	69	2.68476e-11	1.81782e-10
P0CH91	Rv643c	mmaA3	Methoxy mycolic acid synthase MmaA3 (EC 2.1.1.-) (Mycolic acid methyltransferase) (MA-MT) (S-adenosylmethionine-dependent methyltransferase) (AdoMet-MT) (SAM-MT)	-0.412552	1.33104	0.040604	-10.1604	1331	0	0
P0CL62	Rv263A	mazF7	Probable endoribonuclease MazF7 (EC 3.1.-.-) (Toxin MazF7)	-0.675864	1.59755	0.0880457	-7.67629	285	2.62679e-13	2.27534e-12
P71538		accA2	Biotin carboxylase (EC 6.3.4.14)	-0.387666	1.30827	0.0704554	-5.50228	364	7.082e-08	3.24043e-07
P71552			Possible magnesium chelatase	-0.344926	1.27009	0.0450399	-7.65824	617	7.32747e-14	6.69331e-13
P71626			Nucleotidyl transferase AbiEii/AbiGii toxin family protein	-0.351029	1.27547	0.0614344	-5.71388	229	3.41663e-08	1.63789e-07
P71658		mihF	Integration host factor MihF	-0.138788	1.10098	0.0243742	-5.69406	911	1.67303e-08	8.28924e-08
P71668	Rv14c	lipI	Esterase LipI (EC 3.1.1.-)	-0.180362	1.13317	0.0330292	-5.46068	612	6.90346e-08	3.1761e-07
P71704			Conserved protein	-0.77998	1.71711	0.0857889	-9.09185	273	0	0
P71733			Conserved protein	-0.388626	1.30915	0.0346826	-11.2052	915	0	0
P71738			Conserved protein	-0.287641	1.22064	0.049657	-5.79257	545	1.17259e-08	5.90289e-08
P71741	Rv242		Trehalase (EC 3.2.1.28) (Alpha,alpha-trehalase) (Alpha,alpha-trehalose glucohydrolase)	-0.258186	1.19597	0.0414701	-6.22584	1035	6.95017e-10	4.12738e-09
P71750		ggtB	Probable gamma-glutamyltranspeptidase GgtB (Gamma-glutamyltransferase) (Glutamyl transpeptidase)	-0.364683	1.2876	0.0416873	-8.74806	1041	0	0
P71787			Probable membrane protein	-0.811814	1.75542	0.0626112	-12.9659	198	0	0
P71791		epiA	GDP-L-fucose synthase (EC 1.1.1.271) (GDP-4-keto-6-deoxy-D-mannose-3,5-epimerase-4-reductase)	-0.212848	1.15897	0.0290976	-7.31497	587	8.49099e-13	6.9027e-12
P71814		phoP	Possible two component system response transcriptional positive regulator PhoP	-0.267147	1.20343	0.0340567	-7.84418	969	1.15463e-14	1.14642e-13
P71833			Possible conserved transmembrane protein	-1.04866	2.06861	0.161779	-6.48208	68	1.20005e-08	6.01704e-08
P71853			Probable short-chain type dehydrogenase/reductase	-0.22811	1.1713	0.041712	-5.4687	701	6.31079e-08	2.92485e-07
P71905		rne	Possible ribonuclease E Rne	-0.239546	1.18062	0.0272495	-8.79083	2347	0	0
P71990			Conserved protein	-0.299122	1.2304	0.0390805	-7.65399	445	1.22125e-13	1.10351e-12
P72047		rfbE	Probable O-antigen/lipopolysaccharide transport ATP-binding protein ABC transporter RfbE	-0.278592	1.21301	0.0405551	-6.86946	888	1.21148e-11	8.57247e-11
P95029		fas	Enoyl-CoA hydratase 2 (EC 4.2.1.119) (Enoyl-CoA hydratase 2)	-0.17986	1.13277	0.0162849	-11.0446	5223	0	0
P95125	Rv297c	lipN	Carboxylic ester hydrolase LipN (EC 3.1.1.-)	-0.318141	1.24672	0.0383957	-8.28587	1265	4.44089e-16	4.98014e-15
P95159			Possible oxidoreductase	-0.252564	1.19132	0.0244397	-10.3342	1384	0	0
P95187		fadE24	Probable acyl-CoA dehydrogenase FadE24	-0.266948	1.20326	0.0494878	-5.39421	629	9.75487e-08	4.35244e-07
P95202			Possible secreted protein	-0.578856	1.49366	0.0566647	-10.2155	138	0	0
P95208		fadE7	Acyl-CoA dehydrogenase FadE7	-0.26886	1.20486	0.0370376	-7.25911	1184	7.03659e-13	5.81445e-12
P95221			AHS1 domain-containing protein	-0.333865	1.26039	0.0396122	-8.42833	312	1.33227e-15	1.46142e-14
P95286			Probable short-chain type dehydrogenase/reductase	-0.823697	1.76994	0.0804985	-10.2324	202	0	0
P95289			TIGR02611 family protein	-0.503349	1.4175	0.0801481	-6.28023	85	1.37908e-08	6.8872e-08
P96277			Tuberculin related peptide	-0.740877	1.67119	0.10968	-6.75487	74	2.80575e-09	1.54224e-08
P96353			LysR family transcriptional regulator	-0.885799	1.84779	0.173359	-5.10962	120	1.23231e-06	4.7624e-06
P96379	Rv121	mazG	Nucleoside triphosphate pyrophosphohydrolase (NTP-PPase) (EC 3.6.1.8)	-0.42951	1.34678	0.0487463	-8.81114	619	0	0
P96389			NYN domain-containing protein	-0.484449	1.39905	0.0507731	-9.54144	323	0	0
P96414		fadE4	Probable acyl-CoA dehydrogenase FadE4	-0.207172	1.15442	0.030031	-6.89861	2377	6.70863e-12	5.00062e-11
P96415			Probable transcriptional regulatory protein (Probably TetR/AcrR-family)	-1.29891	2.46044	0.178787	-7.26515	120	4.09357e-11	2.74215e-10
P96817			Conserved protein	-0.635817	1.55382	0.117507	-5.41087	200	1.7825e-07	7.66721e-07
P96821			Probable transcriptional regulatory protein (Possibly TetR-family)	-0.225463	1.16915	0.0374399	-6.022	574	3.07697e-09	1.6803e-08
P96824			Aldehyde dehydrogenase	-0.498346	1.41259	0.0448571	-11.1096	1598	0	0
P96847	Rv3565	aspB	Valine--pyruvate aminotransferase (EC 2.6.1.66) (Alanine--valine transaminase)	-0.369783	1.29216	0.0774096	-4.77697	407	2.48824e-06	9.30126e-06
P96878			Carbonic anhydrase (EC 4.2.1.1)	-0.414176	1.33254	0.0402732	-10.2841	1261	0	0
P96886	Rv3281	accE5	Biotin-dependent acetyl-/propionyl-coenzyme A carboxylase epsilon subunit	-0.335341	1.26168	0.0315836	-10.6175	582	0	0
P96900			Probable transcriptional regulatory protein (Probably TetR-family)	-0.31733	1.24602	0.0430836	-7.36544	1240	3.21076e-13	2.74335e-12
P9WF25	Rv3357	relJ	Antitoxin RelJ (Antitoxin YefM)	-0.689451	1.61267	0.0726011	-9.49643	69	3.75255e-14	3.53049e-13
P9WF97	Rv21	vapC15	Ribonuclease VapC15 (RNase VapC15) (EC 3.1.-.-) (Toxin VapC15)	-1.52178	2.87144	0.232366	-6.54904	42	6.44213e-08	2.97475e-07
P9WFB9	Rv31	vapC2	Ribonuclease VapC2 (RNase VapC2) (EC 3.1.-.-) (Toxin VapC2)	-0.321856	1.24994	0.055247	-5.82577	144	3.56815e-08	1.70728e-07
P9WFH1	Rv3399		Putative S-adenosyl-L-methionine-dependent methyltransferase Rv3399 (EC 2.1.1.-)	-0.418334	1.33638	0.0362518	-11.5397	1028	0	0
P9WFI9	Rv281		Putative S-adenosyl-L-methionine-dependent methyltransferase Rv0281 (EC 2.1.1.-)	-0.22659	1.17007	0.038517	-5.88286	1069	5.38866e-09	2.84975e-08
P9WFJ3	Rv146		Putative S-adenosyl-L-methionine-dependent methyltransferase Rv0146 (EC 2.1.1.-)	-0.192492	1.14274	0.0323694	-5.94674	1162	3.61392e-09	1.96923e-08
P9WFJ7	Rv1481		UPF0353 protein Rv1481	-0.682411	1.60482	0.0655748	-10.4066	321	0	0
P9WFJ9	Rv637		UPF0336 protein Rv0637	-0.220536	1.16517	0.0329907	-6.68479	571	5.51141e-11	3.65295e-10
P9WFK3	Rv54c		UPF0336 protein Rv0504c	-0.338072	1.26407	0.0300678	-11.2437	215	0	0
P9WFL3	Rv3193c		UPF0182 protein Rv3193c	-0.225021	1.16879	0.0278424	-8.08197	2646	8.88178e-16	9.78554e-15
P9WFM3	Rv111c		Putative transport protein Rv1101c	-0.691796	1.61529	0.106452	-6.49869	140	1.32144e-09	7.49315e-09
P9WFN5	Rv191c		UPF0098 protein Rv1910c	-0.361296	1.28458	0.0678774	-5.32277	85	8.19298e-07	3.25131e-06
P9WFP7	Rv1461		UPF0051 protein Rv1461 [Cleaved into: Endonuclease PI-MtuHIIP (EC 3.1.-.-) (Mtu pps1 intein)]	-0.337105	1.26322	0.0494883	-6.8118	1049	1.62106e-11	1.13429e-10
P9WFQ3	Rv1421		Nucleotide-binding protein Rv1421	-0.252394	1.19118	0.0429102	-5.88193	665	6.42383e-09	3.34785e-08
P9WFR3	Rv558	menG	Demethylmenaquinone methyltransferase (EC 2.1.1.163)	-0.258511	1.19624	0.0502004	-5.14958	575	3.59112e-07	1.48615e-06
P9WFR5	Rv386c		Decaprenyl-phosphate phosphoribosyltransferase (EC 2.4.2.45) (5-phospho-alpha-D-ribose-1-diphosphate:decaprenyl-phosphate 5-phosphoribosyltransferase) (DPPR synthase)	-0.954299	1.93764	0.155402	-6.14085	80	2.99689e-08	1.44773e-07
P9WFS1	Rv3314c	deoA	Thymidine phosphorylase (EC 2.4.2.4) (TdRPase)	-0.197436	1.14666	0.0413518	-4.77454	801	2.14129e-06	8.04024e-06
P9WFS9	Rv2448c	valS	Valine--tRNA ligase (EC 6.1.1.9) (Valyl-tRNA synthetase) (ValRS)	-0.358003	1.28165	0.0364673	-9.81709	1516	0	0
P9WFT1	Rv1689	tyrS	Tyrosine--tRNA ligase (EC 6.1.1.1) (Tyrosyl-tRNA synthetase) (TyrRS)	-0.453617	1.36947	0.0410691	-11.0452	561	0	0
P9WFT3	Rv3336c	trpS	Tryptophan--tRNA ligase (EC 6.1.1.2) (Tryptophanyl-tRNA synthetase) (TrpRS)	-0.312842	1.24215	0.0399536	-7.83014	648	1.9984e-14	1.93822e-13
P9WFT5	Rv2614c	thrS	Threonine--tRNA ligase (EC 6.1.1.3) (Threonyl-tRNA synthetase) (ThrRS)	-0.310935	1.24051	0.0363948	-8.54338	1420	0	0
P9WFT7	Rv3834c	serS	Serine--tRNA ligase (EC 6.1.1.11) (Seryl-tRNA synthetase) (SerRS) (Seryl-tRNA(Ser/Sec) synthetase)	-0.211027	1.15751	0.0337422	-6.25409	691	7.00484e-10	4.15004e-09
P9WFT9	Rv2845c	proS	Proline--tRNA ligase (EC 6.1.1.15) (Prolyl-tRNA synthetase) (ProRS)	-0.308965	1.23882	0.0329981	-9.36312	1752	0	0
P9WFU5	Rv17c	metG	Methionine--tRNA ligase (EC 6.1.1.10) (Methionyl-tRNA synthetase) (MetRS)	-0.264545	1.20126	0.0299859	-8.82231	1255	0	0
P9WFU9	Rv3598c	lysS1	Lysine--tRNA ligase 1 (EC 6.1.1.6) (Lysyl-tRNA synthetase 1) (LysRS 1)	-0.382225	1.30335	0.0362415	-10.5466	1057	0	0
P9WFV1	Rv41	leuS	Leucine--tRNA ligase (EC 6.1.1.4) (Leucyl-tRNA synthetase) (LeuRS)	-0.15304	1.11191	0.0288506	-5.30458	2333	1.2358e-07	5.46537e-07
P9WFV5	Rv258c	hisS	Histidine--tRNA ligase (EC 6.1.1.21) (Histidyl-tRNA synthetase) (HisRS)	-0.355992	1.27987	0.0543292	-6.5525	723	1.07504e-10	6.96002e-10
P9WFW3	Rv2572c	aspS	Aspartate--tRNA(Asp/Asn) ligase (EC 6.1.1.23) (Aspartyl-tRNA synthetase) (AspRS) (Non-discriminating aspartyl-tRNA synthetase) (ND-AspRS)	-0.191004	1.14156	0.0312188	-6.11824	1055	1.33144e-09	7.53286e-09
P9WFW7	Rv2555c	alaS	Alanine--tRNA ligase (EC 6.1.1.7) (Alanyl-tRNA synthetase) (AlaRS)	-0.11914	1.08609	0.0249945	-4.76666	2946	1.9639e-06	7.45213e-06
P9WFX3	Rv169	trpE	Anthranilate synthase component 1 (AS) (ASI) (EC 4.1.3.27)	-0.231672	1.17419	0.0433699	-5.34176	1152	1.10854e-07	4.91988e-07
P9WFX7	Rv1611	trpC	Indole-3-glycerol phosphate synthase (IGPS) (EC 4.1.1.48)	-0.210396	1.15701	0.0215442	-9.7658	1532	0	0
P9WFX9	Rv1612	trpB	Tryptophan synthase beta chain (EC 4.2.1.20)	-0.340061	1.26581	0.027246	-12.4812	1189	0	0
P9WFY9	Rv28c	trmB	tRNA (guanine-N(7)-)-methyltransferase (EC 2.1.1.33) (tRNA (guanine(46)-N(7))-methyltransferase) (tRNA(m7G46)-methyltransferase)	-0.912103	1.88179	0.121172	-7.52733	272	7.62723e-13	6.26678e-12
P9WFZ3	Rv2692	trkA	Trk system potassium uptake protein TrkA (K(+)-uptake protein TrkA)	-0.341521	1.26709	0.04394	-7.77244	548	3.81917e-14	3.56645e-13
P9WFZ9	Rv1282c		Putative peptide transport permease protein Rv1282c	-0.708585	1.6342	0.109444	-6.47443	151	1.26065e-09	7.18085e-09
P9WG09	Rv936	pstA2	Phosphate transport system permease protein PstA 2	-0.531224	1.44515	0.0901661	-5.89161	68	1.31386e-07	5.78006e-07
P9WG25	Rv1449c	tkt	Transketolase (TK) (EC 2.2.1.1)	-0.174706	1.12873	0.0226259	-7.72151	2060	1.77636e-14	1.73627e-13
P9WG33	Rv1448c	tal	Transaldolase (EC 2.2.1.2)	-0.163738	1.12019	0.0269309	-6.07996	1778	1.46786e-09	8.22764e-09
P9WG37	Rv853c	kdc	Alpha-keto-acid decarboxylase (KDC) (EC 4.1.1.-)	-0.248446	1.18793	0.0255641	-9.71854	1287	0	0
P9WG39	Rv182	ilvG	Acetolactate synthase large subunit IlvG (ALS) (EC 2.2.1.6) (Acetohydroxy-acid synthase large subunit) (AHAS)	-0.336088	1.26233	0.0354426	-9.4826	886	0	0
P9WG41	Rv33c	ilvB1	Acetolactate synthase large subunit IlvB1 (ALS) (EC 2.2.1.6) (Acetohydroxy-acid synthase large subunit) (AHAS)	-0.398819	1.31843	0.0202719	-19.6735	1332	0	0
P9WG45	Rv5	gyrB	DNA gyrase subunit B (EC 5.6.2.2)	-0.130204	1.09445	0.024859	-5.23769	2573	1.75762e-07	7.57314e-07
P9WG47	Rv6	gyrA	DNA gyrase subunit A (EC 5.6.2.2) (Type IIA topoisomerase subunit GyrA)	-0.165584	1.12162	0.0245088	-6.75611	3156	1.68108e-11	1.17302e-10
P9WG69	Rv1323	fadA4	Probable acetyl-CoA acetyltransferase (EC 2.3.1.9) (Acetoacetyl-CoA thiolase) [Cleaved into: Probable acetyl-CoA acetyltransferase, propeptide removed]	-0.525401	1.43933	0.0397951	-13.2027	948	0	0
P9WG77	Rv422c	thiD	Hydroxymethylpyrimidine/phosphomethylpyrimidine kinase (EC 2.7.1.49) (EC 2.7.4.7) (Hydroxymethylpyrimidine kinase) (HMP kinase) (Hydroxymethylpyrimidine phosphate kinase) (HMP-P kinase) (HMP-phosphate kinase) (HMPP kinase)	-0.360345	1.28373	0.0671045	-5.3699	154	2.85182e-07	1.19197e-06
P9WG79	Rv423c	thiC	Phosphomethylpyrimidine synthase (EC 4.1.99.17) (Hydroxymethylpyrimidine phosphate synthase) (HMP-P synthase) (HMP-phosphate synthase) (HMPP synthase) (Thiamine biosynthesis protein ThiC)	-0.358111	1.28175	0.0684693	-5.23025	724	2.21828e-07	9.38103e-07
P9WG95	Rv1559	ilvA	L-threonine dehydratase biosynthetic IlvA (EC 4.3.1.19) (Threonine deaminase)	-0.548804	1.46287	0.0580577	-9.45274	485	0	0
P9WGB7	Rv179	metB	Cystathionine gamma-synthase (CGS) (EC 2.5.1.48) (O-succinylhomoserine (thiol)-lyase)	-0.190374	1.14106	0.0219858	-8.65895	972	0	0
P9WGC1	Rv1339		Uncharacterized protein Rv1339	-0.252015	1.19087	0.0407754	-6.18058	577	1.20804e-09	6.91251e-09
P9WGD7	Rv2916c	ffh	Signal recognition particle protein (SRP) (Fifty-four homolog)	-0.233907	1.17602	0.0467385	-5.00458	1447	6.28427e-07	2.52174e-06
P9WGF3	Rv2922c	smc	Chromosome partition protein Smc	-0.174182	1.12832	0.0333794	-5.21826	1562	2.04834e-07	8.70631e-07
P9WGH7	Rv445c	sigK	ECF RNA polymerase sigma factor SigK (ECF sigma factor SigK) (Alternative RNA polymerase sigma factor SigK) (RNA polymerase sigma-K factor) (Sigma-K factor)	-0.228504	1.17162	0.040872	-5.59073	619	3.39389e-08	1.63011e-07
P9WGI1	Rv273	sigA	RNA polymerase sigma factor SigA (Sigma-A)	-0.154184	1.11279	0.0295113	-5.22457	1659	1.96639e-07	8.38638e-07
P9WGJ3	Rv55c	serB1	Phosphoserine phosphatase SerB1 (PSP) (PSPase) (EC 3.1.3.3) (O-phosphoserine phosphohydrolase)	-0.502883	1.41704	0.0564891	-8.90231	505	0	0
P9WGL7	Rv3143		Uncharacterized response regulatory protein Rv3143	-0.201699	1.15005	0.0350058	-5.76188	254	2.39934e-08	1.17718e-07
P9WGM3	Rv1626	pdtaR	Probable transcriptional regulatory protein PdtaR	-0.19671	1.14608	0.0338265	-5.81526	1334	7.56736e-09	3.91942e-08
P9WGM7	Rv3246c	mtrA	DNA-binding response regulator MtrA	-0.584526	1.49955	0.0543382	-10.7572	1435	0	0
P9WGN3	Rv732	secY	Protein translocase subunit SecY	-0.535352	1.4493	0.0745188	-7.18412	155	2.66405e-11	1.80867e-10
P9WGN9	Rv2586c	secF	Protein translocase subunit SecF	-0.356968	1.28073	0.0402691	-8.86456	281	0	0
P9WGP5	Rv324c	secA1	Protein translocase subunit SecA 1 (tbSecA) (EC 7.4.2.8)	-0.111173	1.08011	0.0232665	-4.77822	2398	1.87534e-06	7.13767e-06
P9WGQ1	Rv1856c		Putative oxidoreductase Rv1856c (EC 1.-.-.-)	-0.156905	1.11489	0.0243036	-6.45603	1095	1.61203e-10	1.02258e-09
P9WGS9	Rv3791	dprE2	Decaprenylphosphoryl-2-keto-beta-D-erythro-pentose reductase (EC 1.1.1.333) (Decaprenyl-phospho-2'-keto-D-arabinose reductase) (Decaprenylphospho-beta-D-erythro-pentofuranosid-2-ulose 2-reductase) (Decaprenylphosphoryl-beta-D-ribofuranose 2'-epimerase subunit DprE2) (Decaprenyl-phosphoribose 2'-epimerase subunit 2) (NAD-dependent decaprenylphosphoryl-D-2-keto-erythropentose reductase)	-0.506131	1.42024	0.0636203	-7.9555	791	6.21725e-15	6.42705e-14
P9WGV1	Rv1392	metK	S-adenosylmethionine synthase (AdoMet synthase) (EC 2.5.1.6) (MAT) (Methionine adenosyltransferase)	-0.229855	1.17272	0.0328407	-6.9991	1941	3.53451e-12	2.6743e-11
P9WGV5	Rv2953		Trans-acting enoyl reductase (EC 1.3.1.-)	-0.139019	1.10116	0.0258928	-5.36904	1851	8.91337e-08	3.99829e-07
P9WGV7	Rv2554c		Putative pre-16S rRNA nuclease (EC 3.1.-.-)	-0.375529	1.29731	0.0634382	-5.9196	347	7.75578e-09	4.00875e-08
P9WGZ1	Rv3457c	rpoA	DNA-directed RNA polymerase subunit alpha (RNAP subunit alpha) (EC 2.7.7.6) (RNA polymerase subunit alpha) (Transcriptase subunit alpha)	-0.38926	1.30972	0.0384232	-10.1309	2152	0	0
P9WGZ7	Rv134	rph	Ribonuclease PH (RNase PH) (EC 2.7.7.56) (tRNA nucleotidyltransferase)	-0.256728	1.19477	0.030728	-8.35484	873	2.22045e-16	2.54692e-15
P9WGZ9	Rv2752c	rnj	Ribonuclease J (RNase J) (EC 3.1.-.-) (Beta-lactamase) (EC 3.5.2.6) (Penicillinase)	-0.330628	1.25756	0.0425851	-7.76394	657	3.15303e-14	3.00016e-13
P9WH17	Rv2842c	rimP	Ribosome maturation factor RimP	-0.26346	1.20035	0.0393851	-6.68934	549	5.53553e-11	3.65928e-10
P9WH79	Rv56	rplI	50S ribosomal protein L9	-0.483575	1.3982	0.041671	-11.6046	629	0	0
P9WHB5	Rv115c	rplY	50S ribosomal protein L25 (General stress protein CTC)	-0.32572	1.25329	0.0467368	-6.96923	735	7.09521e-12	5.24211e-11
P9WHF3	Rv1297	rho	Transcription termination factor Rho (EC 3.6.4.-) (ATP-dependent helicase Rho)	-0.374192	1.29611	0.0352953	-10.6018	2550	0	0
P9WHH1	Rv3913	trxB	Thioredoxin reductase (TR) (TRXR) (EC 1.8.1.9)	-0.254402	1.19284	0.0349016	-7.28913	718	8.24896e-13	6.72772e-12
P9WHH7	Rv333c	lpdA	NAD(P)H dehydrogenase (quinone) (EC 1.6.5.2) (NAD(P)H quinone reductase) (NAD(P)H: menadione oxidoreductase) (NADH-menadione reductase)	-0.350451	1.27496	0.0598835	-5.85222	380	1.04852e-08	5.31813e-08
P9WHH9	Rv462	lpdC	Dihydrolipoyl dehydrogenase (LPD) (EC 1.8.1.4) (Component of peroxynitrite reductase/peroxidase complex) (Component of PNR/P) (Dihydrolipoamide dehydrogenase) (E3 component of alpha-ketoacid dehydrogenase complexes)	-0.18059	1.13335	0.0240744	-7.50133	1687	1.01696e-13	9.25585e-13
P9WHK5	Rv2883c	pyrH	Uridylate kinase (UK) (EC 2.7.4.22) (Uridine monophosphate kinase) (UMP kinase) (UMPK)	-0.251949	1.19081	0.0400478	-6.29119	516	6.72824e-10	4.00505e-09
P9WHL9	Rv3276c	purK	N5-carboxyaminoimidazole ribonucleotide synthase (N5-CAIR synthase) (EC 6.3.4.18) (5-(carboxyamino)imidazole ribonucleotide synthetase)	-0.187074	1.13845	0.0261202	-7.16204	1181	1.39488e-12	1.11947e-11
P9WHM7	Rv957	purH	Bifunctional purine biosynthesis protein PurH [Includes: Phosphoribosylaminoimidazolecarboxamide formyltransferase (EC 2.1.2.3) (AICAR transformylase); IMP cyclohydrolase (EC 3.5.4.10) (ATIC) (IMP synthase) (Inosinicase)]	-0.231165	1.17378	0.0344242	-6.7152	1139	2.95759e-11	1.99181e-10
P9WHN1	Rv78	purC	Phosphoribosylaminoimidazole-succinocarboxamide synthase (EC 6.3.2.6) (SAICAR synthetase)	-0.19362	1.14363	0.023099	-8.38221	1214	0	0
P9WHN3	Rv357c	purA	Adenylosuccinate synthetase (AMPSase) (AdSS) (EC 6.3.4.4) (IMP--aspartate ligase)	-0.46767	1.38287	0.0557559	-8.38781	832	2.22045e-16	2.54692e-15
P9WHP9	Rv3455c	truA	tRNA pseudouridine synthase A (EC 5.4.99.12) (tRNA pseudouridine(38-40) synthase) (tRNA pseudouridylate synthase I) (tRNA-uridine isomerase I)	-0.509405	1.42346	0.0711479	-7.15981	246	9.2979e-12	6.73093e-11
P9WHQ9	Rv3624c	hpt	Hypoxanthine-guanine phosphoribosyltransferase (HGPRT) (HGPRTase) (EC 2.4.2.8)	-0.374849	1.2967	0.0484613	-7.73502	214	4.01013e-13	3.39173e-12
P9WHR3	Rv2224c	hip1	Serine protease Hip1 (EC 3.4.21.-) (Hydrolase important for pathogenesis 1) (Serine hydrolase Hip1)	-0.152608	1.11158	0.0303646	-5.02584	1236	5.74981e-07	2.3296e-06
P9WHR7	Rv272	lexA	LexA repressor (EC 3.4.21.88)	-0.196441	1.14587	0.0397074	-4.94722	382	1.13053e-06	4.3961e-06
P9WHS1	Rv1334	mec	CysO-cysteine peptidase (EC 3.13.1.6) (Metallocarboxypeptidase Mec)	-0.322861	1.25081	0.0583316	-5.53492	306	6.69935e-08	3.08785e-07
P9WHS7	Rv289c	pepE	Probable dipeptidase PepE (EC 3.4.13.-)	-0.611438	1.52778	0.0850059	-7.19289	261	6.70664e-12	5.00062e-11
P9WHT1	Rv8	apeB	Probable M18 family aminopeptidase 2 (EC 3.4.11.-)	-0.237858	1.17924	0.0467169	-5.09147	705	4.56398e-07	1.87332e-06
P9WHV5	Rv496	ppx1	Exopolyphosphatase 1 (ExopolyPase 1) (EC 3.6.1.11) (MTB-PPX1)	-0.183779	1.13586	0.0341926	-5.37482	1039	9.4636e-08	4.22999e-07
P9WHV9	Rv2984	ppk	Polyphosphate kinase (EC 2.7.4.1) (ATP-polyphosphate phosphotransferase) (Polyphosphoric acid kinase)	-0.199292	1.14814	0.0255463	-7.80123	2046	9.76996e-15	9.77775e-14
P9WHW1	Rv2582	ppiB	Probable peptidyl-prolyl cis-trans isomerase B (PPIase B) (EC 5.2.1.8) (Rotamase B)	-1.02396	2.03349	0.103226	-9.91953	140	0	0
P9WI05	Rv188	PPE32	Uncharacterized PPE family protein PPE32	-0.436589	1.3534	0.046774	-9.334	132	4.44089e-16	4.98014e-15
P9WI79	Rv931c	pknD	Serine/threonine-protein kinase PknD (EC 2.7.11.1)	-0.232574	1.17493	0.0334668	-6.94941	1579	5.34683e-12	4.00933e-11
P9WI95	Rv821c	phoU2	Phosphate-specific transport system accessory protein PhoU homolog 2 (Pst system accessory protein PhoU homolog 2)	-0.248648	1.18809	0.0367445	-6.76696	1111	2.1239e-11	1.45772e-10
P9WIB3	Rv235c	plcB	Phospholipase C B (PLC-B) (EC 3.1.4.3) (Mycobacterial phospholipase C B)	-0.40838	1.32719	0.0645039	-6.33109	389	6.71857e-10	4.00505e-09
P9WIB7	Rv2951c		Phthiodiolone/phenolphthiodiolone dimycocerosates ketoreductase (EC 1.2.-.-)	-0.154233	1.11283	0.0250696	-6.15219	2005	9.20133e-10	5.40041e-09
P9WID1	Rv1437	pgk	Phosphoglycerate kinase (EC 2.7.2.3)	-0.163294	1.11984	0.0278241	-5.86881	1606	5.32125e-09	2.826e-08
P9WID5	Rv222c	adoK	Adenosine kinase (ADK) (AK) (EC 2.7.1.20)	-0.191677	1.14209	0.0332103	-5.77161	989	1.05008e-08	5.31813e-08
P9WIE1	Rv2521	bcp	Putative peroxiredoxin Rv2521 (EC 1.11.1.24) (Bacterioferritin comigratory protein) (Thioredoxin peroxidase) (Thioredoxin-dependent peroxiredoxin Rv2521)	-0.243658	1.18399	0.0440832	-5.52724	351	6.35535e-08	2.94008e-07
P9WIE3	Rv2238c	ahpE	Alkyl hydroperoxide reductase E (EC 1.11.1.29) (Mycoredoxin-dependent peroxiredoxin) (Peroxiredoxin AhpE) (Prx) (Thioredoxin peroxidase) (TPx)	-0.391978	1.31219	0.0780335	-5.02321	199	1.12733e-06	4.39045e-06
P9WIH3	Rv211	pckG	Phosphoenolpyruvate carboxykinase [GTP] (PEP carboxykinase) (PEPCK) (EC 4.1.1.32) (GTP-dependent phosphoenolpyruvate carboxykinase) (GTP-PEPCK)	-0.394695	1.31466	0.0327975	-12.0343	2255	0	0
P9WIK3	Rv2392	cysH	Adenosine 5'-phosphosulfate reductase (APS reductase) (EC 1.8.4.10) (5'-adenylylsulfate reductase) (Thioredoxin-dependent 5'-adenylylsulfate reductase)	-0.342508	1.26796	0.0450301	-7.60622	501	1.40776e-13	1.25401e-12
P9WIM5	Rv2959c		Rhamnosyl O-methyltransferase (EC 2.1.1.-)	-0.713639	1.63994	0.128196	-5.56679	296	5.81917e-08	2.70699e-07
P9WIM7	Rv178	pra	Proline-rich antigen homolog (Pra)	-0.711455	1.63746	0.0796804	-8.92887	275	0	0
P9WIN3	Rv2952		Phthiotriol/phenolphthiotriol dimycocerosates methyltransferase (EC 2.1.1.-)	-0.231261	1.17386	0.0383085	-6.03682	834	2.36378e-09	1.30789e-08
P9WIP1	Rv1926c	mpt63	Immunogenic protein MPT63 (16 kDa immunoprotective extracellular protein) (Antigen MPT63)	-0.0464937	1.03275	0.0028786	-16.1515	406	0	0
P9WIP3				-1.32854	2.51148	0.0964149	-13.7794	17	1.18112e-10	7.62719e-10
P9WIR3	Rv577	cfp32	Putative glyoxylase CFP32 (27 kDa antigen Cfp30B)	-0.217595	1.16279	0.0459046	-4.74016	651	2.62457e-06	9.75283e-06
P9WIR5	Rv2641	cadI	Cadmium-induced protein CadI	-0.783051	1.72077	0.062304	-12.5682	587	0	0
P9WIS1	Rv2496c	bkdB	3-methyl-2-oxobutanoate dehydrogenase subunit beta (EC 1.2.4.4) (Branched-chain alpha-ketoacid dehydrogenase E1 component subunit beta) (BCKADH E1-beta)	-0.831924	1.78006	0.0472535	-17.6055	1136	0	0
P9WIS3	Rv2497c	bkdA	3-methyl-2-oxobutanoate dehydrogenase subunit alpha (EC 1.2.4.4) (Branched-chain alpha-ketoacid dehydrogenase E1 component subunit alpha) (BCKADH E1-alpha)	-0.771647	1.70722	0.0498068	-15.4928	1092	0	0
P9WIS5	Rv1248c	kgd	Multifunctional 2-oxoglutarate metabolism enzyme (2-hydroxy-3-oxoadipate synthase) (HOA synthase) (HOAS) (EC 2.2.1.5) (2-oxoglutarate carboxy-lyase) (2-oxoglutarate decarboxylase) (Alpha-ketoglutarate decarboxylase) (KG decarboxylase) (KGD) (EC 4.1.1.71) (Alpha-ketoglutarate-glyoxylate carboligase) [Includes: 2-oxoglutarate dehydrogenase E1 component (ODH E1 component) (EC 1.2.4.2) (Alpha-ketoglu…	-0.237977	1.17934	0.0230561	-10.3217	3982	0	0
P9WIT1	Rv228		Uncharacterized FAD-linked oxidoreductase Rv2280 (EC 1.-.-.-)	-0.279342	1.21364	0.0374958	-7.44997	786	2.46247e-13	2.14039e-12
P9WIT3	Rv1771		L-gulono-1,4-lactone dehydrogenase (EC 1.1.2.-)	-0.268671	1.2047	0.0375842	-7.14851	1366	1.42419e-12	1.13936e-11
P9WIT5	Rv3921c	yidC	Membrane protein insertase YidC (Foldase YidC) (Membrane integrase YidC) (Membrane protein YidC)	-0.24028	1.18122	0.0367814	-6.53266	170	7.20216e-10	4.2569e-09
P9WIU9	Rv639	nusG	Transcription termination/antitermination protein NusG	-0.305159	1.23555	0.034028	-8.96789	784	0	0
P9WIV9	Rv3151	nuoG	NADH-quinone oxidoreductase subunit G (EC 7.1.1.-) (NADH dehydrogenase I subunit G) (NDH-1 subunit G)	-0.127808	1.09263	0.0200619	-6.3707	2637	2.21283e-10	1.38274e-09
P9WIW5	Rv3157	nuoM	NADH-quinone oxidoreductase subunit M (EC 7.1.1.-) (NADH dehydrogenase I subunit M) (NDH-1 subunit M)	-0.651652	1.57097	0.0444591	-14.6573	129	0	0
P9WIX1	Rv3152	nuoH	NADH-quinone oxidoreductase subunit H (EC 7.1.1.-) (NADH dehydrogenase I subunit H) (NDH-1 subunit H)	-0.854318	1.8079	0.119225	-7.16557	98	1.45814e-10	9.29654e-10
P9WIY5	Rv1321	nucS	Endonuclease NucS (EC 3.1.-.-)	-0.719579	1.6467	0.112602	-6.39047	39	1.48679e-07	6.4728e-07
P9WIY9	Rv163c		Uncharacterized NTE family protein Rv1063c	-0.230476	1.17322	0.0423311	-5.44459	386	9.256e-08	4.14458e-07
P9WIZ7	Rv3131		Putative NAD(P)H nitroreductase Rv3131	-0.345165	1.2703	0.044656	-7.72942	700	3.77476e-14	3.53813e-13
P9WIZ9	Rv232	acg	Putative NAD(P)H nitroreductase acg (EC 1.-.-.-)	-0.301888	1.23276	0.0317384	-9.51174	1342	0	0
P9WJ03	Rv2391	sir	Sulfite reductase [ferredoxin] (EC 1.8.7.1)	-0.490355	1.40479	0.0248576	-19.7266	1977	0	0
P9WJ25	Rv2493	vapB38	Putative antitoxin VapB38	-0.425684	1.34321	0.050771	-8.38438	172	1.77636e-14	1.73627e-13
P9WJ59	Rv55c	vapB3	Antitoxin VapB3	-0.542516	1.45651	0.0498903	-10.8742	162	0	0
P9WJ73	Rv2179c RVBD_2179c		3'-5' exoribonuclease Rv2179c (EC 3.1.13.-)	-0.418183	1.33624	0.0654565	-6.38872	113	3.85485e-09	2.08245e-08
P9WJA1	Rv357c	hsaA	Flavin-dependent monooxygenase, oxygenase subunit HsaA (EC 1.14.14.12) (3-hydroxy-9,10-secoandrosta-1,3,5(10)-triene-9,17-dione 4-hydroxylase, oxygenase subunit) (3-hydroxy-9,10-secoandrosta-1,3,5(10)-triene-9,17-dione monooxygenase)	-0.284647	1.21811	0.039397	-7.22509	901	1.0667e-12	8.61594e-12
P9WJA3	Rv2626c	hrp1	Hypoxic response protein 1 (HRP1)	-1.12392	2.17938	0.0334599	-33.59	526	0	0
P9WJA9	Rv1827	garA	Glycogen accumulation regulator GarA	-0.627251	1.54462	0.103318	-6.07109	415	2.87013e-09	1.57419e-08
P9WJB7	Rv3849	espR	Nucleoid-associated protein EspR (ESX-1 transcriptional regulatory protein EspR)	-0.308055	1.23804	0.0642378	-4.79554	833	1.9216e-06	7.30265e-06
P9WJC1	Rv3879c	espK	ESX-1 secretion-associated protein EspK	-0.220659	1.16527	0.037513	-5.88221	1102	5.36353e-09	2.84244e-08
P9WJD9	Rv3881c	espB	ESX-1 secretion-associated protein EspB (Antigen MTB48)	-0.292233	1.22453	0.0339533	-8.60691	1158	0	0
P9WJE1				-1.02413	2.03373	0.0758223	-13.507	133	0	0
P9WJE3	Rv1797	eccE5	ESX-5 secretion system protein EccE5 (ESX conserved component E5) (Type VII secretion system protein EccE5) (T7SS protein EccE5)	-0.389327	1.30978	0.0632239	-6.15792	420	1.72512e-09	9.63e-09
P9WJF7	Rv282c	csm4	CRISPR system Cms protein Csm4 (CRISPR type III-A associated RAMP protein Csm4)	-0.643308	1.56191	0.00619661	-103.816	7	2.02793e-12	1.57714e-11
P9WJH1	Rv3146	nuoB	NADH-quinone oxidoreductase subunit B (EC 7.1.1.-) (NADH dehydrogenase I subunit B) (NDH-1 subunit B)	-0.164691	1.12093	0.0332051	-4.95982	284	1.21648e-06	4.71573e-06
P9WJH5	Rv3148	nuoD	NADH-quinone oxidoreductase subunit D (EC 7.1.1.-) (NADH dehydrogenase I subunit D) (NDH-1 subunit D)	-0.392154	1.31235	0.0347631	-11.2808	1709	0	0
P9WJH7	Rv2445c	ndkA	Nucleoside diphosphate kinase (NDK) (NDKA) (NDP kinase) (EC 2.7.4.6) (Nucleoside-2-P kinase)	-0.10593	1.07619	0.0164896	-6.42404	634	2.60622e-10	1.61252e-09
P9WJJ3	Rv2438c	nadE	Glutamine-dependent NAD(+) synthetase (EC 6.3.5.1) (NAD(+) synthase [glutamine-hydrolyzing])	-0.274897	1.20991	0.0427201	-6.43482	1036	1.88596e-10	1.19034e-09
P9WJJ5	Rv2421c	nadD	Probable nicotinate-nucleotide adenylyltransferase (EC 2.7.7.18) (Deamido-NAD(+) diphosphorylase) (Deamido-NAD(+) pyrophosphorylase) (Nicotinate mononucleotide adenylyltransferase) (NaMN adenylyltransferase)	-0.265753	1.20226	0.0455218	-5.83794	331	1.26122e-08	6.3111e-08
P9WJJ7	Rv1596	nadC	Nicotinate-nucleotide pyrophosphorylase [carboxylating] (EC 2.4.2.19) (Quinolinate phosphoribosyltransferase [decarboxylating]) (QAPRTase)	-0.763169	1.69721	0.0657517	-11.6068	637	0	0
P9WJK5	Rv1493	mutB	Probable methylmalonyl-CoA mutase large subunit (MCM) (EC 5.4.99.2)	-0.374995	1.29683	0.065189	-5.75242	475	1.57774e-08	7.84808e-08
P9WJM9	Rv213c	mshC	L-cysteine:1D-myo-inositol 2-amino-2-deoxy-alpha-D-glucopyranoside ligase (L-Cys:GlcN-Ins ligase) (EC 6.3.1.13) (Mycothiol ligase) (MSH ligase)	-0.261144	1.19843	0.0464912	-5.61706	938	2.55936e-08	1.24837e-07
P9WJN1	Rv182	mca	Mycothiol S-conjugate amidase (EC 3.5.1.115)	-0.509835	1.42389	0.044233	-11.5261	794	0	0
P9WJN3	Rv117	mshB	1D-myo-inositol 2-acetamido-2-deoxy-alpha-D-glucopyranoside deacetylase (GlcNAc-Ins deacetylase) (EC 3.5.1.103) (N-acetyl-1-D-myo-inositol 2-amino-2-deoxy-alpha-D-glucopyranoside deacetylase)	-0.224808	1.16862	0.0467851	-4.80512	546	2.00142e-06	7.58307e-06
P9WJQ9	Rv2453c	mobA	Probable molybdenum cofactor guanylyltransferase (MoCo guanylyltransferase) (EC 2.7.7.77) (GTP:molybdopterin guanylyltransferase) (Mo-MPT guanylyltransferase) (Molybdopterin guanylyltransferase) (Molybdopterin-guanine dinucleotide synthase) (MGD synthase)	-0.155536	1.11384	0.0281385	-5.52752	858	4.31029e-08	2.04678e-07
P9WJV1	Rv676c	mmpL5	Siderophore exporter MmpL5	-0.285239	1.21861	0.0357962	-7.96842	784	5.77316e-15	5.99264e-14
P9WJV5	Rv26c	mmpL3	Trehalose monomycolate exporter MmpL3 (TMM exporter MmpL3) (MmpL3 transporter) (Mycobacterial membrane protein large 3)	-0.414105	1.33247	0.0376776	-10.9907	1184	0	0
P9WJX5	Rv849		Uncharacterized MFS-type transporter Rv0849	-0.897462	1.86279	0.138337	-6.48748	76	7.97559e-09	4.1139e-08
P9WJY3	Rv141c		Probable triacylglyceride transporter Rv1410c (MFS-type drug efflux transporter P55)	-1.16172	2.23723	0.0554544	-20.949	76	0	0
P9WK17	Rv1837c	glcB	Malate synthase G (EC 2.3.3.9)	-0.317521	1.24619	0.024942	-12.7304	2834	0	0
P9WK21	Rv734	map-1	Methionine aminopeptidase 1 (MAP 1) (MetAP 1) (EC 3.4.11.18) (Peptidase M)	-0.162931	1.11956	0.0258177	-6.31082	1134	3.97349e-10	2.41824e-09
P9WK55	Rv127c	lprA	Lipoprotein LprA	-0.497512	1.41178	0.0714412	-6.96394	464	1.13713e-11	8.11501e-11
P9WK63	Rv3584	lpqE	Putative lipoprotein LpqE	-0.387407	1.30804	0.04357	-8.8916	641	0	0
P9WK93	Rv1614	lgt	Phosphatidylglycerol--prolipoprotein diacylglyceryl transferase (EC 2.5.1.145)	-0.459137	1.37472	0.0610133	-7.5252	184	2.2653e-12	1.75631e-11
P9WK95	Rv2987c	leuD	3-isopropylmalate dehydratase small subunit (EC 4.2.1.33) (Alpha-IPM isomerase) (IPMI) (Isopropylmalate isomerase)	-0.311761	1.24122	0.0325723	-9.57136	655	0	0
P9WKC1	Rv1425		Putative diacyglycerol O-acyltransferase Rv1425 (EC 2.3.1.20) (Putative triacylglycerol synthase Rv1425)	-0.286233	1.21945	0.0330024	-8.67311	716	0	0
P9WKC9	Rv313c	tgs1	Probable diacyglycerol O-acyltransferase tgs1 (TGS1) (EC 2.3.1.20) (Probable triacylglycerol synthase tgs1)	-0.270745	1.20643	0.039691	-6.82134	1053	1.51834e-11	1.06633e-10
P9WKE3	Rv117c	prs	Ribose-phosphate pyrophosphokinase (RPPK) (EC 2.7.6.1) (5-phospho-D-ribosyl alpha-1-diphosphate) (Phosphoribosyl diphosphate synthase) (Phosphoribosyl pyrophosphate synthase) (P-Rib-PP synthase) (PRPP synthase) (PRPPase)	-0.317492	1.24616	0.0293639	-10.8123	1664	0	0
P9WKG7	Rv111	ispE	4-diphosphocytidyl-2-C-methyl-D-erythritol kinase (CMK) (EC 2.7.1.148) (4-(cytidine-5'-diphospho)-2-C-methyl-D-erythritol kinase) [Cleaved into: 4-diphosphocytidyl-2-C-methyl-D-erythritol kinase, propeptide removed]	-0.575707	1.49041	0.0644625	-8.93089	393	0	0
P9WKH3	Rv3592	mhuD	Heme oxygenase (mycobilin-producing) (EC 1.14.99.57) (Mycobacterial heme utilization, degrader) (MHUD)	-0.793049	1.73273	0.131562	-6.02796	311	4.69726e-09	2.51589e-08
P9WKI7	Rv3411c	guaB	Inosine-5'-monophosphate dehydrogenase (IMP dehydrogenase) (IMPD) (IMPDH) (EC 1.1.1.205) (IMPDH2)	-0.337556	1.26361	0.028493	-11.847	1459	0	0
P9WKI9	Rv271c	suhB	Inositol-1-monophosphatase SuhB (I-1-Pase) (IMPase) (Inositol-1-phosphatase) (EC 3.1.3.25)	-0.318625	1.24714	0.0456011	-6.98723	483	9.34675e-12	6.74685e-11
P9WKJ1	Rv2131c	cysQ	3'-phosphoadenosine 5'-phosphate phosphatase (PAP phosphatase) (EC 3.1.3.7) (3'(2'),5'-bisphosphate nucleotidase) (3'(2'),5-bisphosphonucleoside 3'(2')-phosphohydrolase) (D-fructose-1,6-bisphosphate 1-phosphohydrolase) (DPNPase) (Fructose-1,6-bisphosphatase) (FBPase) (EC 3.1.3.11) (Inositol-1-monophosphatase) (I-1-Pase) (IMPase) (EC 3.1.3.25) (Inositol-1-phosphatase)	-0.297246	1.2288	0.0418438	-7.10369	1012	2.2875e-12	1.76806e-11
P9WKJ3	Rv32c	ilvH	Putative acetolactate synthase small subunit (EC 2.2.1.6) (Acetohydroxy-acid synthase small subunit) (AHAS) (ALS)	-0.436778	1.35358	0.0380452	-11.4805	571	0	0
P9WKL1	Rv3339c	icd	Isocitrate dehydrogenase [NADP] (IDH) (EC 1.1.1.42) (IDP) (NADP(+)-specific ICDH) (Oxalosuccinate decarboxylase)	-0.240989	1.1818	0.0418495	-5.75846	882	1.17164e-08	5.90289e-08
P9WKL9	Rv968		Uncharacterized protein Rv0968	-0.186329	1.13786	0.0319891	-5.82476	460	1.07559e-08	5.43639e-08
P9WKP1	Rv94c		Uncharacterized protein Rv0940c	-0.272915	1.20825	0.0437215	-6.24213	1061	6.23083e-10	3.73552e-09
P9WKQ1	Rv888	spmT	Sphingomyelinase (SMase) (EC 3.1.4.12)	-0.266017	1.20248	0.0351258	-7.57329	426	2.28262e-13	1.99789e-12
P9WKQ3	Rv887c		Uncharacterized protein Rv0887c	-0.786428	1.7248	0.144485	-5.44296	139	2.30225e-07	9.70346e-07
P9WKQ5	Rv885		Uncharacterized protein Rv0885	-0.571053	1.48561	0.0623132	-9.16424	261	0	0
P9WKU1	Rv498		Uncharacterized protein Rv0498	-0.689998	1.61328	0.0934089	-7.38685	163	7.37321e-12	5.43153e-11
P9WKU3	Rv497		Uncharacterized protein Rv0497	-0.17595	1.12971	0.0246059	-7.15071	293	6.91602e-12	5.12479e-11
P9WKV7	Rv479c		Uncharacterized protein Rv0479c	-0.293938	1.22598	0.042289	-6.95071	949	6.75215e-12	5.01817e-11
P9WKW7	Rv3788		Uncharacterized protein Rv3788	-0.415562	1.33382	0.0649943	-6.39382	334	5.45022e-10	3.29903e-09
P9WKX5	Rv3679		Putative ATPase Rv3679	-0.152236	1.11129	0.0300232	-5.0706	1171	4.60639e-07	1.88764e-06
P9WKZ3	Rv344c		dTDP-4-amino-4,6-dideoxyglucose formyltransferase (dTDP-Qui4N formyltransferase) (EC 2.1.2.-) (Sugar N-formyltransferase Rv3404c)	-0.328713	1.25589	0.0469916	-6.99514	992	4.86766e-12	3.66095e-11
P9WKZ7	Rv34		Uncharacterized protein Rv3400	-0.168208	1.12366	0.0296857	-5.66629	958	1.92961e-08	9.50427e-08
P9WL01	Rv3292		Uncharacterized protein Rv3292	-0.242802	1.18329	0.0509113	-4.76911	1053	2.11068e-06	7.94907e-06
P9WL07	Rv3127		Uncharacterized protein Rv3127	-0.283487	1.21713	0.0322732	-8.784	1500	0	0
P9WL15	Rv2927c		Uncharacterized protein Rv2927c	-0.298925	1.23023	0.0545704	-5.4778	803	5.76471e-08	2.69162e-07
P9WL27	Rv291c		Uncharacterized protein Rv2901c	-0.478557	1.39335	0.044623	-10.7244	645	0	0
P9WL31	Rv2895c		Uncharacterized protein Rv2895c	-0.799133	1.74006	0.0786167	-10.1649	404	0	0
P9WL43	Rv2716		Uncharacterized protein Rv2716	-0.169664	1.1248	0.0319897	-5.30371	569	1.62705e-07	7.03467e-07
P9WL45	Rv2676c	chdC	Coproheme decarboxylase (EC 1.3.98.5) (Coproheme III oxidative decarboxylase) (Hydrogen peroxide-dependent heme synthase) (Iron-coproporphyrin oxidative decarboxylase)	-0.371779	1.29395	0.0375778	-9.89359	789	0	0
P9WL63	Rv2629		Uncharacterized protein Rv2629	-0.271531	1.20709	0.0292495	-9.28328	1457	0	0
P9WL67	Rv2627c		Uncharacterized protein Rv2627c	-0.266738	1.20308	0.0500721	-5.32708	349	1.79315e-07	7.6998e-07
P9WL75	Rv2588c	yajC	Sec translocon accessory complex subunit YajC	-0.341117	1.26674	0.0319645	-10.6718	80	0	0
P9WLA3	Rv2558		Uncharacterized protein Rv2558	-0.62897	1.54646	0.034236	-18.3716	911	0	0
P9WLA5	Rv2557		Uncharacterized protein Rv2557	-0.598895	1.51456	0.0290683	-20.6031	983	0	0
P9WLA9	Rv2411c		Uncharacterized protein Rv2411c	-0.278635	1.21305	0.035996	-7.7407	1510	1.79856e-14	1.75116e-13
P9WLD1	Rv235		Uncharacterized protein Rv2305	-0.557564	1.47178	0.0418934	-13.3091	777	0	0
P9WLH3	Rv2229c		Uncharacterized protein Rv2229c	-0.377942	1.29949	0.0481457	-7.84997	1181	9.32587e-15	9.40827e-14
P9WLI7	Rv223		Uncharacterized protein Rv2203	-0.785164	1.72329	0.0967474	-8.11561	383	6.66134e-15	6.82991e-14
P9WLJ5	Rv291c		Uncharacterized protein Rv2091c	-0.437736	1.35448	0.0448262	-9.76518	780	0	0
P9WLP5	Rv1993c		Uncharacterized protein Rv1993c	-0.260905	1.19823	0.0400515	-6.51424	372	2.37472e-10	1.48022e-09
P9WLR5	Rv1829		Uncharacterized protein Rv1829	-0.431182	1.34834	0.0503275	-8.56751	736	0	0
P9WLS3	Rv1738		Uncharacterized protein Rv1738	-0.162458	1.11919	0.031054	-5.23145	310	3.10269e-07	1.29253e-06
P9WLT5	Rv1591		Uncharacterized protein Rv1591	-0.825598	1.77227	0.100972	-8.17649	136	1.82521e-13	1.60874e-12
P9WLU7	Rv1546		Uncharacterized protein Rv1546	-0.130738	1.09485	0.0270797	-4.82789	345	2.07707e-06	7.83559e-06
P9WM51	Rv126		Uncharacterized protein Rv1260	-0.206495	1.15388	0.0382285	-5.40158	1051	8.16805e-08	3.69031e-07
P9WM91	Rv36c		Uncharacterized protein Rv0036c	-0.380821	1.30208	0.046354	-8.21549	1466	4.44089e-16	4.98014e-15
P9WME1	Rv196		Uncharacterized HTH-type transcriptional regulator Rv0196	-0.371352	1.29356	0.0602568	-6.16282	82	2.54564e-08	1.24409e-07
P9WME5	Rv183		Uncharacterized HTH-type transcriptional regulator Rv1830	-0.316299	1.24513	0.0429114	-7.37097	601	5.63105e-13	4.6994e-12
P9WMF1	Rv88		Uncharacterized HTH-type transcriptional regulator Rv0880	-0.482261	1.39693	0.065243	-7.39177	293	1.525e-12	1.21228e-11
P9WMH9	Rv474		Uncharacterized HTH-type transcriptional regulator Rv0474	-0.149865	1.10947	0.0297313	-5.04066	573	6.23112e-07	2.50441e-06
P9WML7	Rv16	hisC	Histidinol-phosphate aminotransferase (EC 2.6.1.9) (Imidazole acetol-phosphate transaminase)	-0.171464	1.1262	0.0292203	-5.86798	970	6.04922e-09	3.16576e-08
P9WMM9	Rv2122c	hisE	Phosphoribosyl-ATP pyrophosphatase (PRA-PH) (EC 3.6.1.31)	-0.547481	1.46153	0.0534547	-10.242	347	0	0
P9WMN3	Rv118c	glmU	Bifunctional protein GlmU [Includes: UDP-N-acetylglucosamine pyrophosphorylase (EC 2.7.7.23) (N-acetylglucosamine-1-phosphate uridyltransferase); Glucosamine-1-phosphate N-acetyltransferase (EC 2.3.1.157)]	-0.262463	1.19953	0.0452247	-5.80354	869	9.09423e-09	4.65269e-08
P9WMN7	Rv326c	moeZ	Probable adenylyltransferase/sulfurtransferase MoeZ [Includes: Sulfur carrier protein CysO adenylyltransferase (EC 2.7.7.-); Sulfur carrier protein CysO sulfurtransferase (EC 2.8.1.-)]	-0.161999	1.11884	0.0200563	-8.07721	861	2.22045e-15	2.38366e-14
P9WMN9	Rv524	hemL	Glutamate-1-semialdehyde 2,1-aminomutase (GSA) (EC 5.4.3.8) (Glutamate-1-semialdehyde aminotransferase) (GSA-AT)	-0.461775	1.37723	0.0500527	-9.22577	1004	0	0
P9WMP3	Rv51	hemC	Porphobilinogen deaminase (PBG) (EC 2.5.1.61) (Hydroxymethylbilane synthase) (HMBS) (Pre-uroporphyrinogen synthase)	-0.279595	1.21385	0.0452205	-6.18291	474	1.35918e-09	7.67252e-09
P9WMQ5	Rv12	mfd	Transcription-repair-coupling factor (TRCF) (EC 3.6.4.-)	-0.140867	1.10257	0.0290846	-4.84334	1458	1.41273e-06	5.43576e-06
P9WMS5	Rv3376		Phosphatase Rv3376 (EC 3.1.-.-)	-0.407474	1.32636	0.0823604	-4.94746	188	1.66318e-06	6.3494e-06
P9WMT9	Rv18c	greA	Transcription elongation factor GreA (Transcript cleavage factor GreA)	-0.661562	1.58179	0.0623355	-10.6129	688	0	0
P9WMU3	Rv3842c	glpQ1	Probable glycerophosphodiester phosphodiesterase 1 (Glycerophosphoryl diester phosphodiesterase 1) (EC 3.1.4.46)	-0.407334	1.32623	0.0758826	-5.36796	233	1.922e-07	8.21099e-07
P9WMU5	Rv1422		Putative gluconeogenesis factor	-0.386386	1.30712	0.0732137	-5.27751	321	2.41571e-07	1.01476e-06
P9WMW1	Rv1328	glgP	Glycogen phosphorylase (EC 2.4.1.1)	-0.111358	1.08024	0.0211502	-5.26507	2296	1.53164e-07	6.63358e-07
P9WMW3	Rv2581c		Uncharacterized protein Rv2581c (EC 3.-.-.-)	-0.440009	1.35661	0.0631773	-6.96467	533	9.73266e-12	7.00528e-11
P9WMX3	Rv3782	glfT1	Galactofuranosyltransferase GlfT1 (GalTr 1) (EC 2.4.1.287) (Arabinogalactan galactosyltransferase 1) (Rhamnopyranosyl-N-acetylglucosaminyl-diphospho-decaprenol beta-1,4/1,5-galactofuranosyltransferase) (UDP-Galf:alpha-3-L-rhamnosyl-alpha-D-GlcNAc-pyrophosphate polyprenol, galactofuranosyl transferase)	-0.443901	1.36028	0.0674474	-6.58144	316	1.93692e-10	1.21943e-09
P9WN05	Rv12c	pmt	Probable dolichyl-phosphate-mannose--protein mannosyltransferase (EC 2.4.1.109)	-0.75455	1.68711	0.141211	-5.34342	58	1.59909e-06	6.12333e-06
P9WN13	Rv341		Uncharacterized glycosyl hydrolase Rv3401 (EC 3.2.1.-)	-0.160949	1.11802	0.0262169	-6.13915	2131	9.86722e-10	5.76429e-09
P9WN21	Rv199c	glpX	Fructose-1,6-bisphosphatase class 2 (FBPase class 2) (EC 3.1.3.11) (D-fructose-1,6-bisphosphate 1-phosphohydrolase class 2) (Fructose 1,6-bisphosphatase II)	-0.180876	1.13357	0.0340032	-5.31938	1203	1.24067e-07	5.46766e-07
P9WN31	Rv2919c	glnB	Nitrogen regulatory protein P-II	-0.454056	1.36989	0.0611359	-7.427	364	7.96696e-13	6.51889e-12
P9WN33	Rv221	asnB	Putative asparagine synthetase [glutamine-hydrolyzing] (EC 6.3.5.4)	-0.255103	1.19342	0.0388139	-6.57246	887	8.43352e-11	5.47416e-10
P9WN39	Rv222	glnA1	Glutamine synthetase (GS) (EC 6.3.1.2) (Glutamate--ammonia ligase) (Glutamine synthetase I beta) (GSI beta)	-0.222077	1.16641	0.0407177	-5.45405	2031	5.52368e-08	2.58389e-07
P9WN51	Rv2211c	gcvT	Aminomethyltransferase (EC 2.1.2.10) (Glycine cleavage system T protein)	-0.275518	1.21043	0.0201272	-13.6888	583	0	0
P9WN53	Rv1832	gcvP	Probable glycine dehydrogenase (decarboxylating) (EC 1.4.4.2) (Glycine cleavage system P-protein) (Glycine decarboxylase) (Glycine dehydrogenase (aminomethyl-transferring))	-0.221787	1.16618	0.0350386	-6.32977	1000	3.70088e-10	2.27301e-09
P9WN55	Rv1826	gcvH	Glycine cleavage system H protein	-0.875797	1.83502	0.0257157	-34.0569	85	0	0
P9WN57	Rv369c	folE	GTP cyclohydrolase 1 (EC 3.5.4.16) (GTP cyclohydrolase I) (GTP-CH-I)	-0.452557	1.36846	0.0804481	-5.62545	334	3.91708e-08	1.86358e-07
P9WN67	Rv3634c	galE1	UDP-glucose 4-epimerase (EC 5.1.3.2) (UDP-galactose 4-epimerase) (Uridine diphosphate galactose 4-epimerase)	-0.153104	1.11196	0.0260563	-5.87591	1072	5.60789e-09	2.94092e-08
P9WN71	Rv1121	zwf1	Glucose-6-phosphate 1-dehydrogenase 1 (G6PD 1) (EC 1.1.1.49)	-0.40469	1.3238	0.0376068	-10.7611	1325	0	0
P9WN79	Rv332c	glpD2	Glycerol-3-phosphate dehydrogenase 2 (EC 1.1.5.3)	-0.248674	1.18811	0.0382711	-6.49768	1083	1.24142e-10	7.9756e-10
P9WN83	Rv1436	gap	Glyceraldehyde-3-phosphate dehydrogenase (GAPDH) (EC 1.2.1.12) (NAD-dependent glyceraldehyde-3-phosphate dehydrogenase)	-0.142265	1.10364	0.0250163	-5.68689	1660	1.52589e-08	7.60524e-08
P9WN95	Rv215c	ftsZ	Cell division protein FtsZ	-0.521319	1.43527	0.0523446	-9.95936	624	0	0
P9WN99	Rv17c	rodA	Peptidoglycan glycosyltransferase RodA (EC 2.4.1.129) (Non-canonical transglycosylase RodA)	-2.09634	4.27622	0.251674	-8.32955	59	1.5197e-11	1.06633e-10
P9WNA5	Rv1783	eccC5	ESX-5 secretion system protein EccC5 (ESX conserved component C5) (Type VII secretion system protein EccC5) (T7SS protein EccC5)	-0.149415	1.10912	0.0213318	-7.00433	2379	3.21743e-12	2.44914e-11
P9WNE1	Rv47	fgd1	F420-dependent glucose-6-phosphate dehydrogenase (FGD) (FGD1) (G6PD) (EC 1.1.98.2)	-0.253876	1.19241	0.0269358	-9.42524	1602	0	0
P9WNE7	Rv27c	fdxA	Ferredoxin	-0.653431	1.5729	0.0213916	-30.5462	85	0	0
P9WNG7	Rv329c	etfB	Electron transfer flavoprotein subunit beta (Beta-ETF) (Electron transfer flavoprotein small subunit) (ETFSS)	-0.603971	1.51989	0.0521185	-11.5884	1134	0	0
P9WNH5	Rv3569c	hsaD	4,5:9,10-diseco-3-hydroxy-5,9,17-trioxoandrosta-1(10),2-diene-4-oate hydrolase (EC 3.7.1.17) (2-hydroxy-6-oxo-6-phenylhexa-2,4-dienoate hydrolase) (HOPDA hydrolase) (EC 3.7.1.8) (Meta-cleavage product hydrolase) (MCP hydrolase)	-0.426558	1.34402	0.0318535	-13.3912	985	0	0
P9WNI1	Rv389c	esxC	ESAT-6-like protein EsxC	-0.105866	1.07614	0.0154724	-6.84225	85	1.13164e-09	6.5349e-09
P9WNK7	Rv3875	esxA	6 kDa early secretory antigenic target (ESAT-6)	-0.440805	1.35736	0.0407453	-10.8185	345	0	0
P9WNL1	Rv123	eno	Enolase (EC 4.2.1.11) (2-phospho-D-glycerate hydro-lyase) (2-phosphoglycerate dehydratase)	-0.162757	1.11942	0.0273987	-5.94034	1304	3.64388e-09	1.98126e-08
P9WNM1	Rv2889c	tsf	Elongation factor Ts (EF-Ts)	-0.191898	1.14227	0.035225	-5.44778	1851	5.78262e-08	2.69498e-07
P9WNM7	Rv684	fusA	Elongation factor G (EF-G)	-0.223374	1.16746	0.0256351	-8.7136	3730	0	0
P9WNM9	Rv12c		Elongation factor G-like protein	-0.132908	1.0965	0.0213514	-6.22478	2598	5.60471e-10	3.38439e-09
P9WNP1	Rv95	echA6	Probable enoyl-CoA hydratase EchA6 (EC 4.2.1.17)	-0.373053	1.29509	0.0332246	-11.2282	1057	0	0
P9WNP9	Rv1795	eccD5	ESX-5 secretion system protein EccD5 (ESX conserved component D5) (Type VII secretion system protein EccD5) (T7SS protein EccD5)	-0.34877	1.27347	0.0424569	-8.21468	508	1.77636e-15	1.94009e-14
P9WNQ7				-0.588226	1.5034	0.0787068	-7.47364	48	1.38695e-09	7.79423e-09
P9WNR9	Rv3716c		Nucleoid-associated protein Rv3716c	-0.103114	1.07409	0.0205758	-5.01141	255	1.01123e-06	3.96909e-06
P9WNS1	Rv287c	dxr	1-deoxy-D-xylulose 5-phosphate reductoisomerase (DXP reductoisomerase) (EC 1.1.1.267) (1-deoxyxylulose-5-phosphate reductoisomerase) (2-C-methyl-D-erythritol 4-phosphate synthase)	-0.311427	1.24093	0.0652368	-4.7738	516	2.35799e-06	8.8407e-06
P9WNS3	Rv2682c	dxs	1-deoxy-D-xylulose-5-phosphate synthase (EC 2.2.1.7) (1-deoxyxylulose-5-phosphate synthase) (DXP synthase) (DXPS)	-0.319273	1.2477	0.0405795	-7.86783	987	9.32587e-15	9.40827e-14
P9WNU7	Rv297c	pafA	Pup--protein ligase (EC 6.3.1.19) (Proteasome accessory factor A) (Pup-conjugating enzyme)	-0.272166	1.20762	0.0373022	-7.29625	1354	5.02265e-13	4.23386e-12
P9WNV1	Rv314c	ligA	DNA ligase A (LigA) (EC 6.5.1.2) (Polydeoxyribonucleotide synthase [NAD(+)])	-0.42657	1.34403	0.055687	-7.66013	879	4.88498e-14	4.52807e-13
P9WNW9	Rv1599	hisD	Histidinol dehydrogenase (HDH) (EC 1.1.1.23)	-0.402387	1.32169	0.0591326	-6.80483	756	2.05951e-11	1.41739e-10
P9WNX5	Rv378c	asd	Aspartate-semialdehyde dehydrogenase (ASA dehydrogenase) (ASADH) (EC 1.2.1.11) (Aspartate-beta-semialdehyde dehydrogenase)	-0.314882	1.24391	0.0313118	-10.0563	977	0	0
P9WNX9	Rv234c	gabD1	Succinate-semialdehyde dehydrogenase [NADP(+)] 1 (SSADH 1) (SSDH 1) (EC 1.2.1.79)	-0.321062	1.24925	0.0339005	-9.4707	1639	0	0
P9WNY1	Rv458		Probable aldehyde dehydrogenase (EC 1.2.1.3)	-0.355939	1.27982	0.0262996	-13.534	2667	0	0
P9WNZ1	Rv1391	coaBC	Coenzyme A biosynthesis bifunctional protein CoaBC (DNA/pantothenate metabolism flavoprotein) (Phosphopantothenoylcysteine synthetase/decarboxylase) (PPCS-PPCDC) [Includes: Phosphopantothenoylcysteine decarboxylase (PPC decarboxylase) (PPC-DC) (EC 4.1.1.36) (CoaC); Phosphopantothenate--cysteine ligase (EC 6.3.2.5) (CoaB) (Phosphopantothenoylcysteine synthetase) (PPC synthetase) (PPC-S)]	-0.440705	1.35727	0.0407085	-10.8259	1076	0	0
P9WNZ7	Rv824c	desA1	Putative acyl-[acyl-carrier-protein] desaturase DesA1 (Putative acyl-ACP desaturase DesA1) (EC 1.14.19.-)	-0.378861	1.30031	0.0398193	-9.5145	2120	0	0
P9WP01	Rv337	punA	Purine nucleoside phosphorylase (PNP) (Pu-NPase) (EC 2.4.2.1) (Inosine phosphorylase) (Inosine-guanosine phosphorylase)	-0.567585	1.48204	0.0610175	-9.302	199	0	0
P9WP07	Rv2637		Uncharacterized membrane protein Rv2637	-0.450129	1.36616	0.0638745	-7.04708	44	9.75305e-09	4.95945e-08
P9WP11	Rv1558		F420H(2)-dependent quinone reductase Rv1558 (Fqr) (EC 1.1.98.-)	-0.162397	1.11914	0.0272421	-5.96124	672	4.04275e-09	2.17927e-08
P9WP21	Rv121c	dapD	2,3,4,5-tetrahydropyridine-2,6-dicarboxylate N-succinyltransferase (EC 2.3.1.117) (Tetrahydrodipicolinate N-succinyltransferase) (THDP succinyltransferase) (THP succinyltransferase) (Tetrahydropicolinate succinylase)	-0.128123	1.09287	0.0255103	-5.0224	1041	6.00137e-07	2.41982e-06
P9WP23	Rv2773c	dapB	4-hydroxy-tetrahydrodipicolinate reductase (HTPA reductase) (EC 1.17.1.8)	-0.471229	1.38629	0.0649825	-7.25162	652	1.17106e-12	9.42856e-12
P9WP51	Rv177	cbs	Probable cystathionine beta-synthase Rv1077 (EC 4.2.1.22) (Beta-thionase) (Serine sulfhydrase)	-0.228775	1.17184	0.042381	-5.39806	1503	7.81812e-08	3.54497e-07
P9WP55	Rv2334	cysK1	O-acetylserine sulfhydrylase (OAS sulfhydrylase) (OASS) (EC 2.5.1.47) (Cysteine synthase A) (CSase A) (O-acetylserine (thiol)-lyase A) (OAS-TL A) (O-acetylserine-specific cysteine synthase) (Sulfide-dependent cysteine synthase)	-0.269531	1.20542	0.0331923	-8.12028	657	2.22045e-15	2.38366e-14
P9WP81	Rv3261	fbiA	Phosphoenolpyruvate transferase (EC 2.7.8.28) (EPPG:FO PEP transferase)	-0.381312	1.30253	0.0649803	-5.86812	478	8.24494e-09	4.24412e-08
P9WP87	Rv265	cobH	Precorrin-8X methylmutase (EC 5.4.99.61) (HBA synthase) (Precorrin isomerase)	-0.589401	1.50462	0.0950925	-6.19819	239	2.48355e-09	1.36813e-08
P9WPA1	Rv36c	coaX	Type III pantothenate kinase (EC 2.7.1.33) (PanK-III) (Pantothenic acid kinase)	-0.31549	1.24443	0.0419833	-7.51465	491	2.72227e-13	2.3419e-12
P9WPB1	Rv645c	mmaA1	Mycolic acid methyltransferase MmaA1 (EC 2.1.1.-) (S-adenosylmethionine-dependent methyltransferase) (AdoMet-MT) (SAM-MT)	-0.229087	1.17209	0.0304995	-7.51116	1037	1.26121e-13	1.13554e-12
P9WPB3	Rv47c	pcaA	Cyclopropane mycolic acid synthase 3 (CMAS) (EC 2.1.1.79) (Cyclopropane-fatty-acyl-phospholipid synthase) (CFA synthase) (Cyclopropane fatty acid synthase) (Mycolic acid methyltransferase) (MA-MT) (S-adenosylmethionine-dependent methyltransferase) (AdoMet-MT) (SAM-MT)	-0.446968	1.36317	0.0386399	-11.5675	848	0	0
P9WPB5	Rv53c	cmaA2	Cyclopropane mycolic acid synthase 2 (CMAS-2) (EC 2.1.1.79) (Cyclopropane-fatty-acyl-phospholipid synthase) (CFA synthase) (Cyclopropane fatty acid synthase) (Mycolic acid methyltransferase) (MA-MT) (S-adenosylmethionine-dependent methyltransferase) (AdoMet-MT) (SAM-MT)	-0.235039	1.17694	0.0418164	-5.62074	1442	2.27921e-08	1.12043e-07
P9WPC3	Rv246c	clpP2	ATP-dependent Clp protease proteolytic subunit 2 (EC 3.4.21.92) (Endopeptidase Clp 2)	-0.663838	1.58429	0.0746914	-8.88775	599	0	0
P9WPC5	Rv2461c	clpP1	ATP-dependent Clp protease proteolytic subunit 1 (EC 3.4.21.92) (Endopeptidase Clp 1)	-0.40376	1.32295	0.0505431	-7.98844	520	8.88178e-15	9.06953e-14
P9WPC9	Rv3596c	clpC1	ATP-dependent Clp protease ATP-binding subunit ClpC1	-0.29898	1.23027	0.0244469	-12.2297	4387	0	0
P9WPD5	Rv896	gltA2	Citrate synthase 1 (EC 2.3.3.16)	-0.245785	1.18574	0.03301	-7.44579	2365	1.34115e-13	1.19892e-12
P9WPE5	Rv3418c	groES	Co-chaperonin GroES (10 kDa antigen) (10 kDa chaperonin) (BCG-A heat shock protein) (Chaperonin-10) (Cpn10)	-0.242858	1.18333	0.0482613	-5.03215	1258	5.55423e-07	2.25399e-06
P9WPG7	Rv2612c	pgsA1	Phosphatidylinositol phosphate synthase (PIP synthase) (EC 2.7.8.-) (CDP-diacylglycerol--D-myo-inositol-3-phosphate 3-phosphatidyltransferase)	-0.717139	1.64392	0.0930931	-7.70346	89	1.75602e-11	1.21518e-10
P9WPH5	Rv2242		Uncharacterized protein Rv2242	-0.356661	1.28046	0.0656223	-5.43506	556	8.20889e-08	3.70211e-07
P9WPK1	Rv3696c	glpK	Glycerol kinase (EC 2.7.1.30) (ATP:glycerol 3-phosphotransferase) (Glycerokinase) (GK)	-0.156095	1.11427	0.0299462	-5.21252	1365	2.14962e-07	9.10599e-07
P9WPM5	Rv3685c	cyp137	Putative cytochrome P450 137 (EC 1.14.-.-)	-0.338473	1.26442	0.0669192	-5.05793	308	7.29331e-07	2.90806e-06
P9WPR5	Rv654		Carotenoid cleavage oxygenase (CCO) (EC 1.13.11.-) (Carotenoid 13,14/15,15'-oxygenase)	-0.221167	1.16568	0.0287416	-7.69503	1578	2.4869e-14	2.38439e-13
P9WPT5	Rv327	ctpC	Manganese-exporting P-type ATPase (EC 7.2.2.-) (Cation-transporting P-type ATPase CtpC) (Metal-transporting ATPase Mta72)	-0.397788	1.31749	0.0358631	-11.0919	1294	0	0
P9WPU5	Rv131	atpD	ATP synthase subunit beta (EC 7.1.2.2) (ATP synthase F1 sector subunit beta) (F-ATPase subunit beta)	-0.31079	1.24039	0.037224	-8.34919	2829	0	0
P9WPV1	Rv1311	atpC	ATP synthase epsilon chain (ATP synthase F1 sector epsilon subunit) (F-ATPase epsilon subunit)	-0.402331	1.32164	0.0451827	-8.90455	235	0	0
P9WPX3	Rv379c	ask	Aspartokinase (EC 2.7.2.4) (Aspartate kinase) (ASK)	-0.350505	1.27501	0.0430159	-8.14827	1258	8.88178e-16	9.78554e-15
P9WPX5	Rv1538c	ansA	L-asparaginase (L-ASNase) (EC 3.5.1.1) (L-asparagine amidohydrolase)	-0.177429	1.13087	0.0295939	-5.99545	826	3.03073e-09	1.65865e-08
P9WQ05	Rv11	arcA	Arginine deiminase (ADI) (EC 3.5.3.6) (Arginine dihydrolase) (AD)	-0.375324	1.29713	0.0368474	-10.1859	1350	0	0
P9WQ13	Rv67	end	Probable endonuclease 4 (EC 3.1.21.2) (Endodeoxyribonuclease IV) (Endonuclease IV)	-0.301191	1.23216	0.0533719	-5.64324	546	2.68351e-08	1.30545e-07
P9WQ45	Rv1521	fadD25	Putative fatty-acid--CoA ligase fadD25 (EC 6.2.1.-) (Acyl-CoA synthetase)	-0.212803	1.15894	0.0253572	-8.39221	1754	0	0
P9WQ49	Rv1185c	fadD21	Putative fatty-acid--CoA ligase FadD21 (EC 6.2.1.-) (Acyl-CoA synthetase)	-0.746523	1.67774	0.0359006	-20.7941	1100	0	0
P9WQ69	Rv1464	csd	Probable cysteine desulfurase (EC 2.8.1.7)	-0.297153	1.22872	0.0409267	-7.26061	869	8.5576e-13	6.93442e-12
P9WQ77	Rv329c	lat	Probable L-lysine-epsilon aminotransferase (L-lysine aminotransferase) (EC 2.6.1.36) (Lysine 6-aminotransferase)	-2.79391	6.93507	0.0651167	-42.9062	1411	0	0
P9WQ79	Rv2589	gabT	4-aminobutyrate aminotransferase (EC 2.6.1.19) ((S)-3-amino-2-methylpropionate transaminase) (EC 2.6.1.22) (GABA aminotransferase) (GABA-AT) (Gamma-amino-N-butyrate transaminase) (GABA transaminase) (Glutamate:succinic semialdehyde transaminase) (L-AIBAT)	-0.211434	1.15784	0.0378104	-5.59196	1236	2.76108e-08	1.33896e-07
P9WQ95	Rv2888c	amiC	Putative amidase AmiC (EC 3.5.1.4)	-0.202845	1.15097	0.0349634	-5.80163	1117	8.54486e-09	4.38951e-08
P9WQA3	Rv363c	fba	Fructose-bisphosphate aldolase (FBP aldolase) (FBPA) (EC 4.1.2.13) (Fructose-1,6-bisphosphate aldolase)	-0.29971	1.2309	0.0357789	-8.37674	1658	0	0
P9WQB1	Rv278	ald	Alanine dehydrogenase (EC 1.4.1.1) (40 kDa antigen) (TB43)	-0.764806	1.69914	0.0502034	-15.2342	904	0	0
P9WQB3	Rv371	leuA	2-isopropylmalate synthase (EC 2.3.3.13) (Alpha-IPM synthase) (Alpha-isopropylmalate synthase)	-0.14965	1.1093	0.0280585	-5.33348	1804	1.08492e-07	4.82359e-07
P9WQC7	Rv761c	adhB	Alcohol dehydrogenase B (EC 1.1.1.1)	-0.479479	1.39424	0.0451488	-10.62	1443	0	0
P9WQD7	Rv2246	kasB	3-oxoacyl-[acyl-carrier-protein] synthase 2 (EC 2.3.1.294) (Beta-ketoacyl-ACP synthase 2) (KAS 2) (Beta-ketoacyl-acyl carrier protein synthase KasB) (Meromycolic acid 3-oxoacyl-(acyl carrier protein) synthase II)	-0.509839	1.42389	0.0306775	-16.6194	1846	0	0
P9WQD9	Rv2245	kasA	3-oxoacyl-[acyl-carrier-protein] synthase 1 (EC 2.3.1.293) (Beta-ketoacyl-ACP synthase 1) (KAS 1) (Beta-ketoacyl-acyl carrier protein synthase KasA) (Meromycolic acid 3-oxoacyl-(acyl carrier protein) synthase I)	-0.386799	1.30749	0.050024	-7.73226	1135	2.30926e-14	2.22256e-13
P9WQF3	Rv2244	acpM	Meromycolate extension acyl carrier protein (ACP)	-0.388635	1.30915	0.0641559	-6.05767	972	1.97203e-09	1.09596e-08
P9WQF7	Rv873	fadE1	Probable acyl-CoA dehydrogenase FadE10 (EC 1.3.-.-)	-0.37647	1.29816	0.0230262	-16.3496	3197	0	0
P9WQH7	Rv328	accD5	Biotin-dependent acetyl-/propionyl-coenzyme A carboxylase beta5 subunit (Acetyl-CoA carboxylase) (ACC) (EC 2.1.3.15) (Propionyl-CoA carboxylase) (PCC) (EC 2.1.3.-)	-0.311841	1.24129	0.0201507	-15.4754	2123	0	0
P9WQI1	Rv647c		Uncharacterized protein Rv0647c	-0.195912	1.14545	0.0410719	-4.76997	971	2.12498e-06	7.99095e-06
P9WQI3	Rv1238	sugC	Trehalose import ATP-binding protein SugC (EC 7.5.2.-)	-0.424733	1.34232	0.0482311	-8.80621	703	0	0
P9WQI7	Rv2326c		Uncharacterized ABC transporter ATP-binding protein Rv2326c	-0.34156	1.26713	0.0622803	-5.48423	441	7.00715e-08	3.21791e-07
P9WQK3	Rv2477c	ettA	Energy-dependent translational throttle protein EttA (EC 3.6.1.-) (Translational regulatory factor EttA)	-0.14319	1.10434	0.0285829	-5.00964	2360	5.85716e-07	2.36546e-06
P9WQN3	Rv361c	ftsH	ATP-dependent zinc metalloprotease FtsH (EC 3.4.24.-)	-0.320761	1.24899	0.0660696	-4.8549	927	1.41304e-06	5.43576e-06
P9WQP1	Rv1886c	fbpB	Diacylglycerol acyltransferase/mycolyltransferase Ag85B (DGAT) (EC 2.3.1.122) (EC 2.3.1.20) (30 kDa extracellular protein) (Acyl-CoA:diacylglycerol acyltransferase) (Antigen 85 complex B) (85B) (Ag85B) (Extracellular alpha-antigen) (Fibronectin-binding protein B) (Fbps B)	-0.395802	1.31567	0.0661286	-5.98534	420	4.63357e-09	2.48708e-08
P9WQP3	Rv384c	fbpA	Diacylglycerol acyltransferase/mycolyltransferase Ag85A (DGAT) (EC 2.3.1.122) (EC 2.3.1.20) (Acyl-CoA:diacylglycerol acyltransferase) (Antigen 85 complex A) (85A) (Ag85A) (Fibronectin-binding protein A) (Fbps A)	-0.326242	1.25374	0.0527655	-6.18288	941	9.36895e-10	5.48597e-09
P9WQP7	Rv116c		3 beta-hydroxysteroid dehydrogenase/Delta 5-->4-isomerase (Cholesterol dehydrogenase) [Includes: 3-beta-hydroxy-Delta(5)-steroid dehydrogenase (3-beta-HSD) (3BHSD) (EC 1.1.1.145) (3-beta hydroxysterol dehydrogenase) (3-beta-hydroxy-5-ene steroid dehydrogenase) (Progesterone reductase); Steroid Delta-isomerase (EC 5.3.3.1) (Delta-5-3-ketosteroid isomerase)]	-0.194305	1.14417	0.0256364	-7.57927	605	1.31006e-13	1.17531e-12
Q79FX6	Rv644c	mmaA2	Cyclopropane mycolic acid synthase MmaA2 (CMAS) (EC 2.1.1.79) (Cyclopropane-fatty-acyl-phospholipid synthase) (CFA synthase) (Mycolic acid methyltransferase) (MA-MT) (S-adenosylmethionine-dependent methyltransferase) (AdoMet-MT) (SAM-MT)	-0.260981	1.19829	0.0280213	-9.31367	1232	0	0
Q79FX8	Rv642c	mmaA4	Hydroxymycolate synthase MmaA4 (EC 2.1.1.-) (Mycolic acid methyltransferase) (MA-MT) (S-adenosylmethionine-dependent methyltransferase) (AdoMet-MT) (SAM-MT)	-0.143646	1.10469	0.0262991	-5.46202	1956	5.30803e-08	2.49229e-07
V5QQR7			Conserved protein	-0.953294	1.93629	0.109692	-8.69066	177	2.22045e-15	2.38366e-14
