# Supplementary material for: TcrXY is an acid-sensing two-component transcriptional regulator of Mycobacterium tuberculosis required for persistent infection
Source: Nat Commun. 2024 Feb 22;15:1615. doi: 10.1038/s41467-024-45343-7 (PMC10883919; doi:10.1038/s41467-024-45343-7)
Supplement: Supplementary file 7 — Supplementary Data 4 [file 41467_2024_45343_MOESM7_ESM.xlsx]

## Sheet: 4a
Supplementary Dataset 4a: GO enrichment analysis of the Mtb proteome upon CRISPRi silencing of Rv3706c (biological process) at pH7
GO term	Reference list	Search list	Expected	Fold enrichment	P value	FDR
alpha-amino acid metabolic process (GO:1901605)	139	65	33.43	1.94	1.72e-05	0.00172
monocarboxylic acid biosynthetic process (GO:0072330)	107	50	25.73	1.94	0.000188	0.0154
cellular amino acid biosynthetic process (GO:0008652)	115	53	27.66	1.92	0.000138	0.0122
cell wall biogenesis (GO:0042546)	103	47	24.77	1.9	0.000471	0.036
cellular amino acid metabolic process (GO:0006520)	189	86	45.45	1.89	1.33e-06	0.000153
organic acid biosynthetic process (GO:0016053)	234	105	56.27	1.87	1.12e-07	1.42e-05
carboxylic acid biosynthetic process (GO:0046394)	230	103	55.31	1.86	1.84e-07	2.22e-05
small molecule biosynthetic process (GO:0044283)	302	129	72.63	1.78	3.36e-08	4.82e-06
oxoacid metabolic process (GO:0043436)	434	183	104.37	1.75	4.68e-11	1.53e-08
organic acid metabolic process (GO:0006082)	439	185	105.57	1.75	3.97e-11	1.52e-08
carboxylic acid metabolic process (GO:0019752)	419	176	100.76	1.75	1.53e-10	3.89e-08
aromatic compound biosynthetic process (GO:0019438)	250	100	60.12	1.66	1.69e-05	0.00176
monocarboxylic acid metabolic process (GO:0032787)	225	90	54.11	1.66	4.65e-05	0.00427
small molecule metabolic process (GO:0044281)	688	270	165.45	1.63	1.68e-13	1.93e-10
organonitrogen compound biosynthetic process (GO:1901566)	445	173	107.01	1.62	2.53e-08	3.87e-06
organic cyclic compound biosynthetic process (GO:1901362)	298	114	71.66	1.59	2.13e-05	0.00203
organonitrogen compound metabolic process (GO:1901564)	676	252	162.57	1.55	1.28e-10	3.66e-08
heterocycle biosynthetic process (GO:0018130)	263	96	63.25	1.52	0.000395	0.0313
biosynthetic process (GO:0009058)	781	285	187.82	1.52	3.28e-11	1.51e-08
cellular biosynthetic process (GO:0044249)	743	269	178.68	1.51	2.84e-10	5.92e-08
cellular lipid metabolic process (GO:0044255)	274	99	65.89	1.5	0.000489	0.0362
organic substance biosynthetic process (GO:1901576)	765	276	183.97	1.5	2.38e-10	5.46e-08
cellular nitrogen compound biosynthetic process (GO:0044271)	362	127	87.05	1.46	0.000179	0.0152
lipid metabolic process (GO:0006629)	355	122	85.37	1.43	0.000499	0.0358
cellular metabolic process (GO:0044237)	1377	452	331.14	1.36	7.45e-13	5.7e-10
metabolic process (GO:0008152)	1596	516	383.81	1.34	1.44e-14	3.29e-11
organic substance metabolic process (GO:0071704)	1463	466	351.82	1.32	1.77e-11	1.02e-08
nitrogen compound metabolic process (GO:0006807)	1033	320	248.42	1.29	4.99e-06	0.000545
primary metabolic process (GO:0044238)	1311	405	315.27	1.28	6.38e-08	8.61e-06

## Sheet: 4b
Supplementary Dataset 4b: GO enrichment analysis of the Mtb proteome upon CRISPRi silencing of Rv3706c (molecular function) at pH7
GO term	Reference list	Search list	Expected	Fold enrichment	P value	FDR
small molecule binding (GO:0036094)	661	253	158.96	1.59	1.43e-11	5.98e-09
nucleotide binding (GO:0000166)	568	214	136.59	1.57	2.84e-09	7.95e-07
nucleoside phosphate binding (GO:1901265)	568	214	136.59	1.57	2.84e-09	6.81e-07
ATP binding (GO:0005524)	354	133	85.13	1.56	7.31e-06	0.000766
purine ribonucleoside triphosphate binding (GO:0035639)	381	142	91.62	1.55	4.68e-06	0.000603
adenyl ribonucleotide binding (GO:0032559)	363	134	87.29	1.54	1.53e-05	0.00128
adenyl nucleotide binding (GO:0030554)	364	134	87.54	1.53	1.57e-05	0.00126
ribonucleotide binding (GO:0032553)	406	149	97.64	1.53	6.18e-06	0.00074
purine ribonucleotide binding (GO:0032555)	390	143	93.79	1.52	9.62e-06	0.000896
anion binding (GO:0043168)	595	218	143.09	1.52	1.58e-08	2.94e-06
purine nucleotide binding (GO:0017076)	392	143	94.27	1.52	1.3e-05	0.00115
carbohydrate derivative binding (GO:0097367)	425	153	102.2	1.5	9.18e-06	0.000905
oxidoreductase activity (GO:0016491)	473	168	113.75	1.48	6.37e-06	0.000712
transferase activity (GO:0016740)	624	214	150.06	1.43	1.54e-06	0.000258
ion binding (GO:0043167)	1027	340	246.97	1.38	3.17e-09	6.65e-07
catalytic activity (GO:0003824)	1943	634	467.25	1.36	2.25e-22	3.77e-19
heterocyclic compound binding (GO:1901363)	1068	331	256.83	1.29	2.89e-06	0.00044
organic cyclic compound binding (GO:0097159)	1068	331	256.83	1.29	2.89e-06	0.000403
binding (GO:0005488)	1587	487	381.64	1.28	8.6e-10	2.88e-07

## Sheet: 4c
Supplementary Dataset 4c: GO enrichment analysis of the Mtb proteome upon CRISPRi silencing of Rv3706c (cellular component) at pH7
GO term	Reference list	Search list	Expected	Fold enrichment	P value	FDR
NADH dehydrogenase complex (GO:0030964)	8	7	1.92	3.64	0.00364	0.0484
polyketide synthase complex (GO:0034081)	8	7	1.92	3.64	0.00364	0.0457
catalytic complex (GO:1902494)	111	47	26.69	1.76	0.00019	0.00287
protein-containing complex (GO:0032991)	246	90	59.16	1.52	6.65e-05	0.00107
cytosol (GO:0005829)	643	223	154.63	1.44	7.02e-09	5.29e-07
cytoplasm (GO:0005737)	938	324	225.57	1.44	4.19e-13	4.73e-11
intracellular anatomical structure (GO:0005622)	969	334	233.03	1.43	1.83e-13	4.13e-11
peptidoglycan-based cell wall (GO:0009274)	667	212	160.4	1.32	9.97e-06	0.00025
cell wall (GO:0005618)	687	217	165.21	1.31	1.14e-05	0.000257
external encapsulating structure (GO:0030312)	692	218	166.41	1.31	1.28e-05	0.000263
plasma membrane (GO:0005886)	1554	449	373.71	1.2	4.68e-07	1.32e-05
cell periphery (GO:0071944)	1762	505	423.73	1.19	8.54e-08	4.82e-06
cellular anatomical entity (GO:0110165)	2487	674	598.08	1.13	1.67e-07	7.55e-06
cellular_component (GO:0005575)	2494	675	599.76	1.13	2.08e-07	7.82e-06
membrane (GO:0016020)	1808	482	434.79	1.11	0.00125	0.0177
integral component of membrane (GO:0016021)	767	137	184.45	0.74	3.46e-05	0.000602
intrinsic component of membrane (GO:0031224)	769	137	184.93	0.74	2.95e-05	0.000556

## Sheet: 4d
Supplementary Dataset 4d: GO enrichment analysis of the Mtb proteome upon CRISPRi silencing of Rv3705A (biological process) at pH7
GO term	Reference list	Search list	Expected	Fold enrichment	P value	FDR
alpha-amino acid biosynthetic process (GO:1901607)	96	41	19.91	2.06	0.000194	0.0193
cellular amino acid biosynthetic process (GO:0008652)	115	46	23.85	1.93	0.000262	0.0231
alpha-amino acid metabolic process (GO:1901605)	139	55	28.83	1.91	8.56e-05	0.0109
organic acid biosynthetic process (GO:0016053)	234	85	48.54	1.75	1.05e-05	0.00161
carboxylic acid biosynthetic process (GO:0046394)	230	83	47.71	1.74	1.77e-05	0.00254
cellular amino acid metabolic process (GO:0006520)	189	67	39.2	1.71	0.000226	0.0208
response to chemical (GO:0042221)	206	72	42.73	1.69	0.000153	0.0159
cellular response to stimulus (GO:0051716)	223	77	46.25	1.66	0.000135	0.0147
small molecule biosynthetic process (GO:0044283)	302	104	62.64	1.66	7.02e-06	0.00146
organic acid metabolic process (GO:0006082)	439	147	91.06	1.61	2.33e-07	0.000107
oxoacid metabolic process (GO:0043436)	434	145	90.02	1.61	2.86e-07	0.000109
carboxylic acid metabolic process (GO:0019752)	419	136	86.91	1.56	2.83e-06	0.000722
small molecule metabolic process (GO:0044281)	688	218	142.7	1.53	3.86e-09	8.86e-06
organonitrogen compound biosynthetic process (GO:1901566)	445	133	92.3	1.44	0.000128	0.0154
organonitrogen compound metabolic process (GO:1901564)	676	199	140.21	1.42	3.01e-06	0.00069
response to stimulus (GO:0050896)	575	164	119.26	1.38	0.000132	0.0151
organic substance biosynthetic process (GO:1901576)	765	217	158.67	1.37	7.98e-06	0.00141
biosynthetic process (GO:0009058)	781	221	161.99	1.36	7.46e-06	0.00143
cellular biosynthetic process (GO:0044249)	743	209	154.11	1.36	2.33e-05	0.00315
cellular metabolic process (GO:0044237)	1377	359	285.61	1.26	1.76e-06	0.000504
metabolic process (GO:0008152)	1596	415	331.03	1.25	8.73e-08	0.0001
organic substance metabolic process (GO:0071704)	1463	372	303.45	1.23	1.03e-05	0.00169
cellular process (GO:0009987)	1707	432	354.06	1.22	8.37e-07	0.000274
primary metabolic process (GO:0044238)	1311	328	271.92	1.21	0.000207	0.0198

## Sheet: 4e
Supplementary Dataset 4e: GO enrichment analysis of the Mtb proteome upon CRISPRi silencing of Rv3705A (molecular function) at pH7
GO term	Reference list	Search list	Expected	Fold enrichment	P value	FDR
transition metal ion binding (GO:0046914)	190	65	39.41	1.65	0.000599	0.0436
nucleotide binding (GO:0000166)	568	192	117.81	1.63	6.95e-10	1.66e-07
nucleoside phosphate binding (GO:1901265)	568	192	117.81	1.63	6.95e-10	1.46e-07
ATP binding (GO:0005524)	354	119	73.42	1.62	3.45e-06	0.00034
adenyl ribonucleotide binding (GO:0032559)	363	122	75.29	1.62	3.16e-06	0.000353
adenyl nucleotide binding (GO:0030554)	364	122	75.5	1.62	3.24e-06	0.000339
ribonucleotide binding (GO:0032553)	406	135	84.21	1.6	1.15e-06	0.000148
small molecule binding (GO:0036094)	661	219	137.1	1.6	1.06e-10	2.95e-08
oxidoreductase activity (GO:0016491)	473	156	98.11	1.59	2.15e-07	3e-05
carbohydrate derivative binding (GO:0097367)	425	139	88.15	1.58	1.78e-06	0.000213
anion binding (GO:0043168)	595	194	123.41	1.57	6.34e-09	1.18e-06
purine ribonucleotide binding (GO:0032555)	390	127	80.89	1.57	6.08e-06	0.000566
purine ribonucleoside triphosphate binding (GO:0035639)	381	124	79.03	1.57	8.7e-06	0.000729
purine nucleotide binding (GO:0017076)	392	127	81.31	1.56	8.33e-06	0.000735
ion binding (GO:0043167)	1027	313	213.02	1.47	5.61e-12	1.88e-09
cation binding (GO:0043169)	584	173	121.13	1.43	1.26e-05	0.001
metal ion binding (GO:0046872)	581	172	120.51	1.43	1.52e-05	0.00116
heterocyclic compound binding (GO:1901363)	1068	299	221.52	1.35	1.1e-07	1.85e-05
organic cyclic compound binding (GO:0097159)	1068	299	221.52	1.35	1.1e-07	1.68e-05
binding (GO:0005488)	1587	442	329.17	1.34	7.09e-13	2.97e-10
catalytic activity (GO:0003824)	1943	522	403.01	1.3	4.27e-14	2.39e-11

## Sheet: 4f
Supplementary Dataset 4f: GO enrichment analysis of the Mtb proteome upon CRISPRi silencing of Rv3705A (cellular component) at pH7
GO term	Reference list	Search list	Expected	Fold enrichment	P value	FDR
cytosol (GO:0005829)	643	205	133.37	1.54	1.13e-10	8.49e-09
intracellular anatomical structure (GO:0005622)	969	296	200.98	1.47	1.07e-13	2.42e-11
cytoplasm (GO:0005737)	938	286	194.56	1.47	4.8e-13	5.42e-11
peptidoglycan-based cell wall (GO:0009274)	667	190	138.35	1.37	2.4e-06	0.000108
cell wall (GO:0005618)	687	193	142.49	1.35	4.73e-06	0.000119
external encapsulating structure (GO:0030312)	692	194	143.53	1.35	5.06e-06	0.000114
plasma membrane (GO:0005886)	1554	385	322.32	1.19	5.62e-06	0.000115
cell periphery (GO:0071944)	1762	434	365.46	1.19	1.06e-06	5.96e-05
cellular anatomical entity (GO:0110165)	2487	578	515.84	1.12	3.61e-06	0.000136

## Sheet: 4g
Supplementary Dataset 4g: GO enrichment analysis of all significant differentially abundant proteins shared upon CRISPRi silencing of Rv3706c or Rv3705A in Mtb (biological process) at pH7
GO term	Reference list	Search list	Expected	Fold enrichment	P value	FDR
Actinobacterium-type cell wall biogenesis (GO:0071766)	65	23	8.79	2.62	0.000182	0.0181
alpha-amino acid biosynthetic process (GO:1901607)	96	31	12.99	2.39	6.86e-05	0.00787
alpha-amino acid metabolic process (GO:1901605)	139	44	18.8	2.34	3.34e-06	0.000639
response to abiotic stimulus (GO:0009628)	97	30	13.12	2.29	0.000222	0.0213
peptidoglycan-based cell wall biogenesis (GO:0009273)	98	29	13.26	2.19	0.000415	0.0367
cellular amino acid biosynthetic process (GO:0008652)	115	33	15.56	2.12	0.000256	0.0235
cellular amino acid metabolic process (GO:0006520)	189	51	25.57	1.99	2.17e-05	0.00262
carboxylic acid biosynthetic process (GO:0046394)	230	61	31.11	1.96	5.43e-06	0.000831
organic acid biosynthetic process (GO:0016053)	234	62	31.65	1.96	4.23e-06	0.000747
small molecule biosynthetic process (GO:0044283)	302	75	40.85	1.84	2.8e-06	0.000585
oxoacid metabolic process (GO:0043436)	434	107	58.71	1.82	1.69e-08	1.94e-05
organic acid metabolic process (GO:0006082)	439	108	59.38	1.82	1.92e-08	1.47e-05
carboxylic acid metabolic process (GO:0019752)	419	100	56.68	1.76	2.5e-07	0.000115
small molecule metabolic process (GO:0044281)	688	158	93.07	1.7	1.5e-10	3.44e-07
organonitrogen compound biosynthetic process (GO:1901566)	445	93	60.2	1.54	9.03e-05	0.00987
biosynthetic process (GO:0009058)	781	157	105.65	1.49	7.71e-07	0.000196
organic substance biosynthetic process (GO:1901576)	765	153	103.48	1.48	1.52e-06	0.000349
organonitrogen compound metabolic process (GO:1901564)	676	134	91.44	1.47	1.53e-05	0.00195
cellular biosynthetic process (GO:0044249)	743	147	100.51	1.46	4.81e-06	0.000787
cellular metabolic process (GO:0044237)	1377	247	186.27	1.33	4.79e-07	0.000137
metabolic process (GO:0008152)	1596	284	215.89	1.32	3.57e-08	2.05e-05
organic substance metabolic process (GO:0071704)	1463	253	197.9	1.28	6.75e-06	0.000967
primary metabolic process (GO:0044238)	1311	223	177.34	1.26	0.000126	0.0132
cellular process (GO:0009987)	1707	286	230.91	1.24	8.86e-06	0.0012

## Sheet: 4h
Supplementary Dataset 4h: GO enrichment analysis of all significant differentially abundant proteins shared upon CRISPRi silencing of Rv3706c or Rv3705A in Mtb (molecular function) at pH7
GO term	Reference list	Search list	Expected	Fold enrichment	P value	FDR
ATP binding (GO:0005524)	354	84	47.89	1.75	3.86e-06	0.000647
nucleotide binding (GO:0000166)	568	134	76.83	1.74	1.83e-09	6.12e-07
nucleoside phosphate binding (GO:1901265)	568	134	76.83	1.74	1.83e-09	5.1e-07
adenyl ribonucleotide binding (GO:0032559)	363	85	49.1	1.73	4.92e-06	0.000749
adenyl nucleotide binding (GO:0030554)	364	85	49.24	1.73	5.12e-06	0.000715
small molecule binding (GO:0036094)	661	154	89.41	1.72	1.16e-10	4.88e-08
purine ribonucleoside triphosphate binding (GO:0035639)	381	87	51.54	1.69	7.93e-06	0.00102
purine ribonucleotide binding (GO:0032555)	390	88	52.76	1.67	1.3e-05	0.00145
purine nucleotide binding (GO:0017076)	392	88	53.03	1.66	1.37e-05	0.00144
ribonucleotide binding (GO:0032553)	406	91	54.92	1.66	9.56e-06	0.00114
anion binding (GO:0043168)	595	133	80.49	1.65	4.43e-08	8.25e-06
carbohydrate derivative binding (GO:0097367)	425	93	57.49	1.62	1.9e-05	0.00177
oxidoreductase activity (GO:0016491)	473	101	63.98	1.58	1.76e-05	0.00173
ion binding (GO:0043167)	1027	201	138.92	1.45	4.05e-08	8.48e-06
transferase activity (GO:0016740)	624	119	84.41	1.41	0.000252	0.0201
catalytic activity (GO:0003824)	1943	351	262.83	1.34	8.74e-13	4.88e-10
binding (GO:0005488)	1587	283	214.67	1.32	2.73e-08	6.54e-06
heterocyclic compound binding (GO:1901363)	1068	189	144.47	1.31	7.9e-05	0.00697
organic cyclic compound binding (GO:0097159)	1068	189	144.47	1.31	7.9e-05	0.00662

## Sheet: 4i
Supplementary Dataset 4i: GO enrichment analysis of all significant differentially abundant proteins shared upon CRISPRi silencing of Rv3706c or Rv3705A in Mtb (cellular component) at pH7
GO term	Reference list	Search list	Expected	Fold enrichment	P value	FDR
polyketide synthase complex (GO:0034081)	8	6	1.08	5.54	0.000874	0.0152
oxidoreductase complex (GO:1990204)	26	11	3.52	3.13	0.00101	0.0163
catalytic complex (GO:1902494)	111	27	15.02	1.8	0.00293	0.0441
cytosol (GO:0005829)	643	134	86.98	1.54	1.37e-07	1.03e-05
intracellular anatomical structure (GO:0005622)	969	196	131.08	1.5	3.06e-10	6.91e-08
cytoplasm (GO:0005737)	938	189	126.88	1.49	1.11e-09	1.25e-07
peptidoglycan-based cell wall (GO:0009274)	667	132	90.23	1.46	2.93e-06	0.000165
external encapsulating structure (GO:0030312)	692	135	93.61	1.44	4.58e-06	0.000207
cell wall (GO:0005618)	687	134	92.93	1.44	5.09e-06	0.000164
plasma membrane (GO:0005886)	1554	260	210.21	1.24	8.35e-06	0.000236
cell periphery (GO:0071944)	1762	290	238.35	1.22	5.06e-06	0.000191
membrane (GO:0016020)	1808	283	244.57	1.16	0.000536	0.0101
cellular anatomical entity (GO:0110165)	2487	384	336.42	1.14	1.05e-05	0.000215
