# Supplementary material for: TcrXY is an acid-sensing two-component transcriptional regulator of Mycobacterium tuberculosis required for persistent infection
Source: Nat Commun. 2024 Feb 22;15:1615. doi: 10.1038/s41467-024-45343-7 (PMC10883919; doi:10.1038/s41467-024-45343-7)
Supplement: Supplementary file 8 — Supplementary Data 5 [file 41467_2024_45343_MOESM8_ESM.xlsx]

## Sheet: 5a
Supplementary Dataset 5a: GO enrichment analysis of the Mtb proteome upon CRISPRi silencing of Rv3706c (biological process) at pH5.4
GO term	Reference list	Search list	Expected	Fold enrichment	P value	FDR
protein refolding (GO:0042026)	6	5	0.89	5.6	0.00225	0.0386
cellular response to superoxide (GO:0071451)	6	5	0.89	5.6	0.00225	0.0383
cellular response to oxygen radical (GO:0071450)	6	5	0.89	5.6	0.00225	0.0381
response to oxygen radical (GO:0000305)	6	5	0.89	5.6	0.00225	0.0378
response to superoxide (GO:0000303)	6	5	0.89	5.6	0.00225	0.0375
short-chain fatty acid metabolic process (GO:0046459)	10	7	1.49	4.7	0.00087	0.0188
tricarboxylic acid metabolic process (GO:0072350)	9	6	1.34	4.48	0.00255	0.0413
ribonucleoside triphosphate metabolic process (GO:0009199)	16	10	2.38	4.2	0.000182	0.00501
tRNA aminoacylation for protein translation (GO:0006418)	21	13	3.13	4.16	2.29e-05	0.000799
purine nucleoside triphosphate biosynthetic process (GO:0009145)	13	8	1.94	4.13	0.00087	0.0186
mycolic acid biosynthetic process (GO:0071768)	13	8	1.94	4.13	0.00087	0.0184
mycolic acid metabolic process (GO:0071767)	13	8	1.94	4.13	0.00087	0.0182
purine ribonucleoside triphosphate biosynthetic process (GO:0009206)	13	8	1.94	4.13	0.00087	0.0181
purine ribonucleoside triphosphate metabolic process (GO:0009205)	13	8	1.94	4.13	0.00087	0.0179
cellular response to oxygen-containing compound (GO:1901701)	15	9	2.23	4.03	0.000506	0.0118
ribonucleoside triphosphate biosynthetic process (GO:0009201)	15	9	2.23	4.03	0.000506	0.0117
amino acid catabolic process (GO:0009063)	31	18	4.62	3.9	1.6e-06	0.000103
glycolytic process (GO:0006096)	14	8	2.09	3.84	0.00139	0.0263
tRNA aminoacylation (GO:0043039)	23	13	3.43	3.8	5.72e-05	0.0018
purine nucleoside triphosphate metabolic process (GO:0009144)	16	9	2.38	3.78	0.000794	0.0175
response to heat (GO:0009408)	16	9	2.38	3.78	0.000794	0.0173
tricarboxylic acid cycle (GO:0006099)	25	14	3.72	3.76	3.32e-05	0.00112
cellular aldehyde metabolic process (GO:0006081)	22	12	3.28	3.66	0.000151	0.0042
alpha-amino acid catabolic process (GO:1901606)	26	14	3.87	3.62	5.02e-05	0.00162
IMP biosynthetic process (GO:0006188)	15	8	2.23	3.58	0.00212	0.0373
protein catabolic process (GO:0030163)	15	8	2.23	3.58	0.00212	0.037
IMP metabolic process (GO:0046040)	17	9	2.53	3.55	0.0012	0.0235
purine ribonucleoside monophosphate biosynthetic process (GO:0009168)	23	12	3.43	3.5	0.000225	0.00612
purine nucleoside monophosphate biosynthetic process (GO:0009127)	23	12	3.43	3.5	0.000225	0.00605
purine ribonucleoside monophosphate metabolic process (GO:0009167)	24	12	3.57	3.36	0.000329	0.00805
purine nucleoside monophosphate metabolic process (GO:0009126)	24	12	3.57	3.36	0.000329	0.00796
amino acid activation (GO:0043038)	27	13	4.02	3.23	0.00027	0.00707
aerobic respiration (GO:0009060)	40	19	5.96	3.19	1.39e-05	0.000538
nucleoside triphosphate biosynthetic process (GO:0009142)	19	9	2.83	3.18	0.00253	0.0413
pyruvate metabolic process (GO:0006090)	31	14	4.62	3.03	0.000302	0.00764
nucleoside triphosphate metabolic process (GO:0009141)	25	11	3.72	2.95	0.00158	0.0293
organonitrogen compound catabolic process (GO:1901565)	80	35	11.91	2.94	2.82e-08	2.95e-06
branched-chain amino acid metabolic process (GO:0009081)	23	10	3.43	2.92	0.00276	0.044
cellular respiration (GO:0045333)	49	21	7.3	2.88	2.26e-05	0.0008
ribonucleoside monophosphate biosynthetic process (GO:0009156)	33	14	4.91	2.85	0.000555	0.0127
response to oxidative stress (GO:0006979)	37	15	5.51	2.72	0.000568	0.0129
purine ribonucleotide biosynthetic process (GO:0009152)	57	23	8.49	2.71	2.37e-05	0.000813
ribonucleoside monophosphate metabolic process (GO:0009161)	35	14	5.21	2.69	0.00097	0.0194
pyridine-containing compound metabolic process (GO:0072524)	30	12	4.47	2.69	0.00217	0.0376
organic acid catabolic process (GO:0016054)	88	35	13.11	2.67	2.64e-07	2.15e-05
purine nucleotide biosynthetic process (GO:0006164)	68	27	10.13	2.67	6.32e-06	0.000296
DNA-templated transcription (GO:0006351)	33	13	4.91	2.65	0.00166	0.0301
purine nucleotide metabolic process (GO:0006163)	97	38	14.45	2.63	1.17e-07	1.08e-05
purine ribonucleotide metabolic process (GO:0009150)	70	27	10.43	2.59	1.05e-05	0.000444
carboxylic acid catabolic process (GO:0046395)	83	32	12.36	2.59	1.64e-06	9.77e-05
energy derivation by oxidation of organic compounds (GO:0015980)	60	23	8.94	2.57	5.11e-05	0.00163
purine-containing compound biosynthetic process (GO:0072522)	71	27	10.57	2.55	1.34e-05	0.000528
nucleoside monophosphate biosynthetic process (GO:0009124)	37	14	5.51	2.54	0.00162	0.0297
ribose phosphate biosynthetic process (GO:0046390)	69	26	10.28	2.53	2.25e-05	0.000812
ribose phosphate metabolic process (GO:0019693)	86	32	12.81	2.5	3.39e-06	0.000173
purine-containing compound metabolic process (GO:0072521)	105	39	15.64	2.49	3.02e-07	2.37e-05
generation of precursor metabolites and energy (GO:0006091)	89	33	13.26	2.49	2.57e-06	0.000134
ribonucleotide biosynthetic process (GO:0009260)	68	25	10.13	2.47	4.75e-05	0.00156
nucleoside monophosphate metabolic process (GO:0009123)	41	15	6.11	2.46	0.00155	0.029
fatty acid biosynthetic process (GO:0006633)	85	31	12.66	2.45	7.11e-06	0.000326
ribonucleotide metabolic process (GO:0009259)	83	30	12.36	2.43	1.18e-05	0.00048
Actinobacterium-type cell wall biogenesis (GO:0071766)	54	19	8.04	2.36	0.000627	0.0141
monocarboxylic acid metabolic process (GO:0032787)	214	75	31.87	2.35	1.05e-11	1.36e-09
carboxylic acid metabolic process (GO:0019752)	408	142	60.77	2.34	7.61e-22	2.39e-19
amino acid metabolic process (GO:0006520)	184	64	27.4	2.34	5.39e-10	6.24e-08
dicarboxylic acid metabolic process (GO:0043648)	49	17	7.3	2.33	0.00137	0.0262
cellular response to chemical stimulus (GO:0070887)	64	22	9.53	2.31	0.000331	0.00792
organic acid metabolic process (GO:0006082)	428	147	63.74	2.31	3.93e-22	1.73e-19
oxoacid metabolic process (GO:0043436)	423	145	63	2.3	9.94e-22	2.73e-19
response to oxygen-containing compound (GO:1901700)	47	16	7	2.29	0.00225	0.0373
monocarboxylic acid biosynthetic process (GO:0072330)	98	33	14.6	2.26	1.79e-05	0.000669
response to hypoxia (GO:0001666)	57	19	8.49	2.24	0.00117	0.0229
response to abiotic stimulus (GO:0009628)	96	31	14.3	2.17	6.84e-05	0.00209
nucleotide biosynthetic process (GO:0009165)	100	32	14.89	2.15	6.19e-05	0.00192
nucleoside phosphate biosynthetic process (GO:1901293)	101	32	15.04	2.13	7.43e-05	0.00224
response to decreased oxygen levels (GO:0036293)	60	19	8.94	2.13	0.00207	0.0367
fatty acid metabolic process (GO:0006631)	149	47	22.19	2.12	1.78e-06	0.000103
nucleotide metabolic process (GO:0009117)	137	43	20.4	2.11	5.57e-06	0.000267
nucleobase-containing compound biosynthetic process (GO:0034654)	167	52	24.87	2.09	7.17e-07	5.09e-05
alpha-amino acid metabolic process (GO:1901605)	135	42	20.11	2.09	8.83e-06	0.000388
cellular component assembly (GO:0022607)	74	23	11.02	2.09	0.000947	0.0193
nucleoside phosphate metabolic process (GO:0006753)	139	43	20.7	2.08	7.9e-06	0.000355
response to oxygen levels (GO:0070482)	62	19	9.23	2.06	0.00295	0.0466
nucleobase-containing small molecule metabolic process (GO:0055086)	169	51	25.17	2.03	2.23e-06	0.000123
small molecule metabolic process (GO:0044281)	681	205	101.43	2.02	9.82e-25	7.2e-22
sulfur compound metabolic process (GO:0006790)	100	30	14.89	2.01	0.000307	0.00768
translation (GO:0006412)	100	30	14.89	2.01	0.000307	0.0076
cellular catabolic process (GO:0044248)	161	47	23.98	1.96	1.3e-05	0.000521
aromatic compound biosynthetic process (GO:0019438)	258	75	38.43	1.95	3.41e-08	3.41e-06
peptidoglycan-based cell wall biogenesis (GO:0009273)	87	25	12.96	1.93	0.00169	0.0305
small molecule catabolic process (GO:0044282)	136	39	20.26	1.93	0.000103	0.00302
cellular nitrogen compound biosynthetic process (GO:0044271)	373	105	55.55	1.89	2.17e-10	2.66e-08
small molecule biosynthetic process (GO:0044283)	295	83	43.94	1.89	2.39e-08	2.62e-06
carboxylic acid biosynthetic process (GO:0046394)	224	63	33.36	1.89	1.4e-06	9.63e-05
organic acid biosynthetic process (GO:0016053)	224	63	33.36	1.89	1.4e-06	9.34e-05
heterocycle biosynthetic process (GO:0018130)	272	76	40.51	1.88	1.32e-07	1.16e-05
carbohydrate metabolic process (GO:0005975)	147	41	21.89	1.87	0.000123	0.00347
cell wall biogenesis (GO:0042546)	90	25	13.4	1.87	0.00262	0.0421
organophosphate metabolic process (GO:0019637)	235	65	35	1.86	1.63e-06	9.99e-05
organophosphate biosynthetic process (GO:0090407)	183	50	27.26	1.83	3.76e-05	0.00125
cellular biosynthetic process (GO:0044249)	671	181	99.94	1.81	1.89e-16	3.47e-14
amide metabolic process (GO:0043603)	171	46	25.47	1.81	0.00011	0.00317
organonitrogen compound metabolic process (GO:1901564)	654	175	97.4	1.8	1.65e-15	2.8e-13
organic substance catabolic process (GO:1901575)	266	71	39.62	1.79	1.82e-06	0.000103
peptide metabolic process (GO:0006518)	120	32	17.87	1.79	0.00137	0.0264
phosphorus metabolic process (GO:0006793)	319	85	47.51	1.79	1.64e-07	1.39e-05
phosphate-containing compound metabolic process (GO:0006796)	309	82	46.02	1.78	3.3e-07	2.5e-05
peptide biosynthetic process (GO:0043043)	117	31	17.43	1.78	0.00178	0.0318
organic cyclic compound biosynthetic process (GO:1901362)	306	81	45.57	1.78	4.34e-07	3.18e-05
macromolecule biosynthetic process (GO:0009059)	242	63	36.04	1.75	1.55e-05	0.000589
catabolic process (GO:0009056)	273	71	40.66	1.75	4.43e-06	0.000217
cellular lipid metabolic process (GO:0044255)	258	67	38.43	1.74	8.84e-06	0.000381
protein metabolic process (GO:0019538)	259	66	38.57	1.71	1.86e-05	0.000681
cellular component biogenesis (GO:0044085)	158	40	23.53	1.7	0.000966	0.0195
biosynthetic process (GO:0009058)	784	197	116.77	1.69	6.7e-15	1.05e-12
response to chemical (GO:0042221)	208	52	30.98	1.68	0.000234	0.0062
amide biosynthetic process (GO:0043604)	140	35	20.85	1.68	0.0024	0.0395
organic substance biosynthetic process (GO:1901576)	769	191	114.53	1.67	6.85e-14	1e-11
cellular metabolic process (GO:0044237)	1272	315	189.45	1.66	1.72e-26	3.79e-23
lipid biosynthetic process (GO:0008610)	210	52	31.28	1.66	0.000292	0.00748
organonitrogen compound biosynthetic process (GO:1901566)	445	110	66.28	1.66	8.71e-08	8.33e-06
carbohydrate derivative biosynthetic process (GO:1901137)	187	46	27.85	1.65	0.000744	0.0165
carbohydrate derivative metabolic process (GO:1901135)	257	63	38.28	1.65	8.77e-05	0.00261
primary metabolic process (GO:0044238)	1291	301	192.28	1.57	2.37e-20	4.74e-18
response to stress (GO:0006950)	226	52	33.66	1.54	0.00147	0.0277
metabolic process (GO:0008152)	1578	361	235.02	1.54	1.75e-25	1.92e-22
organic substance metabolic process (GO:0071704)	1449	331	215.81	1.53	6.39e-22	2.34e-19
cellular process (GO:0009987)	1632	366	243.06	1.51	2.8e-24	1.54e-21
nitrogen compound metabolic process (GO:0006807)	1006	225	149.83	1.5	7.24e-12	9.95e-10
cellular aromatic compound metabolic process (GO:0006725)	602	133	89.66	1.48	1.62e-06	0.000102
lipid metabolic process (GO:0006629)	358	78	53.32	1.46	0.000502	0.0119
heterocycle metabolic process (GO:0046483)	611	133	91	1.46	3.51e-06	0.000175
cellular nitrogen compound metabolic process (GO:0034641)	681	146	101.43	1.44	2.28e-06	0.000122
nucleobase-containing compound metabolic process (GO:0006139)	494	105	73.57	1.43	0.000122	0.00348
organic cyclic compound metabolic process (GO:1901360)	696	145	103.66	1.4	1.17e-05	0.000484
response to stimulus (GO:0050896)	582	118	86.68	1.36	0.000289	0.00748
biological_process (GO:0008150)	2259	446	336.45	1.33	7.73e-21	1.89e-18
macromolecule metabolic process (GO:0043170)	651	126	96.96	1.3	0.00107	0.0213

## Sheet: 5b
Supplementary Dataset 5b: GO enrichment analysis of the Mtb proteome upon CRISPRi silencing of Rv3706c (molecular function) at pH5.4
GO term	Reference list	Search list	Expected	Fold enrichment	P value	FDR
transketolase or transaldolase activity (GO:0016744)	11	8	1.64	4.88	0.000295	0.014
enzyme binding (GO:0019899)	23	16	3.43	4.67	6.15e-07	4.36e-05
zymogen binding (GO:0035375)	15	10	2.23	4.48	0.000109	0.00562
aminoacyl-tRNA ligase activity (GO:0004812)	20	13	2.98	4.36	1.39e-05	0.000908
ligase activity, forming carbon-oxygen bonds (GO:0016875)	21	13	3.13	4.16	2.29e-05	0.00144
oxidoreductase activity, acting on the aldehyde or oxo group of donors (GO:0016903)	27	12	4.02	2.98	0.000911	0.0408
hydro-lyase activity (GO:0016836)	51	20	7.6	2.63	0.000115	0.00576
ligase activity, forming carbon-nitrogen bonds (GO:0016879)	50	19	7.45	2.55	0.000249	0.0121
ligase activity (GO:0016874)	138	51	20.55	2.48	5.05e-09	5.73e-07
carbon-oxygen lyase activity (GO:0016835)	63	23	9.38	2.45	0.000104	0.00555
catalytic activity, acting on a tRNA (GO:0140101)	44	16	6.55	2.44	0.00117	0.0511
manganese ion binding (GO:0030145)	44	16	6.55	2.44	0.00117	0.0498
zinc ion binding (GO:0008270)	85	29	12.66	2.29	4.56e-05	0.00259
protein binding (GO:0005515)	340	109	50.64	2.15	3.15e-14	8.94e-12
vitamin binding (GO:0019842)	80	24	11.91	2.01	0.00119	0.0493
transition metal ion binding (GO:0046914)	190	53	28.3	1.87	1.26e-05	0.000856
magnesium ion binding (GO:0000287)	180	49	26.81	1.83	4.92e-05	0.0027
lyase activity (GO:0016829)	156	41	23.23	1.76	0.000409	0.0188
adenyl nucleotide binding (GO:0030554)	428	112	63.74	1.76	3.08e-09	4.37e-07
ATP binding (GO:0005524)	353	91	52.57	1.73	2.4e-07	1.94e-05
purine nucleotide binding (GO:0017076)	458	118	68.21	1.73	2.55e-09	3.94e-07
ribonucleotide binding (GO:0032553)	407	104	60.62	1.72	4.26e-08	4.03e-06
anion binding (GO:0043168)	598	152	89.06	1.71	1.42e-11	3.01e-09
adenyl ribonucleotide binding (GO:0032559)	362	92	53.91	1.71	3.78e-07	2.79e-05
purine ribonucleoside triphosphate binding (GO:0035639)	382	97	56.89	1.7	1.78e-07	1.51e-05
small molecule binding (GO:0036094)	669	168	99.64	1.69	1.94e-12	4.71e-10
purine ribonucleotide binding (GO:0032555)	391	98	58.23	1.68	2.75e-07	2.13e-05
nucleotide binding (GO:0000166)	567	142	84.45	1.68	2.41e-10	4.55e-08
nucleoside phosphate binding (GO:1901265)	567	142	84.45	1.68	2.41e-10	4.1e-08
carbohydrate derivative binding (GO:0097367)	426	106	63.45	1.67	1.15e-07	1.03e-05
cation binding (GO:0043169)	590	142	87.87	1.62	3.4e-09	4.45e-07
metal ion binding (GO:0046872)	587	141	87.43	1.61	4.48e-09	5.45e-07
ion binding (GO:0043167)	1036	244	154.3	1.58	8.91e-16	3.03e-13
oxidoreductase activity (GO:0016491)	473	104	70.45	1.48	3.57e-05	0.00217
binding (GO:0005488)	1593	341	237.26	1.44	7.42e-18	3.16e-15
catalytic activity (GO:0003824)	1971	415	293.55	1.41	4.97e-24	8.45e-21
heterocyclic compound binding (GO:1901363)	1067	223	158.91	1.4	6.19e-09	6.58e-07
organic cyclic compound binding (GO:0097159)	1067	223	158.91	1.4	6.19e-09	6.2e-07
transferase activity (GO:0016740)	614	128	91.45	1.4	4.39e-05	0.00257

## Sheet: 5c
Supplementary Dataset 5c: GO enrichment analysis of the Mtb proteome upon CRISPRi silencing of Rv3706c (cellular component) at pH5.4
GO term	Reference list	Search list	Expected	Fold enrichment	P value	FDR
pyruvate dehydrogenase complex (GO:0045254)	4	4	0.6	6.71	0.00325	0.039
transferase complex, transferring phosphorus-containing groups (GO:0061695)	13	8	1.94	4.13	0.00087	0.0117
transferase complex (GO:1990234)	21	12	3.13	3.84	9.86e-05	0.00142
catalytic complex (GO:1902494)	117	44	17.43	2.53	3.66e-08	6.09e-07
protein-containing complex (GO:0032991)	244	72	36.34	1.98	3.71e-08	5.72e-07
cytosol (GO:0005829)	625	184	93.09	1.98	9.89e-21	2.37e-19
peptidoglycan-based cell wall (GO:0009274)	665	189	99.04	1.91	1.08e-19	2.33e-18
cell wall (GO:0005618)	668	189	99.49	1.9	1.76e-19	3.46e-18
intracellular anatomical structure (GO:0005622)	951	269	141.64	1.9	3e-30	2.16e-28
cytoplasm (GO:0005737)	918	259	136.72	1.89	1.43e-28	7.74e-27
external encapsulating structure (GO:0030312)	676	189	100.68	1.88	6.35e-19	1.14e-17
plasma membrane (GO:0005886)	1544	369	229.96	1.6	1.03e-30	1.11e-28
cell periphery (GO:0071944)	1743	399	259.6	1.54	9.84e-31	2.13e-28
membrane (GO:0016020)	1802	385	268.38	1.43	5.49e-22	1.48e-20
extracellular region (GO:0005576)	403	82	60.02	1.37	0.00251	0.0319
cellular anatomical entity (GO:0110165)	2470	480	367.87	1.3	2.28e-23	9.84e-22

## Sheet: 5d
Supplementary Dataset 5d: GO enrichment analysis of the Mtb proteome upon CRISPRi silencing of Rv3705A (biological process) at pH5.4
GO term	Reference list	Search list	Expected	Fold enrichment	P value	FDR
tRNA aminoacylation for protein translation (GO:0006418)	21	13	3.2	4.06	2.9e-05	0.00206
mycolic acid biosynthetic process (GO:0071768)	13	8	1.98	4.04	0.00101	0.0419
mycolic acid metabolic process (GO:0071767)	13	8	1.98	4.04	0.00101	0.0411
tRNA aminoacylation (GO:0043039)	23	13	3.51	3.71	7.21e-05	0.00441
amino acid activation (GO:0043038)	27	13	4.12	3.16	0.000336	0.0164
tricarboxylic acid cycle (GO:0006099)	25	12	3.81	3.15	0.000576	0.0259
serine family amino acid metabolic process (GO:0009069)	30	14	4.57	3.06	0.000275	0.0141
translation (GO:0006412)	100	46	15.24	3.02	7.66e-11	1.3e-08
amino acid catabolic process (GO:0009063)	31	14	4.73	2.96	0.00038	0.0182
aerobic respiration (GO:0009060)	40	18	6.1	2.95	6.21e-05	0.00414
cellular respiration (GO:0045333)	49	20	7.47	2.68	9.26e-05	0.00536
peptide biosynthetic process (GO:0043043)	117	46	17.84	2.58	9.67e-09	1.12e-06
peptide metabolic process (GO:0006518)	120	47	18.29	2.57	7.45e-09	9.11e-07
organonitrogen compound catabolic process (GO:1901565)	80	30	12.2	2.46	9.2e-06	0.000723
organic acid catabolic process (GO:0016054)	88	31	13.41	2.31	2.15e-05	0.00158
amide biosynthetic process (GO:0043604)	140	49	21.34	2.3	1.08e-07	1.03e-05
energy derivation by oxidation of organic compounds (GO:0015980)	60	21	9.15	2.3	0.00048	0.0225
carboxylic acid catabolic process (GO:0046395)	83	29	12.65	2.29	4.54e-05	0.00312
tRNA metabolic process (GO:0006399)	55	19	8.38	2.27	0.00102	0.0406
generation of precursor metabolites and energy (GO:0006091)	89	30	13.57	2.21	6.37e-05	0.00412
gene expression (GO:0010467)	176	59	26.83	2.2	2.28e-08	2.51e-06
amide metabolic process (GO:0043603)	171	57	26.07	2.19	4.83e-08	4.83e-06
macromolecule biosynthetic process (GO:0009059)	242	76	36.89	2.06	2.99e-09	4.12e-07
sulfur compound metabolic process (GO:0006790)	100	31	15.24	2.03	0.00021	0.011
monocarboxylic acid metabolic process (GO:0032787)	214	64	32.62	1.96	3.27e-07	2.87e-05
purine nucleotide metabolic process (GO:0006163)	97	29	14.79	1.96	0.000586	0.0258
protein metabolic process (GO:0019538)	259	77	39.48	1.95	2.33e-08	2.44e-06
carboxylic acid metabolic process (GO:0019752)	408	120	62.2	1.93	2.24e-12	5.48e-10
organic acid metabolic process (GO:0006082)	428	125	65.24	1.92	1.1e-12	3.03e-10
oxoacid metabolic process (GO:0043436)	423	123	64.48	1.91	2.35e-12	5.18e-10
fatty acid metabolic process (GO:0006631)	149	43	22.71	1.89	6.71e-05	0.00422
amino acid metabolic process (GO:0006520)	184	53	28.05	1.89	1e-05	0.000762
purine-containing compound metabolic process (GO:0072521)	105	30	16.01	1.87	0.000965	0.0408
cellular catabolic process (GO:0044248)	161	45	24.54	1.83	9.41e-05	0.00531
small molecule catabolic process (GO:0044282)	136	36	20.73	1.74	0.0012	0.0471
small molecule metabolic process (GO:0044281)	681	173	103.81	1.67	2.42e-12	4.83e-10
organonitrogen compound metabolic process (GO:1901564)	654	165	99.7	1.66	1.72e-11	3.15e-09
organonitrogen compound biosynthetic process (GO:1901566)	445	111	67.84	1.64	1.61e-07	1.48e-05
cellular nitrogen compound biosynthetic process (GO:0044271)	373	93	56.86	1.64	2.01e-06	0.000164
organic substance catabolic process (GO:1901575)	266	66	40.55	1.63	8.27e-05	0.00492
cellular lipid metabolic process (GO:0044255)	258	63	39.33	1.6	0.000186	0.00998
cellular biosynthetic process (GO:0044249)	671	163	102.29	1.59	4.34e-10	6.37e-08
catabolic process (GO:0009056)	273	66	41.62	1.59	0.000172	0.00944
biosynthetic process (GO:0009058)	784	184	119.51	1.54	3.1e-10	4.87e-08
cellular metabolic process (GO:0044237)	1272	294	193.9	1.52	2.59e-17	5.69e-14
small molecule biosynthetic process (GO:0044283)	295	68	44.97	1.51	0.000504	0.0231
organic substance biosynthetic process (GO:1901576)	769	177	117.23	1.51	3.63e-09	4.7e-07
primary metabolic process (GO:0044238)	1291	284	196.8	1.44	1.44e-13	5.26e-11
metabolic process (GO:0008152)	1578	342	240.55	1.42	7.91e-17	8.7e-14
organic substance metabolic process (GO:0071704)	1449	309	220.89	1.4	2.27e-13	7.12e-11
cellular process (GO:0009987)	1632	348	248.78	1.4	4.19e-16	1.84e-13
nitrogen compound metabolic process (GO:0006807)	1006	207	153.36	1.35	7.62e-07	6.45e-05
cellular nitrogen compound metabolic process (GO:0034641)	681	137	103.81	1.32	0.000331	0.0166
macromolecule metabolic process (GO:0043170)	651	130	99.24	1.31	0.000659	0.0284

## Sheet: 5e
Supplementary Dataset 5e: GO enrichment analysis of the Mtb proteome upon CRISPRi silencing of Rv3705A (molecular function) at pH5.4
GO term	Reference list	Search list	Expected	Fold enrichment	P value	FDR
aminoacyl-tRNA ligase activity (GO:0004812)	20	12	3.05	3.94	7.8e-05	0.00443
ligase activity, forming carbon-oxygen bonds (GO:0016875)	21	12	3.2	3.75	0.000122	0.00671
enzyme binding (GO:0019899)	23	13	3.51	3.71	7.21e-05	0.00423
rRNA binding (GO:0019843)	42	22	6.4	3.44	9.18e-07	0.000112
oxidoreductase activity, acting on the aldehyde or oxo group of donors (GO:0016903)	27	13	4.12	3.16	0.000336	0.0179
structural constituent of ribosome (GO:0003735)	58	26	8.84	2.94	1.7e-06	0.000192
structural molecule activity (GO:0005198)	60	26	9.15	2.84	3.09e-06	0.00031
catalytic activity, acting on a tRNA (GO:0140101)	44	17	6.71	2.53	0.000558	0.0288
RNA binding (GO:0003723)	107	40	16.31	2.45	3.28e-07	4.65e-05
ligase activity (GO:0016874)	138	42	21.04	2	2.52e-05	0.00179
anion binding (GO:0043168)	598	148	91.16	1.62	1.1e-09	2.35e-07
nucleotide binding (GO:0000166)	567	139	86.43	1.61	7.8e-09	1.33e-06
nucleoside phosphate binding (GO:1901265)	567	139	86.43	1.61	7.8e-09	1.21e-06
protein binding (GO:0005515)	340	83	51.83	1.6	1.66e-05	0.00123
purine nucleotide binding (GO:0017076)	458	111	69.82	1.59	6.6e-07	8.64e-05
purine ribonucleoside triphosphate binding (GO:0035639)	382	92	58.23	1.58	9.16e-06	0.000779
small molecule binding (GO:0036094)	669	161	101.98	1.58	1.16e-09	2.19e-07
adenyl nucleotide binding (GO:0030554)	428	103	65.24	1.58	2.49e-06	0.000265
purine ribonucleotide binding (GO:0032555)	391	94	59.6	1.58	7.73e-06	0.000692
ribonucleotide binding (GO:0032553)	407	97	62.04	1.56	7.68e-06	0.000726
ATP binding (GO:0005524)	353	84	53.81	1.56	3.61e-05	0.00236
adenyl ribonucleotide binding (GO:0032559)	362	86	55.18	1.56	3.05e-05	0.00208
carbohydrate derivative binding (GO:0097367)	426	100	64.94	1.54	1.01e-05	0.000819
oxidoreductase activity (GO:0016491)	473	108	72.1	1.5	1.38e-05	0.00106
heterocyclic compound binding (GO:1901363)	1067	239	162.65	1.47	1.18e-11	4.02e-09
organic cyclic compound binding (GO:0097159)	1067	239	162.65	1.47	1.18e-11	3.35e-09
ion binding (GO:0043167)	1036	229	157.93	1.45	1.71e-10	4.16e-08
cation binding (GO:0043169)	590	126	89.94	1.4	5.12e-05	0.00323
metal ion binding (GO:0046872)	587	125	89.48	1.4	6.27e-05	0.00381
binding (GO:0005488)	1593	335	242.84	1.38	3.46e-14	1.47e-11
catalytic activity (GO:0003824)	1971	393	300.46	1.31	3.02e-14	1.71e-11

## Sheet: 5f
Supplementary Dataset 5f: GO enrichment analysis of the Mtb proteome upon CRISPRi silencing of Rv3705A (cellular component) at pH5.4
GO term	Reference list	Search list	Expected	Fold enrichment	P value	FDR
small ribosomal subunit (GO:0015935)	22	11	3.35	3.28	0.000695	0.00682
cytosolic large ribosomal subunit (GO:0022625)	26	12	3.96	3.03	0.000806	0.00757
ribosomal subunit (GO:0044391)	50	23	7.62	3.02	4.41e-06	5.29e-05
cytosolic ribosome (GO:0022626)	40	18	6.1	2.95	6.21e-05	0.000639
ribonucleoprotein complex (GO:1990904)	63	28	9.6	2.92	8.03e-07	1.24e-05
transferase complex (GO:1990234)	21	9	3.2	2.81	0.00559	0.0464
large ribosomal subunit (GO:0015934)	28	12	4.27	2.81	0.0015	0.0129
ribosome (GO:0005840)	64	27	9.76	2.77	3.26e-06	4.14e-05
intracellular non-membrane-bounded organelle (GO:0043232)	81	32	12.35	2.59	1.62e-06	2.33e-05
non-membrane-bounded organelle (GO:0043228)	81	32	12.35	2.59	1.62e-06	2.18e-05
intracellular organelle (GO:0043229)	92	33	14.02	2.35	8.19e-06	9.31e-05
organelle (GO:0043226)	97	34	14.79	2.3	9.61e-06	0.000104
protein-containing complex (GO:0032991)	244	77	37.2	2.07	1.89e-09	3.14e-08
cytosol (GO:0005829)	625	172	95.28	1.81	2.51e-15	6.77e-14
catalytic complex (GO:1902494)	117	32	17.84	1.79	0.00133	0.012
cytoplasm (GO:0005737)	918	240	139.94	1.72	1.02e-19	5.51e-18
intracellular anatomical structure (GO:0005622)	951	246	144.97	1.7	9.94e-20	2.15e-17
peptidoglycan-based cell wall (GO:0009274)	665	171	101.37	1.69	1.24e-12	2.68e-11
cell wall (GO:0005618)	668	171	101.83	1.68	1.82e-12	3.57e-11
external encapsulating structure (GO:0030312)	676	171	103.05	1.66	4.92e-12	8.85e-11
plasma membrane (GO:0005886)	1544	346	235.37	1.47	1e-19	7.23e-18
cell periphery (GO:0071944)	1743	377	265.7	1.42	9.97e-20	1.08e-17
membrane (GO:0016020)	1802	370	274.7	1.35	6.57e-15	1.58e-13
cellular anatomical entity (GO:0110165)	2470	478	376.53	1.27	8.76e-19	3.79e-17

## Sheet: 5g
Supplementary Dataset 5g: GO enrichment analysis of all significant differentially abundant proteins shared upon CRISPRi silencing of Rv3706c or Rv3705A in Mtb (biological process) at pH5.4
GO term	Reference list	Search list	Expected	Fold enrichment	P value	FDR
protein refolding (GO:0042026)	6	5	0.88	5.66	0.00214	0.0373
cellular response to superoxide (GO:0071451)	6	5	0.88	5.66	0.00214	0.037
cellular response to oxygen radical (GO:0071450)	6	5	0.88	5.66	0.00214	0.0367
response to oxygen radical (GO:0000305)	6	5	0.88	5.66	0.00214	0.0364
response to superoxide (GO:0000303)	6	5	0.88	5.66	0.00214	0.0362
short-chain fatty acid metabolic process (GO:0046459)	10	7	1.47	4.76	0.000812	0.0167
tricarboxylic acid metabolic process (GO:0072350)	9	6	1.32	4.53	0.00241	0.0398
ribonucleoside triphosphate metabolic process (GO:0009199)	16	10	2.35	4.25	0.000166	0.00462
tRNA aminoacylation for protein translation (GO:0006418)	21	13	3.09	4.21	2.03e-05	0.000769
purine nucleoside triphosphate biosynthetic process (GO:0009145)	13	8	1.91	4.18	0.000807	0.0176
mycolic acid biosynthetic process (GO:0071768)	13	8	1.91	4.18	0.000807	0.0174
mycolic acid metabolic process (GO:0071767)	13	8	1.91	4.18	0.000807	0.0172
purine ribonucleoside triphosphate biosynthetic process (GO:0009206)	13	8	1.91	4.18	0.000807	0.0171
purine ribonucleoside triphosphate metabolic process (GO:0009205)	13	8	1.91	4.18	0.000807	0.0169
cellular response to oxygen-containing compound (GO:1901701)	15	9	2.21	4.08	0.000465	0.0114
ribonucleoside triphosphate biosynthetic process (GO:0009201)	15	9	2.21	4.08	0.000465	0.0112
amino acid catabolic process (GO:0009063)	31	18	4.56	3.95	1.35e-06	8.75e-05
glycolytic process (GO:0006096)	14	8	2.06	3.88	0.00129	0.0251
tRNA aminoacylation (GO:0043039)	23	13	3.39	3.84	5.08e-05	0.00157
purine nucleoside triphosphate metabolic process (GO:0009144)	16	9	2.35	3.82	0.000731	0.0162
tricarboxylic acid cycle (GO:0006099)	25	14	3.68	3.8	2.92e-05	0.000973
cellular aldehyde metabolic process (GO:0006081)	22	12	3.24	3.71	0.000135	0.00392
alpha-amino acid catabolic process (GO:1901606)	26	14	3.83	3.66	4.43e-05	0.00141
IMP biosynthetic process (GO:0006188)	15	8	2.21	3.62	0.00197	0.0358
protein catabolic process (GO:0030163)	15	8	2.21	3.62	0.00197	0.0355
IMP metabolic process (GO:0046040)	17	9	2.5	3.6	0.00111	0.0224
purine ribonucleoside monophosphate biosynthetic process (GO:0009168)	23	12	3.39	3.54	0.000203	0.00557
purine nucleoside monophosphate biosynthetic process (GO:0009127)	23	12	3.39	3.54	0.000203	0.0055
purine ribonucleoside monophosphate metabolic process (GO:0009167)	24	12	3.53	3.4	0.000296	0.00749
purine nucleoside monophosphate metabolic process (GO:0009126)	24	12	3.53	3.4	0.000296	0.00741
response to heat (GO:0009408)	16	8	2.35	3.4	0.00291	0.0468
amino acid activation (GO:0043038)	27	13	3.97	3.27	0.000241	0.0064
aerobic respiration (GO:0009060)	40	19	5.89	3.23	1.18e-05	0.000501
nucleoside triphosphate biosynthetic process (GO:0009142)	19	9	2.8	3.22	0.00234	0.0391
pyruvate metabolic process (GO:0006090)	31	14	4.56	3.07	0.000269	0.00695
nucleoside triphosphate metabolic process (GO:0009141)	25	11	3.68	2.99	0.00144	0.0274
organonitrogen compound catabolic process (GO:1901565)	80	35	11.77	2.97	2.11e-08	2.21e-06
branched-chain amino acid metabolic process (GO:0009081)	23	10	3.39	2.95	0.00254	0.0414
cellular respiration (GO:0045333)	49	21	7.21	2.91	1.9e-05	0.000746
ribonucleoside monophosphate biosynthetic process (GO:0009156)	33	14	4.86	2.88	0.000495	0.0118
response to oxidative stress (GO:0006979)	37	15	5.45	2.75	0.000503	0.0119
purine ribonucleotide biosynthetic process (GO:0009152)	57	23	8.39	2.74	1.97e-05	0.00076
ribonucleoside monophosphate metabolic process (GO:0009161)	35	14	5.15	2.72	0.000867	0.0177
pyridine-containing compound metabolic process (GO:0072524)	30	12	4.42	2.72	0.00197	0.0353
purine nucleotide biosynthetic process (GO:0006164)	68	27	10.01	2.7	5.1e-06	0.000261
organic acid catabolic process (GO:0016054)	88	34	12.95	2.63	5.7e-07	4.32e-05
energy derivation by oxidation of organic compounds (GO:0015980)	60	23	8.83	2.6	4.28e-05	0.00138
purine nucleotide metabolic process (GO:0006163)	97	37	14.28	2.59	2.45e-07	2.07e-05
purine-containing compound biosynthetic process (GO:0072522)	71	27	10.45	2.58	1.09e-05	0.00048
nucleoside monophosphate biosynthetic process (GO:0009124)	37	14	5.45	2.57	0.00145	0.0273
ribose phosphate biosynthetic process (GO:0046390)	69	26	10.16	2.56	1.84e-05	0.000738
carboxylic acid catabolic process (GO:0046395)	83	31	12.22	2.54	3.53e-06	0.000194
purine ribonucleotide metabolic process (GO:0009150)	70	26	10.3	2.52	2.34e-05	0.000831
generation of precursor metabolites and energy (GO:0006091)	89	33	13.1	2.52	2e-06	0.000126
ribonucleotide biosynthetic process (GO:0009260)	68	25	10.01	2.5	3.93e-05	0.00129
nucleoside monophosphate metabolic process (GO:0009123)	41	15	6.03	2.49	0.00139	0.0267
fatty acid biosynthetic process (GO:0006633)	85	31	12.51	2.48	5.63e-06	0.000275
purine-containing compound metabolic process (GO:0072521)	105	38	15.45	2.46	5.98e-07	4.39e-05
ribose phosphate metabolic process (GO:0019693)	86	31	12.66	2.45	7.06e-06	0.000331
Actinobacterium-type cell wall biogenesis (GO:0071766)	54	19	7.95	2.39	0.000545	0.0127
ribonucleotide metabolic process (GO:0009259)	83	29	12.22	2.37	2.43e-05	0.000836
amino acid metabolic process (GO:0006520)	184	64	27.08	2.36	3.34e-10	3.86e-08
dicarboxylic acid metabolic process (GO:0043648)	49	17	7.21	2.36	0.00121	0.0238
monocarboxylic acid metabolic process (GO:0032787)	214	74	31.5	2.35	1.55e-11	2.13e-09
carboxylic acid metabolic process (GO:0019752)	408	141	60.05	2.35	6.6e-22	2.9e-19
response to oxygen-containing compound (GO:1901700)	47	16	6.92	2.31	0.00201	0.0353
organic acid metabolic process (GO:0006082)	428	145	62.99	2.3	8.98e-22	3.29e-19
oxoacid metabolic process (GO:0043436)	423	143	62.26	2.3	2.3e-21	7.22e-19
monocarboxylic acid biosynthetic process (GO:0072330)	98	33	14.42	2.29	1.42e-05	0.000577
cellular response to chemical stimulus (GO:0070887)	64	21	9.42	2.23	0.000692	0.0155
nucleotide biosynthetic process (GO:0009165)	100	32	14.72	2.17	4.97e-05	0.00156
nucleoside phosphate biosynthetic process (GO:1901293)	101	32	14.87	2.15	5.97e-05	0.00182
response to hypoxia (GO:0001666)	57	18	8.39	2.15	0.00243	0.0399
response to abiotic stimulus (GO:0009628)	96	30	14.13	2.12	0.000127	0.00374
alpha-amino acid metabolic process (GO:1901605)	135	42	19.87	2.11	6.64e-06	0.000318
cellular component assembly (GO:0022607)	74	23	10.89	2.11	0.000811	0.0168
fatty acid metabolic process (GO:0006631)	149	46	21.93	2.1	2.93e-06	0.00017
nucleotide metabolic process (GO:0009117)	137	42	20.16	2.08	9.39e-06	0.000422
nucleobase-containing compound biosynthetic process (GO:0034654)	167	51	24.58	2.07	1.13e-06	7.56e-05
nucleoside phosphate metabolic process (GO:0006753)	139	42	20.46	2.05	1.32e-05	0.000546
translation (GO:0006412)	100	30	14.72	2.04	0.000253	0.00661
small molecule metabolic process (GO:0044281)	681	203	100.23	2.03	1.24e-24	9.09e-22
nucleobase-containing small molecule metabolic process (GO:0055086)	169	50	24.87	2.01	3.47e-06	0.000196
peptidoglycan-based cell wall biogenesis (GO:0009273)	87	25	12.81	1.95	0.00144	0.0276
aromatic compound biosynthetic process (GO:0019438)	258	74	37.97	1.95	4.46e-08	4.46e-06
cellular catabolic process (GO:0044248)	161	46	23.7	1.94	2.03e-05	0.000756
small molecule biosynthetic process (GO:0044283)	295	83	43.42	1.91	1.4e-08	1.54e-06
carboxylic acid biosynthetic process (GO:0046394)	224	63	32.97	1.91	9.43e-07	6.69e-05
organic acid biosynthetic process (GO:0016053)	224	63	32.97	1.91	9.43e-07	6.48e-05
sulfur compound metabolic process (GO:0006790)	100	28	14.72	1.9	0.00113	0.0225
small molecule catabolic process (GO:0044282)	136	38	20.02	1.9	0.000166	0.00468
carbohydrate metabolic process (GO:0005975)	147	41	21.64	1.89	9.58e-05	0.00289
cellular nitrogen compound biosynthetic process (GO:0044271)	373	104	54.9	1.89	2.31e-10	2.83e-08
cell wall biogenesis (GO:0042546)	90	25	13.25	1.89	0.00225	0.0378
heterocycle biosynthetic process (GO:0018130)	272	75	40.03	1.87	1.68e-07	1.54e-05
organophosphate biosynthetic process (GO:0090407)	183	50	26.93	1.86	2.78e-05	0.00094
organophosphate metabolic process (GO:0019637)	235	64	34.59	1.85	2.2e-06	0.000135
cellular biosynthetic process (GO:0044249)	671	180	98.76	1.82	1.16e-16	2.13e-14
peptide metabolic process (GO:0006518)	120	32	17.66	1.81	0.00113	0.0225
peptide biosynthetic process (GO:0043043)	117	31	17.22	1.8	0.00149	0.0277
organonitrogen compound metabolic process (GO:1901564)	654	173	96.26	1.8	2.3e-15	3.89e-13
phosphorus metabolic process (GO:0006793)	319	84	46.95	1.79	1.93e-07	1.7e-05
organic substance catabolic process (GO:1901575)	266	70	39.15	1.79	2.32e-06	0.000138
amide metabolic process (GO:0043603)	171	45	25.17	1.79	0.000162	0.00462
phosphate-containing compound metabolic process (GO:0006796)	309	81	45.48	1.78	3.94e-07	3.21e-05
organic cyclic compound biosynthetic process (GO:1901362)	306	80	45.04	1.78	5.2e-07	4.09e-05
catabolic process (GO:0009056)	273	70	40.18	1.74	5.57e-06	0.000278
macromolecule biosynthetic process (GO:0009059)	242	62	35.62	1.74	2.04e-05	0.000748
cellular lipid metabolic process (GO:0044255)	258	66	37.97	1.74	1.14e-05	0.00049
cellular component biogenesis (GO:0044085)	158	40	23.26	1.72	0.000775	0.017
protein metabolic process (GO:0019538)	259	65	38.12	1.71	2.37e-05	0.000829
amide biosynthetic process (GO:0043604)	140	35	20.61	1.7	0.00199	0.0352
biosynthetic process (GO:0009058)	784	196	115.39	1.7	3.71e-15	5.83e-13
lipid biosynthetic process (GO:0008610)	210	52	30.91	1.68	0.000221	0.00592
organonitrogen compound biosynthetic process (GO:1901566)	445	110	65.5	1.68	4.64e-08	4.44e-06
organic substance biosynthetic process (GO:1901576)	769	190	113.18	1.68	3.99e-14	5.85e-12
carbohydrate derivative biosynthetic process (GO:1901137)	187	46	27.52	1.67	0.000582	0.0132
cellular metabolic process (GO:0044237)	1272	311	187.22	1.66	4.36e-26	9.59e-23
carbohydrate derivative metabolic process (GO:1901135)	257	62	37.83	1.64	0.000111	0.00331
response to chemical (GO:0042221)	208	50	30.61	1.63	0.000563	0.0129
gene expression (GO:0010467)	176	41	25.9	1.58	0.00301	0.048
primary metabolic process (GO:0044238)	1291	297	190.01	1.56	5.59e-20	1.12e-17
response to stress (GO:0006950)	226	51	33.26	1.53	0.0019	0.0351
metabolic process (GO:0008152)	1578	356	232.26	1.53	6.37e-25	7e-22
organic substance metabolic process (GO:0071704)	1449	326	213.27	1.53	2.65e-21	7.29e-19
cellular process (GO:0009987)	1632	362	240.2	1.51	3.98e-24	2.19e-21
cellular component organization or biogenesis (GO:0071840)	230	51	33.85	1.51	0.0027	0.0437
nitrogen compound metabolic process (GO:0006807)	1006	221	148.07	1.49	2.14e-11	2.77e-09
cellular aromatic compound metabolic process (GO:0006725)	602	130	88.6	1.47	3.77e-06	0.000202
lipid metabolic process (GO:0006629)	358	77	52.69	1.46	0.000559	0.013
heterocycle metabolic process (GO:0046483)	611	130	89.93	1.45	7.9e-06	0.000362
cellular nitrogen compound metabolic process (GO:0034641)	681	143	100.23	1.43	4.74e-06	0.000248
nucleobase-containing compound metabolic process (GO:0006139)	494	102	72.71	1.4	0.000284	0.00727
organic cyclic compound metabolic process (GO:1901360)	696	142	102.44	1.39	2.29e-05	0.000827
response to stimulus (GO:0050896)	582	116	85.66	1.35	0.000397	0.00981
biological_process (GO:0008150)	2259	441	332.49	1.33	1.06e-20	2.32e-18

## Sheet: 5h
Supplementary Dataset 5h: GO enrichment analysis of all significant differentially abundant proteins shared upon CRISPRi silencing of Rv3706c or Rv3705A in Mtb (molecular function) at pH5.4
GO term	Reference list	Search list	Expected	Fold enrichment	P value	FDR
transketolase or transaldolase activity (GO:0016744)	11	8	1.62	4.94	0.000273	0.0129
zymogen binding (GO:0035375)	15	10	2.21	4.53	9.9e-05	0.00496
enzyme binding (GO:0019899)	23	15	3.39	4.43	2.58e-06	0.000183
aminoacyl-tRNA ligase activity (GO:0004812)	20	13	2.94	4.42	1.23e-05	0.000803
ligase activity, forming carbon-oxygen bonds (GO:0016875)	21	13	3.09	4.21	2.03e-05	0.00128
oxidoreductase activity, acting on the aldehyde or oxo group of donors (GO:0016903)	27	12	3.97	3.02	0.000823	0.0369
hydro-lyase activity (GO:0016836)	51	20	7.51	2.66	9.84e-05	0.00507
ligase activity, forming carbon-nitrogen bonds (GO:0016879)	50	19	7.36	2.58	0.000215	0.0105
ligase activity (GO:0016874)	138	51	20.31	2.51	3.41e-09	4.15e-07
carbon-oxygen lyase activity (GO:0016835)	63	23	9.27	2.48	8.77e-05	0.00467
catalytic activity, acting on a tRNA (GO:0140101)	44	16	6.48	2.47	0.00104	0.0441
manganese ion binding (GO:0030145)	44	16	6.48	2.47	0.00104	0.0431
zinc ion binding (GO:0008270)	85	29	12.51	2.32	3.7e-05	0.0021
nucleotidyltransferase activity (GO:0016779)	62	20	9.13	2.19	0.00112	0.0455
protein binding (GO:0005515)	340	107	50.04	2.14	8.37e-14	2.37e-11
vitamin binding (GO:0019842)	80	24	11.77	2.04	0.00101	0.0443
transition metal ion binding (GO:0046914)	190	53	27.96	1.9	9.06e-06	0.000617
magnesium ion binding (GO:0000287)	180	49	26.49	1.85	3.66e-05	0.00215
lyase activity (GO:0016829)	156	41	22.96	1.79	0.000323	0.0148
adenyl nucleotide binding (GO:0030554)	428	112	62.99	1.78	1.55e-09	2.2e-07
ATP binding (GO:0005524)	353	91	51.96	1.75	1.4e-07	1.14e-05
purine nucleotide binding (GO:0017076)	458	118	67.41	1.75	1.24e-09	1.92e-07
ribonucleotide binding (GO:0032553)	407	104	59.9	1.74	2.3e-08	2.18e-06
anion binding (GO:0043168)	598	152	88.02	1.73	5.44e-12	1.16e-09
adenyl ribonucleotide binding (GO:0032559)	362	92	53.28	1.73	2.22e-07	1.64e-05
purine ribonucleoside triphosphate binding (GO:0035639)	382	97	56.22	1.73	1.01e-07	8.61e-06
small molecule binding (GO:0036094)	669	168	98.47	1.71	6.65e-13	1.62e-10
purine ribonucleotide binding (GO:0032555)	391	98	57.55	1.7	1.57e-07	1.22e-05
nucleotide binding (GO:0000166)	567	142	83.45	1.7	1.01e-10	1.92e-08
nucleoside phosphate binding (GO:1901265)	567	142	83.45	1.7	1.01e-10	1.73e-08
carbohydrate derivative binding (GO:0097367)	426	106	62.7	1.69	6.25e-08	5.6e-06
cation binding (GO:0043169)	590	141	86.84	1.62	2.78e-09	3.64e-07
metal ion binding (GO:0046872)	587	140	86.4	1.62	3.68e-09	4.18e-07
ion binding (GO:0043167)	1036	243	152.48	1.59	3.52e-16	1.2e-13
oxidoreductase activity (GO:0016491)	473	104	69.62	1.49	2.18e-05	0.00133
binding (GO:0005488)	1593	338	234.46	1.44	5.58e-18	2.37e-15
catalytic activity (GO:0003824)	1971	410	290.1	1.41	1.01e-23	1.71e-20
heterocyclic compound binding (GO:1901363)	1067	221	157.05	1.41	5.49e-09	5.84e-07
organic cyclic compound binding (GO:0097159)	1067	221	157.05	1.41	5.49e-09	5.5e-07
transferase activity (GO:0016740)	614	127	90.37	1.41	3.88e-05	0.00213

## Sheet: 5i
Supplementary Dataset 5i: GO enrichment analysis of all significant differentially abundant proteins shared upon CRISPRi silencing of Rv3706c or Rv3705A in Mtb (cellular component) at pH5.4
GO term	Reference list	Search list	Expected	Fold enrichment	P value	FDR
pyruvate dehydrogenase complex (GO:0045254)	4	4	0.59	6.79	0.00312	0.0374
transferase complex, transferring phosphorus-containing groups (GO:0061695)	13	8	1.91	4.18	0.000807	0.0109
transferase complex (GO:1990234)	21	12	3.09	3.88	8.84e-05	0.00127
catalytic complex (GO:1902494)	117	44	17.22	2.56	2.61e-08	4.02e-07
protein-containing complex (GO:0032991)	244	72	35.91	2	2.3e-08	3.82e-07
cytosol (GO:0005829)	625	182	91.99	1.98	1.43e-20	3.43e-19
peptidoglycan-based cell wall (GO:0009274)	665	189	97.88	1.93	2.58e-20	5.58e-19
cell wall (GO:0005618)	668	189	98.32	1.92	4.24e-20	8.32e-19
intracellular anatomical structure (GO:0005622)	951	267	139.97	1.91	2.07e-30	1.49e-28
cytoplasm (GO:0005737)	918	257	135.11	1.9	1.09e-28	5.86e-27
external encapsulating structure (GO:0030312)	676	189	99.5	1.9	1.55e-19	2.8e-18
plasma membrane (GO:0005886)	1544	366	227.25	1.61	6.23e-31	6.73e-29
cell periphery (GO:0071944)	1743	396	256.54	1.54	4.12e-31	8.9e-29
membrane (GO:0016020)	1802	382	265.23	1.44	2.74e-22	7.41e-21
extracellular region (GO:0005576)	403	82	59.32	1.38	0.00181	0.023
cellular anatomical entity (GO:0110165)	2470	477	363.54	1.31	3.19e-24	1.38e-22
