# Supplementary material for: TcrXY is an acid-sensing two-component transcriptional regulator of Mycobacterium tuberculosis required for persistent infection
Source: Nat Commun. 2024 Feb 22;15:1615. doi: 10.1038/s41467-024-45343-7 (PMC10883919; doi:10.1038/s41467-024-45343-7)
Supplement: Supplementary file 9 — Supplementary Data 6 [file 41467_2024_45343_MOESM9_ESM.xlsx]

## Sheet: Sheet1
Supplementary Dataset 6: Oligonucleotides used in this study.
Underlined, homologous regions for HAC; blue text, TEV protease site; red text, mutations.
Name	Sequence
Construction of pDual206
wpr780	TCTTTAAATCTAGATCAGAAGGAGAAGATGGTG
wpr781	GCAGCTGGATCCATGGATCTTACTTGTACAGCTCGTC
wpr759	GCAGAATTCGAAGCTGAAGGAGATATACATATGAG
wpr760	CGACATCGATAAGCTTTATTTGTATAGTTCATCC
wpr865	AGTAAGATCCATGGATCGAGAAGGCCGGTTTCACC
wpr866	TTCTGCAGCTGGATCGAAGGGCCGCTACCTGAAG
wpr765	TCCAGCTGCAGAATTTCCATCTGGAGCTACTGC
wpr766	CTTCAGCTTCGAATTGATGCATCCTTCCAGCAC
Construction of pDual306
wpr883	CGGTACCAGATCTTTAAATCTAG
wpr604	GTCGACATCGATAAGCT
Construction of pDual206-tcrXY and pDual306-tcrXY
wpr783	GATCTTTAAATCTAGGACGGGCGTAGGTGTAGAC
wpr784	TTCTCCTTCTGATCTAGTACGACACGCTCAACCGAG
Construction of pDual206-Rv3706c and pDual306-Rv3706c
wpr1454	GATCTTTAAATCTAGAGATGAGCATCCGTCAGATC
wpr1455	GATCTTTAAATCTAGCTCACAGCTGCTACATAAGG
Construction of pDual306-control
wpr875	GATCTTTAAATCTAGGACTCCTTGACGTCCAGAC
wpr876	TTCTCCTTCTGATCTAGGCTTGTCGACGTCAAACTC
Construction of pET19b-TcrX
wpr663	ATATGCTCGAGGATCTTGAGAATCTTTATTTTCAGGGCATGCGGCGCGCCGATGG
wpr664	GTTAGCAGCCGGATCCTAGCGGGCCGGCTTGAGC
Construction of pYUB854-tcrXY
len41	TAGGATACACCGGTTCTAGTACGACACGCTCAACCGAG
len30	AGCTCACCTAGGTATCTAGCGGTTTGTTCTTCGTCGGTG
len33	ACGCGCACCATGGGAAGCTGCCTGACTGCCCGGCTC
prw4	CTGGATCCACGAAGCTGTGGGCGCGATACAAGTCC
Construction of pMV306-tcrXY
wpr617	TACCAGATCTTTAAATCTAGGACGGGCGTAGGTGTAGAC
wpr619	CTGGATCCATGGATATCTAGGCCGAAGCGACCAAATTC
Construction of pMV306-tcrXD54AY
wpr723	CAGCGGCCCGCTGTGGTTG
wpr724	CAACCACAGCGGGCCGCTG
Construction of pMV306-tcrXYH256Q
wpr725	CGATGCCAGTCAGGAACTGC
wpr726	GCAGTTCCTGACTGGCATCG
Construction of PLJR965-tcrX
wpr1045	CAGTGATAGATATAATCTGGGAATGCCATGGACACCATCTCGG
wpr1046	TCTTTCGAGTACAAAAACCCGAGATGGTGTCCATGGCAT
Construction of PLJR965-Rv3706c
wpr1507	CAGTGATAGATATAATCTGGGAGCTTGCCGAGGATATAGCCGGT
wpr1508	TCTTTCGAGTACAAAAACACCGGCTATATCCTCGGCAAGC
Construction of PLJR965-Rv3705A
wpr1509	CAGTGATAGATATAATCTGGGAGCCCGAGAACCAACGCGCCAGA
wpr1510	TCTTTCGAGTACAAAAACTCTGGCGCGTTGGTTCTCGGGC
PCR confirmation of ΔtcrXY
P1	CCAAGCTGGTCGAAACTGAG
P2	CCTTCACGTTATGGCTGACC
P3	AGTACGGGGTTGGTGCTC
P4	GAACTGCTCGCCTTCACC
P5	TTGTGCTCGACGTGATGTTG
P6	GGATGTAGTTGTGCGTCTCG
EMSA of PtcrXY
wpr1480	CAAATCGGGTTTCATAGCG
wpr1804	TACGACACGCTCAACCGAG
EMSA of PRv3706c
wpr1462	CAACATGGAGGTTCGGGTG
wpr1622	GATGCCTTGGCAAACAGTAAC
EMSA of PRv3705A
wpr1803	GAACCGTGTTCATCGTGG
wpr1801	CTTTTGAATATCGCTCGGCC
List of qRT-PCR primers used in this study.
Name	Sequence
rpoB
wpr884	TCGTTTCGACGATGTCAAGG
wpr885	GTCATCATCGGGAAGTCACC
tcrX
wpr890	TGATGTTGCCTGACATGAGC
wpr891	CAACCCAGCTATACGATCTTCC
tcrY
wpr980	CGCTCGGTGTTGATGTATCC
wpr981	CCGACCGGATGTAGTTGTG
Rv3706c
wpr1406	GCGACACATGAGTGAAACATC
wpr1407	GAGGATATAGCCGGTGAAGAAG
Rv3705A
wpr1412	TGATCGTGGCCGGAATTG
wpr1413	GGTGGTAATAGCGGTGGTAAG
