# Supplementary material for: TcrXY is an acid-sensing two-component transcriptional regulator of Mycobacterium tuberculosis required for persistent infection
Source: Nat Commun. 2024 Feb 22;15:1615. doi: 10.1038/s41467-024-45343-7 (PMC10883919; doi:10.1038/s41467-024-45343-7)
Supplement: Supplementary file 11 — Source Data [file 41467_2024_45343_MOESM11_ESM.xlsx]

## Sheet: Fig 1
Figure 1a	P-tcrXY and P-rpoB activity at pH 7 and pH 5.4
Time (hours)	mCherry signal (x1000)						GFP signal (x1000)
	pH 7			pH 5.4			pH 7			pH 5.4
0	4.4915	4.4328	4.3788	4.5475	4.4046	4.468	10.4055	10.0756	10.4689	10.7197	10.941	10.2662
24	4.8871	5.0909	5.0158	6.8015	6.7185	6.4987	10.4787	10.2497	10.1015	10.1106	10.189	10.7685
72	5.2416	5.1698	5.287	9.4284	9.5063	9.4656	10.3469	10.2062	10.3412	10.3652	10.6488	10.0637
Figure 1b	P-tcrXY and P-rpoB activity at different pH
pH	mCherry signal (x1000)			GFP signal (x1000)
7	4.966	5.0147	5.031	10.1504	10.0311	10.1267
6	5.744	5.917	5.9815	10.0682	10.1572	10.1589
5.7	6.0773	6.1488	6.2149	10.1207	10.1213	10.1768
5.4	6.6629	6.7798	6.8637	10.1015	10.1454	10.0553
5	6.6058	6.7054	6.7687	10.0468	10.0343	10.1874
4.5	6.2678	6.4566	6.4428	10.0762	10.1156	10.1532
4	6.2027	6.2709	6.366	10.0469	10.1496	10.1795
Figure 1c	P-tcrXY activity following stimulus removal (pH 5.4 to pH 7)
	mCherry signal (x1000)
Time (days)	pH 7			pH 5.4
-3				6.5565	6.4191	6.6213
0	9.30195	10.1282	9.65005	9.30195	10.1282	9.65005
1	9.72665	9.3318	9.06375	9.93725	9.98925	10.3894
2	7.86295	8.15355	8.205	9.83985	9.66205	10.2168
3	6.99025	7.32275	6.88885	8.94635	9.33325	9.0064
4	6.4878	6.9471	6.8396	9.0075	9.22665	9.23765
Figure 1e	P-tcrXY activity in murine BMDMs filtered by LysoTracker co-localization
	mCherry signal (x1000)
Row no.	Resting		Activated
	–	+	–	+
1	25.4964	27.4522	33.3227	54.0287
2	15.7473	24.5177	40.0683	42.5
3	19.8272	29.0753	23.5871	46.629
4	23.7295	22.8789	23.0869	36.3515
5	29.5907	43.5025	20.3634	38.6104
6	14.5044	53.0199	13.779	50.5939
7	26.4696	32.3263	21.2223	32.401
8	24.944	25.4829	16.3362	40.2166
9	19.2149	35.1248	18.7704	52.1921
10	17.8724	51.9117	20.1086	50.1383
11	16.7686	78.3008	19.3768	49.1554
12	25.2592	34.3367	28.3251	40.2877
13	19.4284	19.9803	28.7486	43.0365
14	20.7047	44.7282	48.1408	36.3974
15	20.8517	25.6575	27.7976	65.9722
16	21.7373	22.6437	34.0412	55.1012
17	20.1523	46.6194	23.358	45.4899
18	22.8226	24.0275	17.3388	58.388
19	21.2818	33.4159	35.7156	51.7397
20	23.0329	41.6587	23.7468	38.0102
21	16.3878	33.67	18.8575	38.7826
22	23.6341	38.9348	31.4333	51.587
23	22.4655	28.7631	40.5132	47.8083
24	24.356	37.1929	25.7235	45.6502
25	21.3384	28.3301	27.8627	44.5318
26	27.3093	35.1707	38.7072	48.9625
27	23.2819	34.6744	22.7584	44.9129
28	33.2477	21.5764	70.1621	66.8508
29	20.1566	30.5238	33.2913	53.6653
30	23.947	22.1944	42.8404	43.4771
31	23.8058	30.8219	28.2839	45.0623
32	24.7358	38.0693	28.5917	39.0546
33	26.4804	23.6314	46.1435	61.5275
34	18.0105	32.2133	28.4737	61.1484
35	20.7997	34.2068	33.9637	69.4171
36	21.2588	30.6688	29.5938	42.9994
37	26.6995	25.7281	38.6985	78.2042
38	20.8729	115.914	30.6018	71.1999
39	29.4804	35.2896	39.6435	75.5344
40	26.7587	97.754	19.3927	65.7802
41	17.4601	34.8199	32.7815	70.9114
42	18.0518	42.46	53.8466	69.044
43	22.2768	34.725	51.4126	56.6676
44	21.098	35.2834	17.811	86.055
45	20.3634	31.7126	35.1938	78.8149
46	37.8279	33.2487	27.8289	46.1872
47	60.572	42.9113	39.8862	78.8476
48	29.4891	42.9614	27.593	62.8683
49	34.586	48.5378	35.0845	74.635
50	27.7888	36.6564	35.4512	52.8011
51	48.6795	24.406	25.5355	79.5735
52	30.5623	32.6643	59.581	23.9943
53	64.1208	65.1833	12.4502	55.1926
54	19.718	35.1358	62.3102	39.6118
55	27.04	42.9075	28.9176	51.1755
56	33.1254	27.0512	38.2453	55.9056
57	52.5608	26.6128	69.3821	36.349
58	57.7543	49.884	23.2862	82.0174
59	25.6997	39.3624	38.8402	83.2368
60	16.5505	35.5369	22.672	53.0377
61	38.2693	27.5059	30.2168	23.4917
62	57.4775	59.746	43.953	34.0257
63	30.8456	35.2319	40.4524	25.8751
64	46.2973	25.3606	34.7949	192.699
65	54.9923	47.4121	24.6649	33.8599
66	40.0143	26.2412	14.5423	59.8923
67	23.6131	33.3932	18.9029	35.9021
68	38.8283	29.4451	15.8193	38.5337
69	56.6513	27.037	18.7701	29.0994
70	56.1062	40.7418	17.6411	22.4991
71	63.1756	63.1678	18.8306	60.7271
72	57.6071	45.5828		29.2159
73	40.6514	36.8557		36.4051
74	20.9564	75.1674		106.651
75	44.5359	60.2368		135.17
76	45.3472	57.9835		45.1661
77	29.1182	32.4242		81.0075
78	24.194	64.3217		78.7797
79	17.5921	36.8254		46.2583
80	24.8104	49.7921		31.8232
81	57.4133	35.3208		40.9254
82	48.6064	31.6036		40.3313
83	30.3441	52.6223		35.8017
84	20.272	55.3072		40.4411
85	47.3511	80.4879		36.2317
86	47.9875	44.3975		48.2946
87	29.1053	85.2789		49.7936
88	75.089	32.0392		36.262
89	54.0662	39.9141		85.2866
90	66.2402	59.0633		36.4722
91	20.8031	32.0148		73.8426
92	43.9444	39.1818		98.1971
93	45.4887	52.059		83.2557
94	24.0504	39.0408		74.626
95	25.2458	30.2147		89.7913
96	53.222	29.078		27.1896
97	70.8597	30.3546		37.3641
98	25.5041	38.2202		35.1764
99	61.3514	33.2977		71.7733
100	31.1582	73.3773		67.9348
101	26.7038	29.1134		35.4061
102	36.5585	36.7715		44.5796
103	57.4968	52.3077		35.907
104	36.5168	42.7883		39.517
105	53.4748	49.9198		29.3481
106	16.8619	50.3461		25.8642
107	29.265	75.7742		34.2305
108	32.6536	33.8832		27.1701
109	36.4647	44.888		104.039
110	35.02	29.8352		52.3438
111	29.1242	19.3286		51.585
112	44.3763	38.2877		28.5168
113	43.5105	40.491		47.272
114	37.1062	40.8282		56.0794
115	42.3934	42.7354		40.5014
116	49.7104	65.6687		38.2214
117	21.103	66.5199		78.0123
118	21.0885	49.9821		29.4994
119	18.9611	69.0599		43.2179
120	20.5371	56.9389		34.3632
121	32.7021	53.1083		90.0385
122	43.3599	28.1511		47.9125
123	49.8478	51.0434		45.9666
124	23.2118	48.2293		49.8569
125	54.516	71.6681		39.724
126	26.6156	74.0687		28.6938
127	33.897	26.0183		44.2396
128		60.5733		25.0631
129		23.6256		66.72
130		50.4309		42.6565
131		55.9101		37.2189
132		60.0439		34.5879
133		42.707		47.7753
134		69.731		54.399
135		23.6188		81.2896
136		30.8444		37.1979
137		53.0579		44.9888
138		36.8677		64.8641
139		22.7295		95.6214
140		27.6581		60.7963
141		40.3817		69.322
142		31.5173		49.9718
143		32.95		57.952
144		27.8272		26.7231
145		42.326		25.1859
146		31.0383		38.4191
147		35.3679		61.5653
148		59.3518		74.11
149		24.194		72.5831
150		44.259		36.2114
151		63.643		29.0099
152		39.0488		33.4956
153		24.0485		31.0719
154		41.649		34.1717
155		26.2881		101.696
156		24.0239		34.5021
157		72.0023		168.453
158		49.3463		58.2566
159		32.3059		32.8187
160		50.7112		49.7668
161		22.5436		33.4691
162		23.4675		40.5485
163		30.9738		51.4871
164		60.9463		56.5747
165		57.4298		38.5664
166		35.4306		36.8364
167		93.0752		40.8616
168		74.7746		46.2276
169		66.3634		65.2092
170		79.6679		46.1839
171		75.0584		67.1014
172		89.7004		87.9311
173				43.6754
174				56.9122
175				78.6304
176				70.0134
177				35.1181
178				77.1719
179				44.097
180				71.3167
181				77.6015
182				49.9305
183				46.5
184				68.1067
185				52.5767
186				52.3755
187				115.768
188				137.792
189				51.7846
190				38.9875
191				32.5623
192				38.1246
193				51.8563
194				84.2623
195				29.529
196				47.4531
197				47.2258
198				67.2941
199				59.755
200				36.2293
201				32.3869
202				56.5616
203				75.808
204				42.6323
205				83.2854
206				65.1217
207				37.7696
208				44.0596
209				51.1046
210				47.6281
211				46.0127
212				31.3933
213				61.0842
214				56.0781
Figure 1f	Activity of P-tcrXY and its variants in a wild-type or mutant (ΔtcrXY) background
	mCherry signal (x1000)
Genotype	pH 7			pH 5.4
H37Rv P-tcrXY	4.0501	4.0833	4.1324	6.9525	7.0802	6.9241
ΔtcrXY P-tcrXY	3.8307	3.7874	3.7084	3.7861	3.7657	3.7831
H37Rv P-tcrXY (BS1 scramble)	3.5138	3.5509	3.5428	3.1464	3.2201	3.2076
H37Rv P-tcrXY (BS2 scramble)	0.633	0.6327	0.597	0.6067	0.6108	0.6067
H37Rv P-tcrXY (BS1+2 scramble)	0.6162	0.6283	0.6107	0.5968	0.5927	0.5948
Figure 1g	tcrX mRNA fold-change in phosphorylation-deficient genetic backgrounds (pH 5.4 levels compared to pH 7)
H37Rv			ΔtcrXY
			tcrXY			tcrX(D54A)Y			tcrXY(H256Q)
Mean	SD	N	Mean	SD	N	Mean	SD	N	Mean	SD	N
4.314	0.310122	3	3.047	0.121767	4	1.65	0.0548449	4	0.553	0.0166126	4
4.484	0.137473	3	4.578	0.219761	4	1.923	0.0914185	4	1.07	0.0496524	4
6.369	0.12446	3	3.581	0.145701	4	2.602	0.0914799	4	0.547	0.0199463	4

## Sheet: Fig 2
Figure 2	Growth and survival of ΔtcrXY in female C57BL/6 mice, CFU in lung, spleen and liver
	Lungs
Time (weeks)	H37Rv (CFU/lung)					ΔtcrXY (CFU/lung)					tcrXY-comp (CFU/lung)
0	501	547				182	260				472	424
4	1400000	2320000	1760000	1900000	1320000	740000	1080000	700000	920000	1200000	1160000	1620000	1060000	1620000	1820000
10	2080000	2440000	1920000	2300000	2440000	460000	480000	640000	580000	460000	1520000	1360000	1540000	1880000	1560000
16	2160000	2340000	1900000	1980000	2640000	368000	290000	224000	414000		1480000	1160000	740000	2640000	960000
	Spleen
Time (weeks)	H37Rv (CFU/spleen)					ΔtcrXY (CFU/spleen)					tcrXY-comp (CFU/spleen)
0
4	8200	15400	13200	48400	2800	5200	5200	2400	6200	8200	12400	27000	2600	25600	29400
10	120000	170000	156000	180000	70000	19800	15000	9600	7600	42200	46000	62000	76000	41800	50000
16	212000	170000	168000	132000	202000	28000	13400	15200	13600		106000	100000	146000	142000	68000
	Liver
Time (weeks)	H37Rv (CFU/liver lobe)					ΔtcrXY (CFU/liver lobe)					tcrXY-comp (CFU/liver lobe)
0
4
10	1960	2960	2180	3340	2200	240	260	800	360	360	1000	1600	1480	4140	1920
16	2400	2660	1680	1100	4400	160	420	420	260		8000	520	1680	2660	2400

## Sheet: Fig 3
Figure 3b	tcrXY RNAseq gene classification
Gene	Category					Category	Talley
Rv3706c	Conserved hypotheticals					Conserved hypotheticals	20
Rv3705A	Conserved hypotheticals					Virulence, detoxification, adaptation	19
hsp	Virulence, detoxification, adaptation					Cell wall and cell processes	9
lpqH	Cell wall and cell processes					Information pathways	4
Rv3857c	Cell wall and cell processes					Intermediary metabolism and respiration	4
Rv2415c	Conserved hypotheticals					Lipid metabolism	2
vapB13	Virulence, detoxification, adaptation					Regulatory proteins	1
xseB	Information pathways					Insertion seqs and phages	10
cyp137	Intermediary metabolism and respiration					PE/PPE	1
Rv3072c	Conserved hypotheticals					Total	70
pptT	Lipid metabolism
vapB26	Virulence, detoxification, adaptation
vapC48	Virulence, detoxification, adaptation
vapC15	Virulence, detoxification, adaptation
Rv0299	Conserved hypotheticals
Rv1332	Regulatory proteins
Rv2657c	Insertion seqs and phages
Rv1580c	Insertion seqs and phages
Rv1995	Conserved hypotheticals
Rv2655c	Insertion seqs and phages
Rv2468A	Conserved hypotheticals
Rv1693	Conserved hypotheticals
rubB	Intermediary metabolism and respiration
Rv3073c	Conserved hypotheticals
scpA	Cell wall and cell processes
Rv1892	Cell wall and cell processes
Rv3922c	Virulence, detoxification, adaptation
prcB	Intermediary metabolism and respiration
parE2	Virulence, detoxification, adaptation
PPE39	PE/PPE
Rv3655c	Conserved hypotheticals
Rv3023c	Insertion seqs and phages
Rv2923c	Conserved hypotheticals
tatC	Cell wall and cell processes
mbtL	Lipid metabolism
Rv1583c	Insertion seqs and phages
Rv1950c	Conserved hypotheticals
vapC32	Virulence, detoxification, adaptation
rpmH	Information pathways
vapB1	Virulence, detoxification, adaptation
Rv3489	Conserved hypotheticals
Rv2256a	Conserved hypotheticals
vapC46	Virulence, detoxification, adaptation
vapB20	Virulence, detoxification, adaptation
mazF	Virulence, detoxification, adaptation
vapC28	Virulence, detoxification, adaptation
Rv2076c	Conserved hypotheticals
mazE9	Virulence, detoxification, adaptation
Rv2656c	Insertion seqs and phages
Rv2722	Conserved hypotheticals
vapB27	Virulence, detoxification, adaptation
vapC34	Virulence, detoxification, adaptation
arfB	Cell wall and cell processes
Rv2254c	Cell wall and cell processes
Rv0944	Information pathways
Rv3656c	Conserved hypotheticals
vapB11	Virulence, detoxification, adaptation
Rv2730	Conserved hypotheticals
Rv1042c	Insertion seqs and phages
mazE1	Virulence, detoxification, adaptation
thiS	Intermediary metabolism and respiration
rpmG1	Information pathways
Rv0463	Cell wall and cell processes
Rv2706c	Conserved hypotheticals
Rv1041c	Insertion seqs and phages
relG	Virulence, detoxification, adaptation
Rv1587c	Insertion seqs and phages
Rv2943A	Insertion seqs and phages
Rv2369c	Conserved hypotheticals
Rv2060	Cell wall and cell processes

## Sheet: Fig 4
Figure 4a	P-Rv3706c and P-rpoB activity at pH 7 and pH 5.4, in a wild-type or mutant (ΔtcrXY) background
	H37Rv
Time (hours)	mCherry signal (x1000)						GFP signal (x1000)
	pH 7			pH 5.4			pH 7			pH 5.4
24	3.8888	3.8711	3.8765	4.8736	4.8509	4.8842	4.1137	4.104	4.118	4.188	4.1611	4.107
72	3.6979	3.7258	3.7015	6.1999	6.1288	6.2174	3.3918	3.4332	3.4045	3.316	3.3731	3.3425
120	3.6401	3.7205	3.6426	6.7742	6.8448	6.9254	3.5228	3.6444	3.5824	3.2505	3.3678	3.3729
	ΔtcrXY
Time (hours)	mCherry signal (x1000)						GFP signal (x1000)
	pH 7			pH 5.4			pH 7			pH 5.4
24	3.8888	3.8711	3.8765	4.8736	4.8509	4.8842	4.1137	4.104	4.118	4.188	4.1611	4.107
72	3.6979	3.7258	3.7015	6.1999	6.1288	6.2174	3.3918	3.4332	3.4045	3.316	3.3731	3.3425
120	3.6401	3.7205	3.6426	6.7742	6.8448	6.9254	3.5228	3.6444	3.5824	3.2505	3.3678	3.3729
Figure 4c	P-Rv3706c activity in murine BMDMs filtered by LysoTracker co-localization
	mCherry signal (x1000)
	H37Rv				ΔtcrXY
Row no.	Resting		Activated		Resting		Activated
	–	+	–	+	–	+	–	+
1	383.28	374.731	303.88	417.52	311.37	474.69	587.98	395.97
2	320.94	382.547	421.15	556.06	352.47	660.05	550.39	286.58
3	334.31	331.432	270.1	574.25	310.3	367.77	292.43	503.11
4	337.61	318.464	356.08	347.55	484.29	306.94	597.64	330.66
5	357.59	399.854	303.44	364.01	486.05	533.53	382.34	376.87
6	305.1	600.343	241.15	306.48	947.77	284.14	378.15	584.7
7	415.5	540.306	249.73	387.34	409.89	735.57	516.82	424.69
8	367.24	372.905	313.29	483.93	316.38	352.99	246.18	755.73
9	321.75	389.621	296.67	453.64	603.31	487.32	359.29	493.5
10	402.59	353.572	315.28	472.05	737.87	390.03	481.07	298.16
11	323.2	457.934	470.05	509.52	760.76	510.27	647.88	448.16
12	534.49	354.177	294.36	623.54	883.88	292.63	691.82	648.54
13	423.23	437.602	261.74	535.09	803.9	321.53	355.39	712.29
14	365.02	389.799	214.8	509.73	406.83	264.66	379.86	723.12
15	432.29	603.2	286.06	594.55	868.05	736.9	397.08	412.78
16	454.79	412.322	402.53	432	385.25	332.42	514.5	437.13
17	328.66	650.814	343.63	368.81	789.33	295.66	327.08	315.49
18	308.63	502.845	374.29	446.05	779.07	585.84	406.89	918.6
19	462.36	603.055	421.61	397.75	511.1	525.66	551.89	283.22
20	317.47	475.802	477.88	376.95	540.92	300	698.86	851.95
21	440.97	387.13	341.72	485.78	688.19	367.06	316.97	591.41
22	444.38	452.631	319.97	450.57	454.81	284.34	441.62	327.45
23	307.83	319.192	326.1	476.54	447.98	698.5	281.81	314.38
24	316.32	402.374	352.27	403.49	337.65	270.18	303.11	747.78
25	344	400.959	346.42	438.42	429.18	391.02	305.33	498.87
26	374.12	354.971	310.82	401.14	797.61	430.68	696.87	610.48
27	521.51	374.616	316.34	509.59	527.84	318.61	372.1	319.13
28	470.2	375.012	259.51	576.81	480.63	581.24	494.09	788.64
29	686.8	349.972	330.58	350.72	763.83	485.59	356.05	668.59
30	360.58	420.844	366.7	411.81	444.36	499.21	299.2	680.47
31	325.69	459.796	366.82	527.13	355.57	705.04	324.02	265.46
32	344.05	436.722	449.95	689.48	546.75	551.59	308.99	642.43
33	521.02	422.391	242.61	1332.15	731.6	440.31	318.86	313.73
34	653.99	550.881	363.54	629.97	380.53	676.92	678.42	315.16
35	366.02	406.898	296.89	291.17	299.37	607.49	294.49	313.86
36	406.17	748.395	331.44	409.92	323.32	344.3	509.97	852.41
37	524.07	597.395	265.85	850.15	612.3	436.39	445.23	256.07
38	340.76	375.895	369.89	616.9	531.66	688.33	112.08	300.95
39	454.87	585.889	283.12	477.51	363.71	425.15	267.33	252.76
40	512	499.682	398.37	395.6	519.59	518.04	141.18	428.55
41	481.44	401.278	440.409	638.61	456.78	324.25	262.06	250.12
42	545.53	410.763	342.409	320.64	747.14	314.36	328.98	405.62
43	354.14	477.308	430.32	1064.01	402.41	679.32	172.55	344.61
44	557.3	453.206	323.847	390.41	344.92	639.29	345.72	308.59
45	383.86	450.501	405.17	430.51	633.36	331.03	402.39	458.08
46	442.69	506.796	388.587	779.08	529.11	321.83	256.07	267.35
47	519.84	407.566	414.058	642.35	559	869.73	198.15	206.26
48	472.23	578.494	409.847	667.8	364.88	529.7	506.18	384.4
49	426.67	372.024	601.793	671.09	295.57	422.59	493.38	314.4
50	394.93	727.357	696.218	581.1	1082.13	332.52	113.05	312.01
51	356.38	413.871	291.099	505.73	425.95	520.56	237.86	481.68
52	462.44	308.704	535.673	485.79	504.57	335.52	324.82	861.46
53	333.76	417.78	421.393	928.33	349.33	502.9	354.62	400.25
54	307.76	472.359	436.566	664.87	836.99	290.19	71.98	286.13
55	543.58	360.926	487.053	455.72	426	599.24	213.41	218.23
56	756.81	390.802	400.303	509.99	308.57	568.66	152.76	530.13
57	697	420.195	500.978	510.55	345.54	715.53	522.81	322.9
58	366.1	385.619	449.625	1382.56	637.36	258.8	480.06	545.9
59	393.08	690.87	523.025	706.21	517.4	270.75	122.61	224.28
60	435.17	321.063	499.176	533.57	334.05	623.21	298.59	448.13
61	379.71	789.969	547.388	588.3	297.92	474.99	744.22	156.66
62	534.16	484.799	426.114	741.09	960.74	577.83	752.34	141.82
63	507.68	515.81	493.667	615.56	512.13	466.12	309.44	179.6
64	492.64	787.186	601.42	452.23	382.5	712.71	196.84	269.18
65	585.12	507.294	563.057	563.89	322.53	288.54	149.31	210.78
66	389.2	363.707	537.89	396.63	269.39	591.11	157.87	383.92
67	637.19	337.761	434.189	395.73	471.47	412.76	517.69	413.43
68	621.51	320.023	396.664	341.34	812.87	537.94	1031.95	525.48
69	526.53	410.239	461.37	411.75	352.49	537.5	657.36	387.01
70	582.57	347.036	499.58	595.26	750.85	365.88	952.97	680.89
71	322.69	442.339	688.971	1002.02	523	275.49	436.33	614.71
72	349.56	365.741	481.76	641.22	336.21	362.06	295.77	281.92
73	381.09	337.933	462.246	461.84	385.47	401.2	426.38	367.82
74	382.78	381.135	631.049	498.36	375.25	561.27	505.03	698.12
75	298.3	337.322	537.326	740.2	301.13	382.6	496.73	319.4
76	356.92	792.519	586.41	604.32	418.12	397.56	454.19	354.56
77	558.04	490.138	632.848	478.02	657.11	417.93	306.77	255.12
78	420.98	402.768	356.052	493.07	740.04	310.78	344.66	199.88
79	353.67	396.392		665.66	811.74	527.52	557.88	486.19
80	529.53	310.093		602.36	444.81	681.62	372.6	165.24
81	371.43	495.946		300.42	549.83	700.39	411.31	410.39
82	357.43	300.505		584.24	629.65	466.19	674.16	312.03
83	556.45	379.902		748.69	296.2	340.12	601.91	634.27
84	331.2	516.941		1435.71	433.7	463.93	337.26	382.04
85	358.26	452.047		861.97	389.39	374.69	756.57	653.69
86	513.08	462.555		615.28	479.09	584.57	514.8	762.46
87	655.78	549.181		986.622	1004.28	867.46	543.33	508.4
88	376.9	443.199		626.532	421.03	544.78	417.94	386.14
89	340.88	376.844		600.107	320.74	555.58	313.97	449.31
90	521.67	481.915		976.305	332.54	414.43	691.88	432.75
91	449.79	464.549		1015.51	486.68	274.25	368.25	435.87
92	495.15	438.708		927.602	492.08	675.61	451.55	511.68
93	364.05	356.302		774.723	556.89	711.4	763.12	475.01
94	340.6	413.087			364.96	699.77	972.54	645.19
95	641.35	433.708			915.98	464.24	472.39	537
96	490.77	428.133			377.36	549.4	624.93	388.51
97	443.57	454.311			584.82	323.68	356.79	293.62
98	479.67	485.833			417.43	362.57	898.64	763.52
99	452.52	294.126			313.4	550.02	296.81	354.77
100	456.1	410.334			793.13	299.38	747.92	694.94
101	394.22	315.58			313.27	397.84	317.59	557.43
102	428	334.361			438.69	851.77
103	371.4	424.652			360.25	332.23
104	333.7	329.887			354.02	448.38
105	365.93	331.948				446.14
106	344.11	423.014				258.47
107	355.97	329.024				691.19
108	328.73	447.268				435.94
109	363.26	606.904				386.4
110	429.73	312.416				513.73
111	641.51	348.315				485.49
112	364.5	463.057				548.5
113	303.27	1026.08				615.75
114	627.04	573.51				311.99
115	319.81	824.16				625.05
116	337.59	718.14				341.47
117	529.34	519.46				331.6
118	439.63	345.62				336.86
119	495.39	461.68				301
120	465.79	425.98				466.57
121	330.38	507.78				617.1
122	354.73	362.46				350.44
123	405.68	448.27				395.71
124	620.3	733.93				753.8
125	450.34	644.68				385.53
126	469.55	415.6				530.88
127	519.32	728.3				782.9
128	402.56	765.79				381.47
129	537.81	342.91				659.9
130	589.33	680.59				528.33
131	634.98	476.94				362.98
132	433.52	353.74				438.4
133	434.61	331.24				596.96
134	371.04	346.68
135	328.98	385.06
136	377.4	348.4
137	555.98	331.65
138	338.53	384.79
139	335.95	354.45
140	533.3	631.78
		1231.7
		324.27
		1017.62
		500.92
		469.49
		1089.18
		365.78
		591.74
		443.26
		346.72
		417.62
		599.62
		464.85
		604.96
		515.32
		442.11
		549.66
		390.89
		625.32
		473.41
		586.51
		317.5
		549.93
		677.74
		589.01
		670.17
		394.12
		689.72
		404.86
		535.28
		528.47
		511.8
		928.8
		833.65
		832.86
Figure 4d	Rv3706c mRNA fold-change in phosphorylation-deficient genetic backgrounds (pH 5.4 levels compared to pH 7)
H37Rv			ΔtcrXY
			tcrXY			tcrX(D54A)Y			tcrXY(H256Q)
Mean	SD	N	Mean	SD	N	Mean	SD	N	Mean	SD	N
1.947	0.113041	4	1.944	0.0562051	4	0.724	0.0262352	4	0.666	0.0443051	4
3.069	0.198121	4	1.772	0.080937	4	0.983	0.074766	4	0.982	0.0443625	4
2.694	0.27006	4	1.954	0.0930443	4	0.794	0.0104415	4	0.728	0.0448247	4

## Sheet: Fig 5
Figure 5a	Mtb survival in activated murine BMDMs following CRISPRi-silencing of Rv3706c or Rv3705A
Genotype	Time post-infection
	0 hours (CFU/well)						24 hours (CFU/well)						72 hours (CFU/well)
control	30400	31200	27600	31200	30400	24000	26400	24000	23600	26000	24400	24800	18400	16400	22000	19600	22400	21200
control + ATc	33200	32000	30000	29200	30000	25600	32400	31600	26000	26000	22000	24000	22400	20000	16800	16400	20400	16000
Rv3706c sgRNA	28400	31600	26400	26800	28400	33200	26800	29600	24000	29600	25600	26400	22400	16800	17600	21600	23200	21200
Rv3706c sgRNA + ATc	30400	34400	30800	29200	32800	26000	10000	11600	14800	8000	15600	13200	4800	4000	4400	5200	6000	2800
Rv3705A sgRNA	29200	26000	28400	25600	30400	30000	28400	26000	26400	22000	26000	22800	21200	18000	16800	18400	16400	20000
Rv3705A sgRNA + ATc	30400	28800	28400	25600	26800	28400	10000	15600	12800	8000	11200	11200	4000	4400	3600	3600	3200	2400
Rv3706c sgRNA + Rv3706c(resistant)	31600	31200	27600	24800	26000	27600	22800	24800	26400	24000	26400	28000	18000	17200	18800	19600	18000	22000
Rv3706c sgRNA + Rv3706c(resistant) + ATc	30800	30000	32000	27200	30000	30400	23200	19600	18000	26800	25600	26000	12400	9200	10800	14000	16400	11600
Rv3705A sgRNA + Rv3705A(resistant)	26800	28000	32400	28000	28800	28800	23600	26800	26000	25600	28000	27600	18400	16400	17200	16400	21200	19600
Rv3705A sgRNA + Rv3705A(resistant) + ATc	30000	30400	27200	25200	28400	28400	18800	21200	20000	26000	29200	29600	12400	11200	13200	11200	13200	14400
Figure 5e	Endogenous ROS levels in Mtb following CRISPRi-silencing of Rv3706c or Rv3705A
	CellROX median fluorescence intensity (MFI) (x1000)
Genotype	pH 7			pH 5.4
control	3.1763	3.1544	3.2181	6.7615	6.8677	6.7776
control + ATc	3.0085	3.0849	3.1794	6.6623	6.9578	6.8895
Rv3706c	3.0554	3.0621	3.0924	6.996	7.0584	6.8617
Rv3706c + ATc	3.1681	3.2231	3.1868	7.7323	7.7848	7.8952
Rv3705A	3.0519	3.1703	3.1239	6.9808	7.1495	6.7871
Rv3705A + ATc	3.2539	3.2896	3.187	7.4888	7.8137	7.4436
Figure 5f	Survival of Mtb following CRISPRi-silencing of Rv3706c or Rv3705A upon oxidative challenge at acidic pH
20 mM hydrogen peroxide					50 mM hydrogen peroxide
Genotype	Survival (%) (relative to unstressed)				Genotype	Survival (%) (relative to unstressed)
control	96	88	133.333		control	6.4	6	10
Rv3706c	73.3333	58.8235	65.2174		Rv3706c	1.33333	1.29412	1.13043
Rv3705A	44	29.1667	32		Rv3705A	0.84	1.54167	1.28
Rv3706c (CRISPRi-resistant)	104.167	109.524	100		Rv3706c (CRISPRi-resistant)	2.16667	3.71429	3.65
Rv3705A (CRISPRi-resistant)	83.3333	118.75	81.8182		Rv3705A (CRISPRi-resistant)	3.29167	5.5	3.5

## Sheet: Fig 6
Figure 6a	Mtb survival in the lungs and spleens of female C57BL/6 mice upon CRISPRi-silencing of tcrX
	Lungs
Weeks of doxycycline administration	H37Rv (CFU/lung)						CRISPRi-tcrX (CFU/lung)
-4	150	370	406				492	298	492
0	1200000	1100000	1560000	1320000	860000	1080000	520000	580000	1100000	800000	780000	600000
3	1018000	720000	1534000	710000	1446000	1438000	382000	300000	346000	270000	394000	342000
6	800000	1360000	1680000	1260000	4400000	1960000	76000	136000	166000	174000	246000	280000
8	706000	1314000	716000	1206000	464000	650000	34000	86000	64000	74000	276000	90000
10	1554000	924000	1114000	634000	614000	1158000	46000	56000	46000	26000	226000	82000
	Spleen
Weeks of doxycycline administration	H37Rv (CFU/lung)						CRISPRi-tcrX (CFU/lung)
-4
0	27200	4400	30000	11800	27400	18600	11200	3000	7400	10400	15600	5400
3	45400	60000	14000	62000	82400	44400	14600	18000	3400	16000	9600	13600
6	91400	85000	45920		171800	151000	8600	5000	2080		8200	15000
8	137000	110200	66800	62400	164600	68640	9000	5800	3200	1600	11400	1360
10	51900	68900	96100	81800	124600	122400	2100	1100	3900	2200	3400	3600
Figure 6b	Lung and spleen competitive index in female C57BL/6 mice upon CRISPRi-silencing of tcrX
Weeks of doxycycline administration	Lung competitive index (CRISPRi-tcrX compared to H37Rv)						Spleen competitive index (CRISPRi-tcrX compared to H37Rv)
0	0.704378	0.857075	1.14618	0.985144	1.47428	0.903049	0.927607	1.53597	0.555681	1.98548	1.28259	0.654027
3	0.609957	0.677287	0.366635	0.618143	0.442906	0.38659	0.724456	0.675828	0.547099	0.581357	0.262457	0.690034
6	0.154421	0.162549	0.160614	0.224472	0.0908795	0.232213	0.211966	0.132515	0.102041		0.107524	0.223784
8	0.0782813	0.106387	0.145295	0.0997397	0.966885	0.225068	0.147992	0.118566	0.107917	0.0577631	0.156023	0.0446351
10	0.0481161	0.0985144	0.0671207	0.0666604	0.598307	0.115104	0.0911521	0.0359657	0.0914231	0.0605877	0.0614718	0.0662576
Figure 6c	H37Rv and CRISPRi-tcrX clearance from the lungs and spleens of female C57BL/6 mice treated with rifampicin and isonizaid
	Mice given doxycycline
Weeks of treatment	H37Rv (lung survival (%))						CRISPRi-tcrX (lung survival (%))
0	101.124	92.6966	131.461	111.236	72.4719	91.0112	71.2329	79.4521	150.685	109.589	106.849	82.1918
3	2.03933	1.24719	1.09551	12.4719	1.82022	1.65169	0.90411	0.219178	0.465753	4.10959	0.630137	0.986301
6	0.0236798	0.0176966	0.0131461	0.0145787	0.00429775	0.00674157	0.00410959	0.00534247	0.00232877	0.00260274	0.00150685	0.00150685
8	0.00960674	0.0148315	0.00168539	0.0109551	0.00876404	0.00168539	0.00273973	0.00246575	0.000273973	0.00246575	0.00136986	0.000547945
10	0.00134832	0.00303371	0.00219101	0.0038764	0.00606742	0.00370786	0.000273973	0.000821918	0.000547945	0.000547945	0.000547945	0.000547945
	Mice that did not receive doxycycline
Weeks of treatment	H37Rv (lung survival (%))						CRISPRi-tcrX (lung survival (%))
0	101.124	92.6966	131.461	111.236	72.4719	91.0112	71.2329	79.4521	150.685	109.589	106.849	82.1918
3	0.876404	1.21348	0.168539	0.168539	1.0618	0.421348	0.547945	0.986301	0.328767	0.30137	0.821918	0.30137
6	0.00851124	0.0019382	0.00286517	0.00396067	0.00353933	0.00353933	0.00616438	0.00356164	0.0039726	0.00260274	0.00465753	0.00520548
8	0.000674157	0.000337079	0.000337079	0.000337079	0.00117978	0.00101124	0.000273973	0.00109589	0.00109589	0.00164384	0.000821918	0.000547945
10	0.000337079	0.000337079	0.000337079	0.000842697	0.000337079	0.000337079	0.000547945	0.000273973	0.000273973	0.000821918	0.000547945	0.000547945
Figure 6d	Lung competitive index in rifampicin+isoniazid-treated female C57BL/6 mice
Weeks of treatment	Competitive index (CRISPRi-tcrX compared to H37Rv) in mice given doxy						Competitive index (CRISPRi-tcrX compared to H37Rv) in mice not given doxy
0	0.704378	0.857075	1.14618	0.985144	1.47428	0.903049	0.704378	0.857075	1.14618	0.985144	1.47428	0.903049
3	0.625188	0.812744	1.95059	1.78804	0.774042	0.715215	0.443315	0.175728	0.425128	0.329491	0.346169	0.597118
6	0.724227	1.83751	1.38645	0.657112	1.31587	1.47068	0.17354	0.301876	0.177136	0.178522	0.350595	0.223505
8	0.406372	3.25098	3.25098	4.87646	0.696638	0.541829	0.285173	0.166243	0.162549	0.225068	0.156297	0.325098
10	1.62549	0.812744	0.812744	0.975293	1.62549	1.62549	0.203186	0.270915	0.250075	0.141347	0.0903049	0.147772

## Sheet: Supp Fig 1
Supp Figure 1a	tcrX and tcrY mRNA fold-change at acidic pH in minimal media (pH 5.4 compared to pH 7)
Gene	tcrX	tcrY
Mean	5.056	1.862
SD	1.141	0.2633
N	4	4
Supp Figure 1b	tcrX and tcrY mRNA fold-change at acidic pH in nutrient-rich media (pH 5.4 compared to pH 7)
Gene	tcrX	tcrY
Mean	6.294	2.809
SD	0.642367	0.248566
N	4	4
Supp Figure 1c	tcrX mRNA fold-change at acidic pH in minimal media (pH 5.4 compared to pH 7)
Time	1 hour	6 hours	24 hours	72 hours
Mean	1.216	1.78	8.123	4.633
SD	0.009192	0.0297	0.9016	0.3302
N	4	4	4	4

## Sheet: Supp Fig 7
Supp Figure 7	Rv3706c and Rv3705A mRNA levels at acidic pH in a ΔtcrXY background, compared to H37Rv and tcrXY-comp
Rv3705A mRNA fold-change (pH 5.4 compared to pH 7)
H37Rv			ΔtcrXY			tcrXY-comp
Mean	SD	N	Mean	SD	N	Mean	SD	N
1.498	0.077867	3	0.835	0.0447688	3	0.829	0.0197061	3
1.175	0.0393313	3	0.607	0.0311409	3	1.046	0.0681169	3
1.495	0.0777281	3	0.522	0.0264836	3	0.907	0.415055	3
1.439	0.0695559	3	1.196	0.052689	3	1.439	0.0695559	3
Rv3706c mRNA fold-change (pH 5.4 compared to pH 7)
H37Rv			ΔtcrXY			tcrXY-comp
Mean	SD	N	Mean	SD	N	Mean	SD	N
1.947	0.113041	3	1.077	0.0631646	3	1.146	0.00852055	3
3.069	0.198121	3	0.896	0.0706874	3	1.64	0.119818	3
2.694	0.27006	3	0.54	0.0468807	3	1.513	0.694944	3
1.772	0.0762634	3	1.21	0.0313111	3	1.947	0.113041	3

## Sheet: Supp Fig 9
Supp Figure 9b	Rv3706c and Rv3705A mRNA levels upon CRISPRi silencing
Rv3706c mRNA
CRISPRi control (+/- ATc)			CRISPRi-Rv3706c (+/- ATc)
Mean	SD	N	Mean	SD	N
1.138	0.0325384	4	0.274	0.00452676	4
1.327	2.45373	4	0.189	0.298455	4
Rv3705A mRNA
CRISPRi control (+/-ATc)			CRISPRi-Rv3705A (+/- ATc)
Mean	SD	N	Mean	SD	N
1.159	1.83494	4	0.09	0.0170013	4
1.28	0.0315092	4	0.125	0.00296738	4

## Sheet: Supp Fig 10
Supp Figure 10b	Rv3706c and Rv3705A mRNA levels upon CRISPRi silencing
tcrX mRNA levels
CRISPRi control (+/- ATc)			CRISPRi-tcrX (+/- ATc)
Mean	SD	N	Mean	SD	N
1.099	0.0222818	3	0.104	0.0242787	3
0.777	0.0273769	4	0.083	0.00729017	4
tcrY mRNA levels
CRISPRi control (+/- ATc)			CRISPRi-tcrX (+/- ATc)
Mean	SD	N	Mean	SD	N
1.296	0.0207007	3	0.881	0.0307942	3
1.217	0.0106193	4	0.641	0.0657827	4
Supp Figure 10c	Impact of CRISPRi-mediated silencing of tcrX on Mtb growth during acute lung infection
Time post-infection (weeks)	CFU/lung (no doxycycline group)				CFU/lung (doxycycline administered from week 1)
0	367	460
1	2560	5560	5000	4600	2560	5560	5000	4600
2	158000	92000	72000	90000	98000	84000	92000	94000
4	880000	680000	580000	1000000	372000	294000	480000	640000

[truncated: 1 more sheets: Supp Fig 11]
